# Supplementary material for: Multi-tissue transcriptomic profiling of foxtail millet in response to drought and rewatering
Source: BMC Plant Biol. 2026 May 11;26:1124. doi: 10.1186/s12870-026-08906-y (PMC13330349; doi:10.1186/s12870-026-08906-y)
Supplement: Supplementary file 1 — Supplementary Material 1. [file 12870_2026_8906_MOESM1_ESM.xlsx]

## Sheet: Table S1
Supplementary Table S1. Primers used in this study.
Gene name	Primers (5'→3')
Seita.9G137500-F	CTGCCTGCATAGCATTCATGACCATC	Genes in qRT-PCR
Seita.9G137500-R	CACCACCTCTTGAATCAAGCAAAGGAC
Seita.4G270600-F	CAGCAGCAGTGATTCAAGCAAAACG
Seita.4G270600-R	CCAGCCTTCTGTTGCTCTTCCAGTA
Seita.5G318000-F	CTCAACCAGGACTTCCTCCAGT
Seita.5G318000-R	ACAGCCCCGCCTTGATCTC
Seita.1G127300-F	AACATGGTTGAAGGAGTTCTTCTAGTG
Seita.1G127300-R	CCACTTGCATAGACTGTTTGGAAATCA
Seita.1G356300-F	ACCAACAAGGACATCAAGGCC
Seita.1G356300-R	AACCGCACTCTTAACCCCAGC
Seita.3G283900-F	ACATCGCGTTCGACCAGAAATC
Seita.3G283900-R	ATAGCCCGGGCAATAGTAACTC
Seita.6G129100-F	TACATCTCGCCAGACTACCTCGT
Seita.6G129100-R	GGCATTGTCCTCATACTCAACTGCA
Seita.9G431100-F	CATCGCCGAGAGCTTCGTCAA
Seita.9G431100-R	GTTTCCTCGAGCCGGTGGC
Seita.1G275400-F	CCAGCGACATGGATTTGTCCG
Seita.1G275400-R	GTCTTGGTGCCGATGTGCT
Seita.2G289900-F	TTCACGGAGGAGGAGGACGAG
Seita.2G289900-R	TCAGCAGCTTCCTCCGGATG
Seita.8G008100-F	TCATCGCCGAGGTCAACATCTAC
Seita.8G008100-R	CATTCGGGTACTTGCGATCCC
Seita.9G525000-F	AAGCTGTTCGGGAAGACCATC
Seita.9G525000-R	AGTCCTGAAGGGTGTTCTCTTGTC
SiEF1a-F	GCTGACTGTGCTGTCCTCATCA	Reference genes in qRT-PCR
SiEF1a-R	ATCATAACGGGCCTTGGAGTACTT
SiSDH-F	TGAGAGATGCTCCATTTGCTGTCC
SiSDH-R	TGCTAGAGGCGAAGAAGTGTATCCC
Seita.9G137500p-Luc-F	CTATAGGGCGAATTGGGTACCCACACGCACACGGTTAAGAT	pGreen II 0800 vector construction
Seita.9G137500p-Luc-R	CGCTCTAGAACTAGTGGATCCCCTCCCTTCCCTCTCTCTCT
KpnI-Seita.4G270600-F	CGAACGATAGCCGGTACCATGAGCACCCAGAGTGTTGC	pCambia1301 vector construction
BamHI-Seita.4G270600-R	GCGGACTCTAGAGGATCCCTATGAACAGGGGACCTCAC

## Sheet: Table S2
Supplementary Table S2. Quality evaluation of RNA-seq raw data
Sample	Raw reads	Raw bases	Clean reads	Clean bases	GC content(%)	Q30(%)	Total mapped	Multiple mapped	Uniquely mapped
Grain_CK1	45543444	6877060044	45185086	6794230822	53.58	95.27	42599742(94.28%)	2295154(5.08%)	40304588(89.2%)
Grain_CK2	41964774	6336680874	41639944	6258812234	53.3	95.56	38452843(92.35%)	2644869(6.35%)	35807974(85.99%)
Grain_CK3	43445254	6560233354	43101452	6479734619	54.03	95.15	40689602(94.4%)	1746405(4.05%)	38943197(90.35%)
Leaf_CK1	44145688	6665998888	43781076	6584801909	55.13	94.86	41594657(95.01%)	858831(1.96%)	40735826(93.04%)
Leaf_CK2	45127948	6814320148	44818796	6743657468	53.88	95.54	42745004(95.37%)	925551(2.07%)	41819453(93.31%)
Leaf_CK3	40345180	6092122180	40117564	6034709983	52.03	95.91	38634062(96.3%)	853357(2.13%)	37780705(94.17%)
Stem_CK1	45413870	6857494370	45160474	6793859188	49.69	96.23	43522603(96.37%)	1014253(2.25%)	42508350(94.13%)
Stem_CK2	39913066	6026872966	39657878	5965781740	53.92	95.39	37836913(95.41%)	759341(1.91%)	37077572(93.49%)
Stem_CK3	41886794	6324905894	41569026	6253793475	54.02	94.96	39334323(94.62%)	796157(1.92%)	38538166(92.71%)
Root_CK1	38756982	5852304282	38411544	5776496611	53.96	94.84	34243983(89.15%)	665074(1.73%)	33578909(87.42%)
Root_CK2	43817174	6616393274	43493798	6538816971	52.67	95.06	40173802(92.37%)	817660(1.88%)	39356142(90.49%)
Root_CK3	44034728	6649243928	43643942	6565129543	53.6	95.17	40398180(92.56%)	796556(1.83%)	39601624(90.74%)
Grain_DS1	41581236	6278766636	41287794	6208841389	53.57	95.28	38724042(93.79%)	2011368(4.87%)	36712674(88.92%)
Grain_DS2	38848176	5866074576	38573526	5802621205	53.61	95.26	35777361(92.75%)	1274961(3.31%)	34502400(89.45%)
Grain_DS3	43950328	6636499528	43630670	6547909608	54.61	95.46	41603374(95.35%)	2363073(5.42%)	39240301(89.94%)
Leaf_DS1	42473632	6413518432	42150496	6341574341	54.42	95.14	40369841(95.78%)	830054(1.97%)	39539787(93.81%)
Leaf_DS2	43417134	6555987234	43146494	6487156405	53.82	95.51	41294917(95.71%)	841691(1.95%)	40453226(93.76%)
Leaf_DS3	54194926	8183433826	53874186	8102818511	51.55	95.92	52071976(96.65%)	1154153(2.14%)	50917823(94.51%)
Stem_DS1	38029530	5742459030	37827196	5691065591	49.88	96.15	36356933(96.11%)	807152(2.13%)	35549781(93.98%)
Stem_DS2	41874728	6323083928	41558910	6250410804	53.63	95.03	39638319(95.38%)	809145(1.95%)	38829174(93.43%)
Stem_DS3	40117930	6057807430	39768882	5979716360	53.45	94.94	37781422(95.0%)	748223(1.88%)	37033199(93.12%)
Root_DS1	43037394	6498646494	42680886	6416002254	53.22	95.22	38546251(90.31%)	757537(1.77%)	37788714(88.54%)
Root_DS2	40328638	6089624338	39981630	6012961979	53.38	95.18	36272801(90.72%)	702763(1.76%)	35570038(88.97%)
Root_DS3	44304258	6689942958	43960862	6611062391	54.79	94.91	40544889(92.23%)	761024(1.73%)	39783865(90.5%)
Grain_RW1	43087208	6506168408	42780552	6428577063	54.55	95.32	40215712(94.0%)	2481224(5.8%)	37734488(88.2%)
Grain_RW2	45975740	6942336740	45579780	6855211921	53.72	95.14	43102355(94.56%)	1316692(2.89%)	41785663(91.68%)
Grain_RW3	43138374	6513894474	42797284	6430178236	54.58	95.28	40837433(95.42%)	1555764(3.64%)	39281669(91.79%)
Leaf_RW1	40157414	6063769514	39875390	5998473833	54.52	95.16	38070258(95.47%)	772969(1.94%)	37297289(93.53%)
Leaf_RW2	39520226	5967554126	39276288	5907004302	54.11	95.36	37492729(95.46%)	780477(1.99%)	36712252(93.47%)
Leaf_RW3	45936538	6936417238	45667862	6865143716	52.74	95.61	43158244(94.5%)	977246(2.14%)	42180998(92.36%)
Stem_RW1	39660810	5988782310	39454662	5933155610	51.65	96.02	37857381(95.95%)	889645(2.25%)	36967736(93.7%)
Stem_RW2	39965886	6034848786	39638612	5963048195	53.63	94.91	37710794(95.14%)	781726(1.97%)	36929068(93.16%)
Stem_RW3	39260910	5928397410	38978878	5860324740	53.11	95.17	36991500(94.9%)	762275(1.96%)	36229225(92.95%)
Root_RW1	38922028	5877226228	38596064	5802763179	53.43	95.22	35107991(90.96%)	724171(1.88%)	34383820(89.09%)
Root_RW2	42655128	6440924328	42293478	6357614042	53.85	95.15	37852354(89.5%)	786733(1.86%)	37065621(87.64%)
Root_RW3	42323022	6390776322	41910948	6301237365	53.99	95.02	37144895(88.63%)	752839(1.8%)	36392056(86.83%)

## Sheet: Table S3
Supplementary Table S3. TPMs for all annotated genes identified in this study
Gene Name	Gene Description	Grain_CK1	Grain_CK2	Grain_CK3	Leaf_CK1	Leaf_CK2	Leaf_CK3	Stem_CK1	Stem_CK2	Stem_CK3	Root_CK1	Root_CK2	Root_CK3	Grain_DS1	Grain_DS2	Grain_DS3	Leaf_DS1	Leaf_DS2	Leaf_DS3	Stem_DS1	Stem_DS2	Stem_DS3	Root_DS1	Root_DS2	Root_DS3	Grain_RW1	Grain_RW2	Grain_RW3	Leaf_RW1	Leaf_RW2	Leaf_RW3	Stem_RW1	Stem_RW2	Stem_RW3	Root_RW1	Root_RW2	Root_RW3	Grain_CK	Leaf_CK	Stem_CK	Root_CK	Grain_DS	Leaf_DS	Stem_DS	Root_DS	Grain_RW	Leaf_RW	Stem_RW	Root_RW
Seita.1G000100	PF00069//PF00560//PF08263//PF13855 - Protein kinase domain (Pkinase) // Leucine Rich Repeat (LRR_1) // Leucine rich repeat N-terminal domain (LRRNT_2) // Leucine rich repeat (LRR_8) (1 of 60)	1.31	0.09	0.23	6.14	9.38	17.45	11.8	3.33	4.64	0.8	22.62	4.91	0.97	0.25	0.04	17.66	9.39	6.24	18.32	3.88	3.72	1.11	0.57	1.3	0.28	1.32	0.11	7.73	22.24	9.27	3.56	7.38	6.7	0.79	0.86	0.3	0.543333	10.99	6.59	9.44333	0.42	11.0967	8.64	0.993333	0.57	13.08	5.88	0.65
Seita.1G000200	PF11460 - Protein of unknown function (DUF3007) (DUF3007) (1 of 1)	26.47	12.68	26.72	650.37	569.55	460.69	174.87	187.55	172.27	14.56	30.77	28.86	31.89	37.15	13.8	542.56	306.13	250.8	79.26	141.21	141.06	18.36	10.02	16.9	18.22	33.27	19.37	541.99	467.92	530.21	138.63	131.7	220	50.59	10.49	16.49	21.9567	560.203	178.23	24.73	27.6133	366.497	120.51	15.0933	23.62	513.373	163.443	25.8567
Seita.1G000300	PTHR23012//PTHR23012:SF99 - MEMBRANE ASSOCIATED RING FINGER // SUBFAMILY NOT NAMED (1 of 1)	7.76	3.75	8.06	39.88	38.85	38.88	40.37	15.2	14.21	1.7	3.17	2.09	7.1	11.51	4.83	32.47	14.54	11.11	6.79	18.79	14.4	1.83	1.48	1.82	6	8.66	4.15	25.73	40.34	27.55	18.62	19.95	17.76	2.43	1.49	1.31	6.52333	39.2033	23.26	2.32	7.81333	19.3733	13.3267	1.71	6.27	31.2067	18.7767	1.74333
Seita.1G000400	PTHR18929:SF74 - PROTEIN DISULFIDE-ISOMERASE A3 (1 of 1)	97.08	77.78	145.58	41.5	40.44	51.99	90.64	86.94	90.83	95.91	104.3	93.76	133.14	149.27	97.99	49.13	38.57	41.34	98.93	73.24	75.14	89.16	89.34	109.78	87.11	150.09	124.21	51.98	69.74	35.56	105.84	114.91	74.43	101.63	107.55	105.6	106.813	44.6433	89.47	97.99	126.8	43.0133	82.4367	96.0933	120.47	52.4267	98.3933	104.927
Seita.1G000500	K09560 - suppressor of tumorigenicity protein 13 (ST13) (1 of 1)	50.77	45.24	85.53	58.49	55.44	71.26	102.88	103.65	109.69	83.29	97.97	107.12	62.87	92.91	59.28	68.68	49.12	47.53	110.35	105.77	103.9	100.19	93.65	109.88	59.87	125.72	88.05	80.37	85.61	65.19	132.86	122.02	98.99	127.64	82.67	89.27	60.5133	61.73	105.407	96.1267	71.6867	55.11	106.673	101.24	91.2133	77.0567	117.957	99.86
Seita.1G000600	PF03168 - Late embryogenesis abundant protein (LEA_2) (1 of 67)	0.62	0.24	1.2	3.2	3.54	5.17	3.91	3.43	4.93	0.46	1.8	0.92	0.73	2.01	0.48	5.32	8.02	8.51	4.54	4.04	2.65	0.37	0.34	0.34	0.46	1.75	0.71	2.91	3.96	5.06	3.75	3.36	2.34	0.13	0.4	0.58	0.686667	3.97	4.09	1.06	1.07333	7.28333	3.74333	0.35	0.973333	3.97667	3.15	0.37
Seita.1G000700	K05277 - leucoanthocyanidin dioxygenase (E1.14.11.19) (1 of 1)	2.12	1.1	10.66	0.08	0	1.16	0	0.08	0.87	0.27	0.39	0.21	7.65	18.71	2.27	0.63	0	0	0	0	0	0	0.31	0	4.53	15.27	5.52	0.52	5.04	0	0	5.85	0	0.27	0.16	0	4.62667	0.413333	0.316667	0.29	9.54333	0.21	0	0.103333	8.44	1.85333	1.95	0.143333
Seita.1G000800	PF05340 - Protein of unknown function (DUF740) (DUF740) (1 of 9)	0.53	0.29	1.29	0.61	0.3	0.69	0.64	0.76	1.33	1.01	0.22	0.51	0.49	1.68	0.91	0.62	0.41	0.71	0.76	0.61	0.77	0.87	1.02	0.81	0.52	1.61	0.9	1.2	1	0.8	0.56	1.2	0.33	0.91	0.65	1.02	0.703333	0.533333	0.91	0.58	1.02667	0.58	0.713333	0.9	1.01	1	0.696667	0.86
Seita.1G000900	PF13912 - C2H2-type zinc finger (zf-C2H2_6) (1 of 51)	0	0	0	0	0	0	0	0	0	0	0	0	0	0	0	0	0	0	0	0	0	0	0	0	0	0	0	0	0	0	0	0	0	0	0	0	0	0	0	0	0	0	0	0	0	0	0	0
Seita.1G001000	-	0	0	0	0	0	0	0	0	0	0	0	0	0	0	0	0	0	0	0	0	0	0	0.19	0	0	0	0	0	0	0	0	0	0	0	0	0.19	0	0	0	0	0	0	0	0.063333	0	0	0	0.063333
Seita.1G001100	PTHR22950:SF240 - TRANSMEMBRANE AMINO ACID TRANSPORTER-RELATED (1 of 2)	2.91	1.68	3.26	11.83	14.11	12.59	45.67	20.71	22.49	193.38	146.14	109.33	3.72	4.48	1.72	12.58	7.32	7.62	26.44	24.33	19.96	206.77	201.12	114.04	1.46	5.21	3.89	19.21	14.85	15.32	57.45	31.83	38.05	125.21	196.53	170.09	2.61667	12.8433	29.6233	149.617	3.30667	9.17333	23.5767	173.977	3.52	16.46	42.4433	163.943
Seita.1G001200	PTHR22835//PTHR22835:SF182 - ZINC FINGER FYVE DOMAIN CONTAINING PROTEIN // SUBFAMILY NOT NAMED (1 of 1)	0.07	0.1	1.24	0	0	0	0.13	0	0.46	0	0.06	0.12	0.76	2.05	0.17	0	0	0	0.96	0	0.12	0	0	0	0.1	1.33	0.63	0	0	0.12	0.13	1.05	0.31	0.26	0	0	0.47	0	0.196667	0.06	0.993333	0	0.36	0	0.686667	0.04	0.496667	0.086667
Seita.1G001300	1.1.1.29 - Glycerate dehydrogenase / Hydroxypyruvate reductase (1 of 1)	40.78	25.15	41.37	734	675.36	567.51	388.15	235.21	209.52	56.9	86.7	79.61	44.98	69.48	35.21	619.22	431.61	441.51	155.03	233.63	210.21	64.55	47.24	56.12	31.41	66.72	48.15	565.38	439.23	683.54	183.67	149.03	277.19	69.11	39.32	52.59	35.7667	658.957	277.627	74.4033	49.89	497.447	199.623	55.97	48.76	562.717	203.297	53.6733
Seita.1G001400	K03094 - S-phase kinase-associated protein 1 (SKP1, CBF3D) (1 of 13)	97.91	76.03	106.93	133.72	72.09	65.63	62.71	117.24	134.06	150.83	137.92	209.72	135.53	168.89	106.38	139.52	111.06	78.65	115.29	135.6	101.27	119.2	140.69	192.22	113.14	184.23	149.54	96.91	109.41	98.06	100.4	182.39	134.01	130.59	127.27	174.29	93.6233	90.48	104.67	166.157	136.933	109.743	117.387	150.703	148.97	101.46	138.933	144.05
Seita.1G001500	PTHR11254:SF73 - E3 UBIQUITIN-PROTEIN LIGASE TRIP12 (1 of 2)	48.69	37.63	47.37	99.39	114.78	157.49	180.96	137.64	116.08	94.74	106.94	80.2	58.25	76.12	39.79	96.64	167.46	222.58	198.18	120.88	133.8	97.92	86.5	89.64	29.01	49.29	43.62	93.61	101.22	131.25	147.24	108.82	111.29	79.26	78.55	85.93	44.5633	123.887	144.893	93.96	58.0533	162.227	150.953	91.3533	40.64	108.693	122.45	81.2467
Seita.1G001600	PTHR24115:SF480 - ATP BINDING MICROTUBULE MOTOR FAMILY PROTEIN (1 of 1)	2.66	1.84	3.25	4.65	5.78	5.75	11.14	8.86	6.83	5.83	9.2	6.75	3.54	5.79	3	4.81	5.81	7.05	11.11	6.96	6.61	7.53	6.87	6.18	2.43	4.96	4.06	3.9	4.28	4.59	7.62	7.39	6.77	3.59	4.8	6.53	2.58333	5.39333	8.94333	7.26	4.11	5.89	8.22667	6.86	3.81667	4.25667	7.26	4.97333
Seita.1G001700	PF01190 - Pollen proteins Ole e I like (Pollen_Ole_e_I) (1 of 29)	0	0	0	0	0	0	0	0	0	0	0.08	0	0	0.06	0	0	0	0	0	0	0	0.08	0	0	0	0.11	0	0	0	0	0	0	0.08	0.08	0	0	0	0	0	0.026667	0.02	0	0	0.026667	0.036667	0	0.026667	0.026667
Seita.1G001800	PTHR10168//PTHR10168:SF89 - GLUTAREDOXIN // SUBFAMILY NOT NAMED (1 of 1)	0.34	0.39	0.33	0	0	0	0	0.05	0.15	0.06	0.21	0.05	0.48	1.24	0.12	0	0	0	0.26	0	0.11	0	0.11	0.05	0.34	0.96	0.27	0	0	0.05	0.11	0.11	0.05	0.11	0.11	0.28	0.353333	0	0.066667	0.106667	0.613333	0	0.123333	0.053333	0.523333	0.016667	0.09	0.166667
Seita.1G001900	PTHR12231:SF112 - RHODANESE-LIKE DOMAIN-CONTAINING PROTEIN 14, CHLOROPLASTIC (1 of 4)	17.99	5.93	9.85	43	48.2	28.76	41.1	78.5	20.22	33.01	51.54	50.46	29.66	55.23	13.12	39.84	99.36	99.45	41.96	43.4	60.13	55.22	43.52	18.34	6.36	14.52	33.66	24.59	27.87	49.62	27.72	29.35	115.37	65.66	61.16	117.87	11.2567	39.9867	46.6067	45.0033	32.67	79.55	48.4967	39.0267	18.18	34.0267	57.48	81.5633
Seita.1G002000	PTHR12231//PTHR12231:SF108 - CTX-RELATED TYPE I TRANSMEMBRANE PROTEIN // SUBFAMILY NOT NAMED (1 of 1)	3.14	0.96	2.98	3.5	4.31	2.21	4.44	6.61	3.66	4.92	5.19	5.08	5.22	8.83	2.19	3.66	8.07	7.11	5.71	3.29	3.47	7	6.06	9.87	0.97	1.74	8.21	0.75	3.01	4.28	2.8	4.03	7.41	7.06	5.5	13.42	2.36	3.34	4.90333	5.06333	5.41333	6.28	4.15667	7.64333	3.64	2.68	4.74667	8.66
Seita.1G002100	PTHR13718//PTHR13718:SF63 - RIBOSOMAL S SUBUNIT // SUBFAMILY NOT NAMED (1 of 1)	11.84	8.14	18.1	5.37	5.97	6.92	13.46	14.08	14.2	19.6	18.99	22.99	15.79	20.87	10.85	7.14	4.7	3.98	15.95	14.33	14.46	15.83	16.79	21.38	14.48	26.13	17.38	13.67	13.81	6.78	24.97	24.69	15.87	28.29	24.43	27.12	12.6933	6.08667	13.9133	20.5267	15.8367	5.27333	14.9133	18	19.33	11.42	21.8433	26.6133
Seita.1G002200	PTHR24188 - ANKYRIN REPEAT PROTEIN (1 of 4)	36.48	25.79	47.43	65.39	73.31	82.51	97.49	118.64	127.73	121.93	150.58	126.39	44.63	61.98	33.64	88.22	118.54	128.63	112.76	132.48	131.44	153.07	108.6	123.01	26.58	60.53	45.24	83.95	87.66	73.25	107.12	102.71	112.54	152.13	107.49	101.58	36.5667	73.7367	114.62	132.967	46.75	111.797	125.56	128.227	44.1167	81.62	107.457	120.4
Seita.1G002300	K11088 - small nuclear ribonucleoprotein D3 (SNRPD3, SMD3) (1 of 2)	20.42	17.96	54.99	13.51	11.89	13.47	20.52	20.16	25.16	34.15	35.25	46.67	28.23	39.49	27.05	17.97	11.64	8.99	17.2	22.93	23.49	29.09	28.68	29.06	28.01	68.94	54.26	21.29	22.77	14.51	32.34	31.38	25.5	53.13	46.87	39.94	31.1233	12.9567	21.9467	38.69	31.59	12.8667	21.2067	28.9433	50.4033	19.5233	29.74	46.6467
Seita.1G002400	PTHR12136//PTHR12136:SF64 - STEROIDOGENIC ACUTE REGULATORY PROTEIN STAR // SUBFAMILY NOT NAMED (1 of 2)	0	0	0	0	0.09	0	0	0	0	0	0	0	0	0.03	0	0.09	0	0.06	0	0	0	0	0	0.03	0	0.02	0.02	0	0	0.06	0	0	0	0	0	0	0	0.03	0	0	0.01	0.05	0	0.01	0.013333	0.02	0	0
Seita.1G002500	-	15.92	11.9	20.81	24.73	28.55	43.2	49.66	33.84	37.5	34.42	34.83	35.32	18.87	25.55	17.1	35.27	35.31	45.47	62.03	38.44	43.89	40.09	40.77	40.35	15.94	35.37	21.78	37.09	47.43	34.23	66.66	48.54	44.76	46.09	35.4	42.44	16.21	32.16	40.3333	34.8567	20.5067	38.6833	48.12	40.4033	24.3633	39.5833	53.32	41.31
Seita.1G002600	-	14.03	10.75	15.87	28.57	28.65	35.2	47.54	47.08	40.59	46.09	50.11	45.44	18.04	26.05	13.83	29.89	39.98	50.16	57.79	38.64	44.12	44.72	37.4	44.37	10.14	18.84	15.4	29.71	28.18	29.87	46.08	38.04	34.83	41.94	36.8	44.57	13.55	30.8067	45.07	47.2133	19.3067	40.01	46.85	42.1633	14.7933	29.2533	39.65	41.1033
Seita.1G002700	K03021 - DNA-directed RNA polymerase III subunit RPC2 (RPC2, POLR3B) (1 of 1)	5.89	4.54	9.85	10.91	12.58	15.68	29.88	17.21	20.24	15.91	20	15.66	8.73	12.68	5.68	10.82	6.92	8.24	30.11	16.14	15.45	17.25	14.18	13.56	5.44	16.27	9.69	10.16	11.8	11.89	25.44	17.41	14.65	13.93	16.08	16.75	6.76	13.0567	22.4433	17.19	9.03	8.66	20.5667	14.9967	10.4667	11.2833	19.1667	15.5867
Seita.1G002800	PF04043 - Plant invertase/pectin methylesterase inhibitor (PMEI) (1 of 67)	1.78	1.94	4.37	2.7	1.94	5.49	5.55	4.3	5.57	3.83	7.26	3.03	1.06	4.59	1.75	4.7	2.45	2.7	11.06	3.68	3.47	4.32	5.63	8.14	2.57	10.85	3.08	1.68	2.76	0.88	11.66	5.32	2.79	6.79	4.34	5.05	2.69667	3.37667	5.14	4.70667	2.46667	3.28333	6.07	6.03	5.5	1.77333	6.59	5.39333
Seita.1G002900	PF04043 - Plant invertase/pectin methylesterase inhibitor (PMEI) (1 of 67)	0.13	0.26	0.31	0	0.39	0.25	0	1.97	1.69	4.65	8.58	8.2	0.64	0.41	0.27	0	0.33	0.58	0.87	1.18	1.82	7.63	7.68	9.2	0.52	0.6	0	0	0.25	0	0	1.91	0.75	2.41	13.14	6.41	0.233333	0.213333	1.22	7.14333	0.44	0.303333	1.29	8.17	0.373333	0.083333	0.886667	7.32
Seita.1G003000	K02940 - large subunit ribosomal protein L9e (RP-L9e, RPL9) (1 of 3)	0.32	0.13	0.36	0.16	0.63	0.3	0.81	1.49	1.26	6.18	6.78	7.81	0.18	0.2	0.17	0.15	0.69	0.4	2.43	1.6	0.98	6.78	7.12	5.87	0.19	0.63	0.5	0.26	0.53	0.89	1.49	1.64	0.7	5.71	10.49	6.69	0.27	0.363333	1.18667	6.92333	0.183333	0.413333	1.67	6.59	0.44	0.56	1.27667	7.63
Seita.1G003100	K02940 - large subunit ribosomal protein L9e (RP-L9e, RPL9) (1 of 3)	43.3	43.68	203.24	55.37	50.34	61.23	76.54	65.13	77.22	83.54	77.99	108.64	123.5	182.66	65.8	59.84	31.28	26.53	66.2	79.86	79.24	74.85	76.95	89.7	127.54	322.32	166.82	131.44	158.48	53.67	198.2	147.33	111.01	226.36	143.99	146.09	96.74	55.6467	72.9633	90.0567	123.987	39.2167	75.1	80.5	205.56	114.53	152.18	172.147
Seita.1G003200	1.6.99.1 - NADPH dehydrogenase / NADPH diaphorase (1 of 2)	28.01	14.42	20.45	562.29	549.74	412	184.91	187.06	153.32	26.75	49.17	56.53	27.1	25.46	16.96	413.56	293.69	262.44	92.4	132.53	132.97	44.85	29.96	30.98	15.87	23.11	21.27	385.1	341	515.92	125.26	97.57	210	47.04	21.31	30.03	20.96	508.01	175.097	44.15	23.1733	323.23	119.3	35.2633	20.0833	414.007	144.277	32.7933
Seita.1G003300	PF00892 - EamA-like transporter family (EamA) (1 of 63)	1.99	1.17	0.94	2	2.47	4.08	30.96	113.57	142.22	2.32	1.56	2.98	3.03	3.36	1.18	2.51	1.92	1.24	175.36	63.35	69.62	1.97	3.15	2.29	1.67	1.31	2.62	1.74	1.26	1.97	255.22	160.84	60.16	4.42	6.49	5.5	1.36667	2.85	95.5833	2.28667	2.52333	1.89	102.777	2.47	1.86667	1.65667	158.74	5.47
Seita.1G003400	PF00892 - EamA-like transporter family (EamA) (1 of 63)	0.23	0.22	0.57	0	0	0	0	0	0	0.07	0	0	0.19	1.07	0.72	0	0	0	0	0	0.06	0.05	0.12	0.06	0.41	0.62	0.3	0	0	0	0	0	0.06	0.12	0	0.06	0.34	0	0	0.023333	0.66	0	0.02	0.076667	0.443333	0	0.02	0.06
Seita.1G003500	KOG0014 - MADS box transcription factor (1 of 43)	104.34	89.49	101.34	157.35	159.08	207.4	238.33	202.47	209.65	255.06	279.98	273.14	106.38	131.23	107.9	188.04	262.01	301.29	261.59	239.27	247.01	250.55	242.98	234.46	69.47	113.55	117.95	179.86	174.33	190.33	195.17	220.71	205.2	195.94	192.53	215.95	98.39	174.61	216.817	269.393	115.17	250.447	249.29	242.663	100.323	181.507	207.027	201.473
Seita.1G003600	-	83.79	61.41	72.93	108.61	137.58	158.77	159.48	189.32	184.16	195.84	189.78	229.73	72.19	106.31	86.92	151.09	220.63	230.15	202.25	175.5	191.26	189.9	150.23	183.91	60.07	82.37	97.24	149.17	140.77	156.69	170.09	152.48	175.14	133.26	140.34	145.58	72.71	134.987	177.653	205.117	88.4733	200.623	189.67	174.68	79.8933	148.877	165.903	139.727
Seita.1G003700	PTHR21654:SF7 - DNA-BINDING PROTEIN-LIKE PROTEIN (1 of 2)	10.33	5.98	9.03	4.56	4.03	2.66	1.71	2.28	2.3	0.4	1.61	0.68	10.65	11.85	9.36	4.02	1.58	1.97	1.55	1.69	1.8	0.81	0.15	0.94	10.53	10.42	11.74	4.22	5.54	5.08	2.2	3.52	2.38	0.96	0.49	0.51	8.44667	3.75	2.09667	0.896667	10.62	2.52333	1.68	0.633333	10.8967	4.94667	2.7	0.653333
Seita.1G003800	K13427 - nitric-oxide synthase, plant (NOA1) (1 of 1)	7.48	4.9	10.34	65.08	67.58	76.72	58.78	30.81	33.2	23.31	29	26.09	9.71	11.78	7.48	61.47	46.03	47.71	32.19	35.3	32.84	24.29	23.87	20.59	7.78	16.13	10.48	81.78	80.39	86.41	52.22	44.69	49.96	27.33	19.38	23.75	7.57333	69.7933	40.93	26.1333	9.65667	51.7367	33.4433	22.9167	11.4633	82.86	48.9567	23.4867
Seita.1G003900	-	13.48	11.02	22.69	8.1	7.12	10.45	18.61	16.48	20.39	14.26	13.79	15.35	20	24.25	11.57	10.23	11.09	14.19	23.3	15.2	14.51	15.41	12.64	20.01	13.72	31.8	19.59	10.35	9.28	7.13	23.21	23	15.26	22.94	17.8	21.41	15.73	8.55667	18.4933	14.4667	18.6067	11.8367	17.67	16.02	21.7033	8.92	20.49	20.7167
Seita.1G004000	KOG0114 - Predicted RNA-binding protein (RRM superfamily) (1 of 8)	7.49	4.6	7.93	11.91	12.18	13.23	23.23	16.08	15.42	20.5	26.45	23.27	7.6	10.44	6.34	14.07	12.28	15.07	24.4	16.66	13.78	22.38	26.02	15.15	5.8	10.79	8.54	12.44	12.22	12.46	15.03	16.87	14.15	15.39	13.3	18.09	6.67333	12.44	18.2433	23.4067	8.12667	13.8067	18.28	21.1833	8.37667	12.3733	15.35	15.5933
Seita.1G004100	PTHR13402 - RGPR-RELATED (1 of 2)	12.82	9.06	12.95	21.35	24.51	33.24	50.28	41.67	35.42	38.48	41.67	34.03	16.12	19.29	13.05	21.47	30.78	38.29	55.29	36.03	37.84	40.91	31.08	39.44	9.69	16.49	14.98	24.49	29.15	28.37	53.46	35.94	31.13	42.41	34.97	37.72	11.61	26.3667	42.4567	38.06	16.1533	30.18	43.0533	37.1433	13.72	27.3367	40.1767	38.3667
Seita.1G004200	PTHR23151//PTHR23151:SF59 - DIHYDROLIPOAMIDE ACETYL/SUCCINYL-TRANSFERASE-RELATED // SUBFAMILY NOT NAMED (1 of 2)	38.22	33.29	60	47.68	55.76	79.43	113.99	83.34	86.41	59.44	75.99	73.7	56.78	74.56	39.16	58.72	63.03	75.08	138.09	76.48	83.88	72.47	60.74	82.6	37.49	87.03	53.95	78.26	91.45	71.26	140.6	114.63	82.53	134.33	104.06	102.97	43.8367	60.9567	94.58	69.71	56.8333	65.61	99.4833	71.9367	59.49	80.3233	112.587	113.787
Seita.1G004300	1.1.1.27 - L-lactate dehydrogenase / L-lactic dehydrogenase (1 of 2)	20.35	3.7	13.33	103.62	81.57	69.16	87.85	298.26	311.48	140.6	112.23	168.98	32.06	25.48	10.96	95.02	54.93	39.32	162.17	206.4	219.06	91.23	104.64	197.21	11.76	28.85	27.16	60.15	66.53	34.69	118.34	213.39	85.63	151.29	1220.92	1219.33	12.46	84.7833	232.53	140.603	22.8333	63.09	195.877	131.027	22.59	53.79	139.12	863.847
Seita.1G004400	1.1.1.27 - L-lactate dehydrogenase / L-lactic dehydrogenase (1 of 2)	0.17	0.04	0.15	0.52	0.52	0.09	0.16	0.08	0	0.65	0.89	1.74	0.21	0.71	0	0.08	0.15	0.46	0.67	0.15	0.48	0.16	0.42	0.22	0.04	0.75	0.1	0.32	0.33	0	0.17	0.88	0.88	2.25	24.65	14.11	0.12	0.376667	0.08	1.09333	0.306667	0.23	0.433333	0.266667	0.296667	0.216667	0.643333	13.67
Seita.1G004500	PTHR33322:SF3 - BAG FAMILY MOLECULAR CHAPERONE REGULATOR 7 (1 of 1)	32.35	27.69	41.05	7.77	7.93	11.29	14.7	16.3	19.43	22.44	23.37	22.41	49.65	58.55	32.54	8.04	4.21	4.62	22.26	18.06	17.02	18.61	15.72	30.47	30	42.45	36.54	14.8	20.54	8.5	30.16	34.43	18.84	30.78	41.93	33.9	33.6967	8.99667	16.81	22.74	46.9133	5.62333	19.1133	21.6	36.33	14.6133	27.81	35.5367
Seita.1G004600	PF11837 - Domain of unknown function (DUF3357) (DUF3357) (1 of 2)	11.7	0.46	5.62	187.52	213.93	164.52	72.34	54.96	77.9	15.68	10.48	23.18	3.35	16.01	4.28	38.04	34.37	32.11	20.39	28.63	24.07	41.18	10.35	12.58	1.11	1.51	1.49	6.33	10.44	20.65	7.44	3.3	4.77	0.84	0.56	4.49	5.92667	188.657	68.4	16.4467	7.88	34.84	24.3633	21.37	1.37	12.4733	5.17	1.96333
Seita.1G004700	PF07762 - Protein of unknown function (DUF1618) (DUF1618) (1 of 123)	0.23	0	0.03	2.51	1.88	2.64	4.65	2.27	1.35	1.26	0.55	0.92	0.1	0	0	1.19	0.98	2.34	1.63	0.91	1.41	1.4	0.4	0.55	0	0.06	0	0.22	1.1	0.71	0.6	0.27	0.81	0.3	0.22	0.96	0.086667	2.34333	2.75667	0.91	0.033333	1.50333	1.31667	0.783333	0.02	0.676667	0.56	0.493333
Seita.1G004800	PF01535//PF14432 - PPR repeat (PPR) // DYW family of nucleic acid deaminases (DYW_deaminase) (1 of 7)	0	0	0	0.14	0	0	0.43	0	0	0	0	0.14	0	0	0	0	0	0	0.17	0.28	0	0.15	0	0	0	0	0	0	0	0	0	0	0	0	0	0	0	0.046667	0.143333	0.046667	0	0	0.15	0.05	0	0	0	0
Seita.1G004900	PTHR14155:SF74 - RING-H2 FINGER PROTEIN ATL45-RELATED (1 of 6)	1.05	0	0.3	2.3	0.22	0.98	3.09	2.64	4.44	1.7	3.95	6.59	2.03	1.59	0	0.23	0.45	0.56	2.13	4.36	3.99	1.2	1.26	0.23	0.13	0.33	0.31	0	0	0.43	0.72	2.25	2.44	0	0.72	1.01	0.45	1.16667	3.39	4.08	1.20667	0.413333	3.49333	0.896667	0.256667	0.143333	1.80333	0.576667
Seita.1G005000	PTHR14155:SF74 - RING-H2 FINGER PROTEIN ATL45-RELATED (1 of 6)	2.42	1.43	3.1	2.27	1.34	1.1	3.24	6.44	8.42	2.84	5.1	8.4	3.58	6.27	0.83	0.58	0.45	0.06	4.72	6.85	7.05	3.05	2.2	6.11	2.33	5.06	2.85	0.41	0.69	0.25	2.98	3.38	4.06	3.82	1.62	3.19	2.31667	1.57	6.03333	5.44667	3.56	0.363333	6.20667	3.78667	3.41333	0.45	3.47333	2.87667
Seita.1G005100	PF04751 - Protein of unknown function (DUF615) (DUF615) (1 of 1)	6.96	4.33	8.88	17.69	18.94	23.15	28.97	16.02	16.5	13.43	18.69	17.33	8.38	10.26	6.07	14.95	11.55	15.49	20.93	18.75	15.44	14.98	14.02	8.47	5.64	13.81	9.51	21.89	19.86	22.49	18.18	19.37	18.46	16.76	8.74	11.77	6.72333	19.9267	20.4967	16.4833	8.23667	13.9967	18.3733	12.49	9.65333	21.4133	18.67	12.4233
Seita.1G005200	KOG4696 - Uncharacterized conserved protein (1 of 1)	2.7	2.05	3.57	6.43	6.54	7.76	10.22	5.05	4.54	5.61	8.11	8.09	3.55	4.68	2.69	5	5.2	7.47	8.08	5.74	5.7	5.4	5.29	5.17	2.38	5.14	4.25	5.71	8.01	8.03	4.77	5	5.51	5.11	4.56	4.59	2.77333	6.91	6.60333	7.27	3.64	5.89	6.50667	5.28667	3.92333	7.25	5.09333	4.75333
Seita.1G005300	PTHR21433 - TRANSMEMBRANE PROTEIN INDUCED BY TUMOR NECROSIS FACTOR ALPHA (1 of 2)	33.18	26.75	37.28	74.74	77.73	88.73	95.44	70.12	64.44	49.26	55.96	65.53	27.13	32.29	25.52	75.41	88.85	102.6	81.41	75.01	74.53	62.92	55.77	52.4	26.26	48.62	42.92	60.49	68.56	75.97	64.81	64.39	76.09	49.33	40.37	47.28	32.4033	80.4	76.6667	56.9167	28.3133	88.9533	76.9833	57.03	39.2667	68.34	68.43	45.66
Seita.1G005400	2.7.11.1 - Non-specific serine/threonine protein kinase / Threonine-specific protein kinase (1 of 1406)	0.41	0.45	0.54	0.41	0.46	0.39	0.5	1.01	0.94	0.52	0.58	1.05	0.4	0.27	0.07	0	0.06	0.07	0.54	0.91	0.56	0.31	0.23	1.61	0.23	0.74	0.35	0.18	0.64	0.08	0.61	0.62	0.26	0.69	0.37	0.46	0.466667	0.42	0.816667	0.716667	0.246667	0.043333	0.67	0.716667	0.44	0.3	0.496667	0.506667
Seita.1G005500	K12854 - pre-mRNA-splicing helicase BRR2 (SNRNP200, BRR2) (1 of 1)	18.72	15.6	23.64	36.08	39.35	49.68	76.7	61.53	50.47	59.75	59.38	45.97	22.61	28.04	21.99	37.27	36.16	47.18	79.38	58.7	58.57	52.71	45.23	56.41	18.78	32.73	28.29	43.74	47.72	43.64	77.57	58.59	51.33	62.3	57.5	58.08	19.32	41.7033	62.9	55.0333	24.2133	40.2033	65.55	51.45	26.6	45.0333	62.4967	59.2933
Seita.1G005600	-	3.17	1.66	8.4	37.27	35.28	24.38	23.58	17.23	19.08	36.33	27.89	40.55	3.21	8.66	6.92	25.15	22.18	18.6	11.59	23.7	21.93	35.06	32.63	24.93	3.71	6.44	7.83	21.48	15	23	7.88	8.04	15.55	14.72	21.65	28.31	4.41	32.31	19.9633	34.9233	6.26333	21.9767	19.0733	30.8733	5.99333	19.8267	10.49	21.56
Seita.1G005700	PF05633 - Protein of unknown function (DUF793) (DUF793) (1 of 5)	4.93	1.56	3.18	54.14	132.96	26.37	14.96	27.8	23.81	167.01	80.92	57.21	3.66	6.91	2.42	28.62	29.36	20.71	11.5	23.52	20.51	114.6	86.28	107.99	2	2.97	3.13	21.53	19.87	21.04	10.57	12.19	13.32	39.17	149.45	128.19	3.22333	71.1567	22.19	101.713	4.33	26.23	18.51	102.957	2.7	20.8133	12.0267	105.603
Seita.1G005800	K15601 - lysine-specific demethylase 3 [EC:1.14.11.-] (KDM3) (1 of 6)	23.11	18.72	24.83	35.23	39.68	47.39	70.75	51.61	50.46	44.8	50.78	35.71	23.64	32.12	23.32	32.31	34.6	46.22	83.83	47.76	47.4	41.33	37.81	44.47	16.39	29.95	27.83	40.97	43.03	42.49	76.08	56.07	48.25	39.72	54.67	48.41	22.22	40.7667	57.6067	43.7633	26.36	37.71	59.6633	41.2033	24.7233	42.1633	60.1333	47.6
Seita.1G005900	PTHR19959//PTHR19959:SF158 - KINESIN LIGHT CHAIN // SUBFAMILY NOT NAMED (1 of 2)	11.78	7.17	13.91	32.86	36.53	40.97	46.97	43.89	45.83	39.13	46.47	52.67	15.86	24.6	13.71	35.9	44.03	48.49	43.19	51.93	45.23	39.6	26.95	36.92	12.03	18.91	17.5	31.43	32.44	28.93	45.03	39.55	35.89	41.09	29.5	37.43	10.9533	36.7867	45.5633	46.09	18.0567	42.8067	46.7833	34.49	16.1467	30.9333	40.1567	36.0067
Seita.1G006000	PTHR12085 - PHOSPHATASE SUBUNIT GENE G4-1 (1 of 2)	6.94	4.58	8.16	17.15	15.58	15.53	22.2	25.61	27.74	25.74	29.79	27.3	9.03	12.07	6.24	18.06	17.49	18.46	27.17	25.47	26.55	24.35	21.86	20.2	6.36	11.44	10.72	16.62	14.89	14.38	22.23	27.4	21.06	18.37	21.92	26.1	6.56	16.0867	25.1833	27.61	9.11333	18.0033	26.3967	22.1367	9.50667	15.2967	23.5633	22.13
Seita.1G006100	PTHR23155//PTHR23155:SF488 - LEUCINE-RICH REPEAT-CONTAINING PROTEIN // SUBFAMILY NOT NAMED (1 of 4)	0.07	0.02	0.04	0	0	0.07	0	0.06	0	0.04	0.03	0.09	0.1	0	0	0.15	0	0.08	0	0	0.19	0.03	0	0	0.03	0.04	0.06	0.03	0	0.03	0	0.06	0.06	0.13	0.09	0.06	0.043333	0.023333	0.02	0.053333	0.033333	0.076667	0.063333	0.01	0.043333	0.02	0.04	0.093333
Seita.1G006200	-	0.98	0.71	0.51	0.18	0.21	0.43	0.45	0.31	0.51	1.06	0.79	0.84	0.66	0.84	0.56	0.04	0.19	0.22	0.63	0.07	0.16	0.91	1.11	0.76	0.44	0.53	0.51	0.12	0.12	0.26	0.62	0.47	0.59	0.74	0.7	1.07	0.733333	0.273333	0.423333	0.896667	0.686667	0.15	0.286667	0.926667	0.493333	0.166667	0.56	0.836667
Seita.1G006300	-	1.48	1.37	1.09	1.75	1.42	2.72	2.73	1.87	2.1	2.14	2.74	2	1.48	1.78	0.73	1.49	1.29	1.53	3.15	1.55	1.84	2.07	1.67	1.78	1.24	2.54	1.49	2.17	2.87	2.09	3.24	2.89	2.34	2.54	2.5	2.1	1.31333	1.96333	2.23333	2.29333	1.33	1.43667	2.18	1.84	1.75667	2.37667	2.82333	2.38
Seita.1G006400	PTHR23155//PTHR23155:SF488 - LEUCINE-RICH REPEAT-CONTAINING PROTEIN // SUBFAMILY NOT NAMED (1 of 4)	0.43	0.23	0.09	0.05	0.03	0.06	0.05	0	0	0.39	0.15	0.24	0.23	0.17	0.15	0.21	0.1	0.18	0.09	0.03	0.1	0.05	0.08	0.09	0.06	0.1	0.21	0	0.07	0.08	0.11	0.02	0	0.68	0.64	0.57	0.25	0.046667	0.016667	0.26	0.183333	0.163333	0.073333	0.073333	0.123333	0.05	0.043333	0.63
Seita.1G006500	-	0	0	0.08	0	0.12	0.13	0.13	0	0	0	0	0.06	0	0.3	0	0	0	0.22	0.15	0	0	0.12	0	0.1	0	0	0	0.13	0	0.09	0	0	0	0	0	0.28	0.026667	0.083333	0.043333	0.02	0.1	0.073333	0.05	0.073333	0	0.073333	0	0.093333
Seita.1G006600	PTHR10426//PTHR10426:SF22 - STRICTOSIDINE SYNTHASE-RELATED // SUBFAMILY NOT NAMED (1 of 4)	0	0	0.24	0	0.07	0.08	0.55	0.31	0.14	0.99	0.16	0.29	0.2	0.19	0.04	0	0	0	0.28	0.14	0.16	0.46	0.16	0.72	0.04	0.52	0.1	0.08	0.16	0	0.48	0.39	0.08	0.08	0.23	0.08	0.08	0.05	0.333333	0.48	0.143333	0	0.193333	0.446667	0.22	0.08	0.316667	0.13
Seita.1G006700	PF06203 - CCT motif (CCT) (1 of 40)	0.07	0.14	0.21	0	0	0	0	0	0	0	0	0	0.17	0.22	0.07	0	0	0	0	0	0	0	0	0	0.11	0.23	0.13	0	0	0	0	0	0	0	0	0	0.14	0	0	0	0.153333	0	0	0	0.156667	0	0	0
Seita.1G006800	PF08263//PF13855 - Leucine rich repeat N-terminal domain (LRRNT_2) // Leucine rich repeat (LRR_8) (1 of 28)	0	0	0	0.08	0.21	0.2	0.14	0	0	0.11	0	0	0	0	0	0.09	0.09	0.08	0.06	0	0	0.09	0	0	0	0	0	0.05	0	0.04	0.05	0	0	0	0.09	0.14	0	0.163333	0.046667	0.036667	0	0.086667	0.02	0.03	0	0.03	0.016667	0.076667
Seita.1G006900	PF00560//PF13855 - Leucine Rich Repeat (LRR_1) // Leucine rich repeat (LRR_8) (1 of 17)	0	0	0	0.04	0.08	0.11	0	0	0.04	0	0.05	0	0.03	0.07	0	0.04	0	0.07	0.05	0	0	0	0	0	0	0.06	0	0	0	0.04	0	0	0.09	0	0.04	0	0	0.076667	0.013333	0.016667	0.033333	0.036667	0.016667	0	0.02	0.013333	0.03	0.013333
Seita.1G007000	PF00076 - RNA recognition motif. (a.k.a. RRM, RBD, or RNP domain) (RRM_1) (1 of 227)	0.28	0.23	0.42	16.91	17.25	12.53	5.63	5.34	3.95	0.09	2.79	0.21	0.72	0.36	0.25	12.8	7.08	5.21	2.66	4.09	3.07	0.15	0.08	0	0.24	0.45	0.71	9.39	13.01	17.77	3.72	3.78	7.91	0.54	0	0.08	0.31	15.5633	4.97333	1.03	0.443333	8.36333	3.27333	0.076667	0.466667	13.39	5.13667	0.206667
Seita.1G007100	PF00560//PF08263//PF13855 - Leucine Rich Repeat (LRR_1) // Leucine rich repeat N-terminal domain (LRRNT_2) // Leucine rich repeat (LRR_8) (1 of 54)	0	0	0	0	0	0	0	0	0	0	0	0	0	0	0	0	0	0	0	0	0	0	0	0	0	0	0	0	0	0	0	0	0	0	0	0	0	0	0	0	0	0	0	0	0	0	0	0
Seita.1G007200	K10528 - hydroperoxide lyase (HPL) (1 of 1)	2.28	1.28	7.91	12.08	10.86	11.01	6.23	10.1	11.95	0.52	1.04	0.85	6.18	2.96	0.76	18.82	6.26	5.25	4.94	6.28	6.51	0.33	0.04	0.23	3.69	14.41	2.51	39.75	47.65	11.27	22	21.79	13.75	7.31	0	0.3	3.82333	11.3167	9.42667	0.803333	3.3	10.11	5.91	0.2	6.87	32.89	19.18	2.53667
Seita.1G007300	PTHR10641:SF599 - MYB TRANSCRIPTION FACTOR-RELATED (1 of 2)	3.58	2.73	6.17	4.09	5.56	7.98	13.22	7.87	8.35	12.39	16.84	15.15	4.19	3.14	6.23	5.07	4.77	6.42	11.74	6.15	6.43	13.35	14.76	6.74	4.46	12.27	10.83	10.18	7.12	4.24	10.95	7.17	8.31	10.38	14.4	14.98	4.16	5.87667	9.81333	14.7933	4.52	5.42	8.10667	11.6167	9.18667	7.18	8.81	13.2533
Seita.1G007400	K09420 - myb proto-oncogene protein (MYB) (1 of 1)	27.09	21.12	19.71	9.1	11.84	14.29	26.81	19.72	21.05	18.5	27.52	16.55	26.52	28.3	19.36	11.77	9.89	11.85	35.96	13.57	19.49	20.3	21.49	19.58	17.55	19.17	20.03	11.21	15.96	12.86	24.54	21.97	15.91	10.55	12.26	11.66	22.64	11.7433	22.5267	20.8567	24.7267	11.17	23.0067	20.4567	18.9167	13.3433	20.8067	11.49
Seita.1G007500	PTHR32108:SF0 - DNA-DIRECTED RNA POLYMERASE SUBUNIT ALPHA (1 of 5)	0	0	0	1.57	0	0.81	0	0	0	0	0	0.38	0	0	0	0.81	0	0	0	0	0	0.39	0	0	0	0	0	0	0	0	0	0	0	0	1.37	0	0	0.793333	0	0.126667	0	0.27	0	0.13	0	0	0	0.456667
Seita.1G007600	2.7.10.1//2.7.11.1 - Receptor protein-tyrosine kinase / Receptor protein tyrosine kinase // Non-specific serine/threonine protein kinase / Threonine-specific protein kinase (1 of 48)	0.05	0	0	0.25	0.08	0.39	0	0	0	0	0.18	0.43	0.06	0.07	0	0.09	0.17	0.22	0.43	0.08	0	0.18	0.19	0.33	0.1	0	0.06	0.09	0.09	0.17	0	0	0.09	0	0.27	0.19	0.016667	0.24	0	0.203333	0.043333	0.16	0.17	0.233333	0.053333	0.116667	0.03	0.153333
Seita.1G007700	PTHR10795//PTHR10795:SF377 - PROPROTEIN CONVERTASE SUBTILISIN/KEXIN // SUBFAMILY NOT NAMED (1 of 7)	3.37	1.62	2.75	1.03	0.72	1.54	8.94	25.98	77.31	11.1	27.18	23.62	10.13	1.32	1.65	1.6	0.45	0.27	65.35	9.32	20.91	18.75	25.92	81.66	1.64	3.18	2.36	9.83	6.33	1.26	150.05	195.06	18.43	30.96	27.38	22.6	2.58	1.09667	37.41	20.6333	4.36667	0.773333	31.86	42.11	2.39333	5.80667	121.18	26.98
Seita.1G007800	PTHR11886//PTHR11886:SF48 - DYNEIN LIGHT CHAIN // SUBFAMILY NOT NAMED (1 of 1)	2.83	3.87	7	1.59	3.42	0.96	1.18	4.74	4.52	3.23	5.79	3.91	8.72	8.91	4.51	4.1	3.48	3.45	6.52	5.5	4.54	3.99	3.84	4	4.38	13.18	11.3	6.51	9.23	4.47	11.77	7.95	10.63	2.08	2.75	4.8	4.56667	1.99	3.48	4.31	7.38	3.67667	5.52	3.94333	9.62	6.73667	10.1167	3.21
Seita.1G007900	PF03478 - Protein of unknown function (DUF295) (DUF295) (1 of 110)	1.88	0.69	0.77	77.92	81.38	56.38	38.08	28.67	24.03	7.57	4.4	8.64	1.68	1.58	0.99	134.66	96.3	81.11	14.29	34.28	32.78	5.86	4.23	6.56	1.1	1.15	2.18	101.36	111.77	88.83	26.93	29.81	44.79	6.43	6.92	7.78	1.11333	71.8933	30.26	6.87	1.41667	104.023	27.1167	5.55	1.47667	100.653	33.8433	7.04333
Seita.1G008000	PF03478 - Protein of unknown function (DUF295) (DUF295) (1 of 110)	0.09	0.13	0.05	7.2	5.68	3.6	2.33	2.39	1.72	0.28	0.08	0.9	0.05	0.13	0	9.96	7.07	5.07	1.33	2.39	1.93	0.08	0.58	0.22	0.04	0	0	5.29	6.51	4.77	0.91	1.75	2.31	0.08	0.48	0.5	0.09	5.49333	2.14667	0.42	0.06	7.36667	1.88333	0.293333	0.013333	5.52333	1.65667	0.353333
Seita.1G008100	PF04367 - Protein of unknown function (DUF502) (DUF502) (1 of 5)	9.92	11.2	15.7	11.21	11.91	10.78	16.75	12.69	13.77	14.61	14.12	13.94	13.12	16.58	10.46	12.92	8.13	9.92	18.08	13.86	13.95	14.17	10.96	13.51	10.94	23.57	15.17	13.39	17.87	13.56	16.6	17.42	23.04	18.77	14.53	15.19	12.2733	11.3	14.4033	14.2233	13.3867	10.3233	15.2967	12.88	16.56	14.94	19.02	16.1633
Seita.1G008200	PF01357//PF03330 - Pollen allergen (Pollen_allerg_1) // Rare lipoprotein A (RlpA)-like double-psi beta-barrel (DPBB_1) (1 of 69)	0	0.05	0.05	0.08	0	0	0	0	0	0.1	0	0	0	0	0	0	0	0	0	0	0	0	0.27	0	0.05	0	0	0	0.17	0	0	0	0	0	0.09	0	0.033333	0.026667	0	0.033333	0	0	0	0.09	0.016667	0.056667	0	0.03
Seita.1G008300	PF01357//PF03330 - Pollen allergen (Pollen_allerg_1) // Rare lipoprotein A (RlpA)-like double-psi beta-barrel (DPBB_1) (1 of 69)	0.11	0	0.06	0.1	0	0	0.1	0	0.1	0.36	0	0.1	0.07	0.08	0.11	0	0	0.08	0.84	0.1	0.31	0.41	0.11	0	0.22	0.21	0	0	0	0.28	0.21	0	0.41	0.21	0	0	0.056667	0.033333	0.066667	0.153333	0.086667	0.026667	0.416667	0.173333	0.143333	0.093333	0.206667	0.07
Seita.1G008400	K03363 - cell division cycle 20, cofactor of APC complex (CDC20) (1 of 3)	6.9	4.1	13.11	1.84	1.58	2.48	4.3	5.51	5.35	12.99	18.48	17	10.76	15.16	6.9	1.44	0.79	0.9	8.98	4.84	4.71	15.14	13.22	12.22	5.93	24.36	11.6	1.42	1.59	1.64	8.05	7.2	3.61	10.47	12.78	15.78	8.03667	1.96667	5.05333	16.1567	10.94	1.04333	6.17667	13.5267	13.9633	1.55	6.28667	13.01
Seita.1G008500	PF01357//PF03330 - Pollen allergen (Pollen_allerg_1) // Rare lipoprotein A (RlpA)-like double-psi beta-barrel (DPBB_1) (1 of 69)	0.18	0.06	0.28	0	0	0	0	0	0	0	0	0	0.29	0.74	0.5	0	0	0	0	0	0	0	0	0.11	0.3	0.23	0.36	0	0	0	0	0	0	0	0	0	0.173333	0	0	0	0.51	0	0	0.036667	0.296667	0	0	0
Seita.1G008600	PTHR12383:SF25 - CHLOROPLAST PROCESSING PEPTIDASE (1 of 1)	11.07	8.44	22.24	24.27	23.51	29.99	25.15	14.13	12.66	9.68	9.2	9.84	16.95	21.68	6.68	24.92	20.25	17.84	9.35	14.12	14.86	7.58	7.48	6.65	12.52	22.18	10.36	35.95	40.14	35.4	20.65	19.03	28.52	11.03	6.21	8.7	13.9167	25.9233	17.3133	9.57333	15.1033	21.0033	12.7767	7.23667	15.02	37.1633	22.7333	8.64667
Seita.1G008700	6.3.4.19 - tRNA(Ile)-lysidine synthetase / Isoleucine-specific transfer ribonucleate lysidine synthetase (1 of 1)	2.22	1.57	2.42	0.95	2.14	2.18	2.39	0.86	1.54	3.4	2.95	2.54	1.91	3.03	2.27	1.37	1.1	0.96	1.79	1.29	2.03	2.22	2.4	2.1	1.86	3.07	2.99	4.16	3.85	3.51	4.26	1.95	3.52	1.71	2.22	1.92	2.07	1.75667	1.59667	2.96333	2.40333	1.14333	1.70333	2.24	2.64	3.84	3.24333	1.95
Seita.1G008800	PTHR24193:SF70 - AAA-TYPE ATPASE FAMILY PROTEIN / ANKYRIN REPEAT FAMILY PROTEIN (1 of 1)	6.92	5.4	11.42	3.31	2.34	3.67	8.21	6.78	7.94	8.5	8.64	7.1	8.37	12.01	5.45	3.89	4.34	5.91	10.74	5.96	7.19	7.5	5.51	8.57	6.03	16.2	9.65	5.02	6.38	5.07	15.87	13.3	10.92	10.47	13.2	10.88	7.91333	3.10667	7.64333	8.08	8.61	4.71333	7.96333	7.19333	10.6267	5.49	13.3633	11.5167
Seita.1G008900	-	1.76	1.27	2.5	1.28	1.36	2.28	5.64	2.14	1.99	3.11	4.91	2.11	1.91	2.47	1.9	1.71	1.09	1.04	4.81	2.67	2.58	3.54	2.17	3.06	1.57	3.74	3.38	3.54	3.28	2.06	5.87	5.24	3.45	3.96	3.11	2.84	1.84333	1.64	3.25667	3.37667	2.09333	1.28	3.35333	2.92333	2.89667	2.96	4.85333	3.30333
Seita.1G009000	K11095 - U1 small nuclear ribonucleoprotein C (SNRPC) (1 of 1)	19.87	14.62	34.04	13.89	16.11	19.19	18.98	23.51	20.16	27.31	26.4	28.66	36.06	41.85	21.79	17.67	12.85	14.51	25.22	18.75	19.77	23.33	20.3	37.28	19.23	37.05	24.8	26.4	35.58	27.51	38.57	31.36	30.1	34.04	30.66	27.89	22.8433	16.3967	20.8833	27.4567	33.2333	15.01	21.2467	26.97	27.0267	29.83	33.3433	30.8633
Seita.1G009100	5.3.1.24 - Phosphoribosylanthranilate isomerase / PRAI (1 of 2)	2.91	2.96	6.48	3.24	2.82	4.16	5.66	1.56	2.64	8.66	8.78	8.72	4.31	7.62	3.74	4.98	2.56	2.72	3.64	2.81	2.96	6.22	5.67	5.22	5.45	11.47	6.28	7.15	8.95	4.71	4.1	6.15	4.42	14.6	12.65	11.58	4.11667	3.40667	3.28667	8.72	5.22333	3.42	3.13667	5.70333	7.73333	6.93667	4.89	12.9433
Seita.1G009200	PTHR10994//PTHR10994:SF87 - RETICULON // SUBFAMILY NOT NAMED (1 of 1)	19.08	11.57	20.9	44.56	41.39	39.69	75.57	76.83	87.64	114.3	117.82	138.45	22.64	28.48	21.03	58.34	57.67	58.12	89.84	82.09	80.78	108	103.95	96.7	21.53	40.7	37.82	45.36	55.18	48.64	74.72	71.21	79.64	100.25	92.63	109.76	17.1833	41.88	80.0133	123.523	24.05	58.0433	84.2367	102.883	33.35	49.7267	75.19	100.88
Seita.1G009300	PTHR31852:SF6 - LATE EMBRYOGENESIS ABUNDANT HYDROXYPROLINE-RICH GLYCOPROTEIN (1 of 2)	0	0	0	0	0	0	0	0	0	0	0	0	0	0	0	0	0	0	0	0	0	0	0	0	0	0	0	0	0	0	0	0	0	0	0	0	0	0	0	0	0	0	0	0	0	0	0	0
Seita.1G009400	PTHR18966//PTHR18966:SF223 - IONOTROPIC GLUTAMATE RECEPTOR // SUBFAMILY NOT NAMED (1 of 4)	0	0	0	0.03	0.35	0.24	0.03	0	0	0	0.32	0	0	0	0	0.09	0.09	0.18	0	0	0	0.06	0	0.03	0	0	0	0.06	0.32	0.15	0	0	0.12	0	0.03	0	0	0.206667	0.01	0.106667	0	0.12	0	0.03	0	0.176667	0.04	0.01
Seita.1G009500	PTHR36723:SF1 - F22C12.19 (1 of 1)	47.02	34.67	48.22	58.85	63.64	77.18	102.94	76.54	70.79	71.52	70.35	71.49	45.62	60.19	34.74	66.55	66.71	77.59	103.84	71.16	74.3	68.76	65.47	63.37	24.74	47.01	43.39	58.13	57.93	65.33	78.89	65.7	67.85	62.34	61.44	65.2	43.3033	66.5567	83.4233	71.12	46.85	70.2833	83.1	65.8667	38.38	60.4633	70.8133	62.9933
Seita.1G009600	K18467 - vacuolar protein sorting-associated protein 29 (VPS29) (1 of 1)	59.08	46.31	68.86	120.95	108.23	119.52	97.61	101.04	112.04	113.29	114.93	133.98	63.02	92.48	47.89	131.84	128.33	114.03	85.39	126.66	112.95	114.42	109.65	99.8	44.63	90.39	63.74	126.66	126.7	84.8	101.05	115.65	125.26	126.02	77.39	96.24	58.0833	116.233	103.563	120.733	67.7967	124.733	108.333	107.957	66.2533	112.72	113.987	99.8833
Seita.1G009700	-	0	0	0	0	0	0	0	0	0	0	0	0	0	0	0	0	0	0	0	0	0	0	0	0	0	0	0	0	0	0	0	0	0	0	0	0	0	0	0	0	0	0	0	0	0	0	0	0
Seita.1G009800	PTHR32096:SF31 - WRKY TRANSCRIPTION FACTOR 22 (1 of 2)	1.99	1.23	3.03	0.56	0.47	0.16	1.66	4.85	4.18	10.21	10.14	7.68	2.57	3.35	1.5	1.06	2.18	1.39	4.03	1.55	5.54	9.63	18.77	12.19	2.27	2.75	1.38	1.27	2.83	1.33	2.81	3.86	2.91	7.31	15.11	13.66	2.08333	0.396667	3.56333	9.34333	2.47333	1.54333	3.70667	13.53	2.13333	1.81	3.19333	12.0267
Seita.1G009900	PF06376 - Protein of unknown function (DUF1070) (DUF1070) (1 of 10)	6.87	9.05	23.16	0.31	0	0	0.47	5.83	7.59	7.41	7.46	6.75	12.92	18.91	5.04	0.31	0.15	0.13	3.72	1.99	2.99	10.4	6.96	5	8.76	30.48	14.04	0	0	0	3.15	6.46	3.27	8.31	6.81	3.73	13.0267	0.103333	4.63	7.20667	12.29	0.196667	2.9	7.45333	17.76	0	4.29333	6.28333
Seita.1G010000	PF01357//PF03330 - Pollen allergen (Pollen_allerg_1) // Rare lipoprotein A (RlpA)-like double-psi beta-barrel (DPBB_1) (1 of 69)	0	0	0	0	0	0	0	0	0	0	0	0	0	0	0	0	0	0	0	0	0	0	0	0	0.06	0	0	0	0	0	0	0	0	0	0	0	0	0	0	0	0	0	0	0	0.02	0	0	0
Seita.1G010100	PF01357//PF03330 - Pollen allergen (Pollen_allerg_1) // Rare lipoprotein A (RlpA)-like double-psi beta-barrel (DPBB_1) (1 of 69)	0.24	0.23	0	0	0	0	0	0	0	0	0	0	0	0	0	0	0	0	0	0	0	0	0	0	0	0	0	0	0	0	0	0	0	0	0	0	0.156667	0	0	0	0	0	0	0	0	0	0	0
Seita.1G010200	PF01357 - Pollen allergen (Pollen_allerg_1) (1 of 80)	0	0	0	0	0	0	0	0.14	0	0	0	0.13	0.09	0	0	0.14	0.13	0	0	0	0.15	0	0	0	0	0	0	0	0	0	0	0	0	0	0	0	0	0	0.046667	0.043333	0.03	0.09	0.05	0	0	0	0	0
Seita.1G010300	-	3.64	3.02	4.25	7.79	7.1	9.81	14.41	6.61	5.77	8.85	9.52	9.44	3.31	4.62	4.56	7.96	6.07	8.14	12.5	6.95	7.06	7.18	7.7	5.23	3.57	4.94	5.31	7.02	7.23	9.81	9.4	6.7	7.76	4.72	6.78	8.74	3.63667	8.23333	8.93	9.27	4.16333	7.39	8.83667	6.70333	4.60667	8.02	7.95333	6.74667
Seita.1G010400	PTHR23155//PTHR23155:SF538 - LEUCINE-RICH REPEAT-CONTAINING PROTEIN // SUBFAMILY NOT NAMED (1 of 5)	7.85	3.17	4.93	57.84	72.54	81.31	95.54	65.5	56.73	42.55	57.66	38.16	6.71	10.79	4.98	44.12	56.29	76.86	89.29	54.78	53.94	35.19	29.21	26.06	2.8	4.69	6.34	30.89	30.02	64.38	41.02	25.85	36.76	17.14	24.85	25.03	5.31667	70.5633	72.59	46.1233	7.49333	59.09	66.0033	30.1533	4.61	41.7633	34.5433	22.34
Seita.1G010500	3.1.26.11 - Ribonuclease Z / tRNase Z (1 of 7)	4.03	3.89	8.82	1.25	2.47	2.18	2.22	4.17	3.29	4.84	3.89	5.73	5.73	6.54	5.4	2.47	2	2.1	6.17	1.86	4.44	2.02	4.06	3.52	5.56	11.88	7.86	3.61	5.07	2.93	5.72	7.06	4.38	3.89	4.03	3.46	5.58	1.96667	3.22667	4.82	5.89	2.19	4.15667	3.2	8.43333	3.87	5.72	3.79333
Seita.1G010600	-	3.56	0	5.73	20.76	41.29	34.76	0	32.3	40.88	25.25	19.36	11.38	10.04	3.45	1.5	19.29	24.44	16.92	13.66	41.12	38.7	33.64	34.58	12.3	3.4	4.7	5.44	19.68	12.38	31.37	23.84	1.34	22.73	6.1	7.76	4.48	3.09667	32.27	24.3933	18.6633	4.99667	20.2167	31.16	26.84	4.51333	21.1433	15.97	6.11333
Seita.1G010700	PTHR13359 - 39S RIBOSOMAL PROTEIN L40, MITOCHONDRIAL (1 of 2)	5.41	4.56	8.95	4.65	5.77	6.72	5.65	5.19	4.08	3.49	5.4	7.89	6.98	11.11	5.64	5.01	4.29	3.84	6	4.98	3.52	4.79	3.93	5.45	5.19	14.03	8.47	10.1	9.33	10.04	10.78	7.85	7.07	8.84	4.83	6.18	6.30667	5.71333	4.97333	5.59333	7.91	4.38	4.83333	4.72333	9.23	9.82333	8.56667	6.61667
Seita.1G010800	3.1.26.11 - Ribonuclease Z / tRNase Z (1 of 7)	0.15	0.07	0.26	0	0	0	0	0	0.13	0	0.14	0.27	0.18	0.35	0	0	0	0	0	0	0	0	0	0	0.3	0.1	0.18	0	0	0	0	0	0	0.15	0	0	0.16	0	0.043333	0.136667	0.176667	0	0	0	0.193333	0	0	0.05
Seita.1G010900	-	0	0	0	0	0	0	0	0	0	0	0	0	0	0	0	0	0	0	0	0	0	0	0	0	0	0	0	0	0	0	0	0	0	0	0	0	0	0	0	0	0	0	0	0	0	0	0	0
Seita.1G011000	PTHR33600:SF4 - PLASTID DIVISION PROTEIN PDV1 (1 of 1)	3.32	2.32	3.64	4.81	5.02	3.48	4.6	2.72	4.17	3.66	4.77	4.39	3.03	4.5	1.7	4.94	3.53	3.69	4.13	3.99	2.85	3.52	4.13	4.41	2.17	3.12	3.09	4.72	3.27	4.84	3.08	3.72	3.24	2.73	3.93	4.13	3.09333	4.43667	3.83	4.27333	3.07667	4.05333	3.65667	4.02	2.79333	4.27667	3.34667	3.59667
Seita.1G011100	PTHR23155//PTHR23155:SF538 - LEUCINE-RICH REPEAT-CONTAINING PROTEIN // SUBFAMILY NOT NAMED (1 of 5)	11.5	5.51	8.26	86.42	107.82	127.71	191.94	118.91	101.4	89.63	106.95	66.25	9.65	16.86	8.77	65.7	87.34	121.11	167.76	101.07	102.94	68.02	51.61	54.14	6.39	10.96	11.29	55.66	53.89	99.57	106.24	68.53	74.37	50.04	65.63	59.28	8.42333	107.317	137.417	87.61	11.76	91.3833	123.923	57.9233	9.54667	69.7067	83.0467	58.3167
Seita.1G011200	-	0	0	0	0	0	0	0	0	0	0	0	0	0	0	0	0	0	0	0	0	0	0	0	0	0	0	0	0	0	0	0	0	0	0	0	0	0	0	0	0	0	0	0	0	0	0	0	0
Seita.1G011300	PF16528 - Exocyst component 84 C-terminal (Exo84_C) (1 of 4)	3.48	3.44	4.15	5.25	3.51	5.88	16.91	8.01	8.47	3.25	5.16	7.96	4.7	5.72	2.65	7.65	5.5	7.91	14.66	10.18	9.31	3.09	2.12	3.96	3.08	7.91	3.92	9.13	9.5	9.64	17.25	15.1	11.91	6.27	5.68	4.17	3.69	4.88	11.13	5.45667	4.35667	7.02	11.3833	3.05667	4.97	9.42333	14.7533	5.37333
Seita.1G011400	3.1.26.11 - Ribonuclease Z / tRNase Z (1 of 7)	0.91	0.33	1.03	1.47	1.75	1.14	3.37	2.33	2.44	1.48	2.69	2.24	0.55	0.69	0.13	1.34	1.57	1.37	3.49	2.53	2.71	2.42	1.53	1.61	0.43	0.83	0.56	2.22	1.79	1.51	2.32	2.41	3.12	2.48	2.74	2.64	0.756667	1.45333	2.71333	2.13667	0.456667	1.42667	2.91	1.85333	0.606667	1.84	2.61667	2.62
Seita.1G011500	K00784 - ribonuclease Z (rnz) (1 of 4)	6.12	4.66	9.01	7.88	5.62	6.31	8.14	6.67	8.18	7.29	7.73	7.91	7.11	10.17	6.5	7.58	5.42	4.59	5.89	8.38	6.88	6.79	4.85	6.47	6.41	12.79	11.29	7.39	9.46	7.32	7.53	8.77	8.11	9.28	7.8	7.34	6.59667	6.60333	7.66333	7.64333	7.92667	5.86333	7.05	6.03667	10.1633	8.05667	8.13667	8.14
Seita.1G011600	PTHR23155//PTHR23155:SF538 - LEUCINE-RICH REPEAT-CONTAINING PROTEIN // SUBFAMILY NOT NAMED (1 of 5)	1.84	0.66	0.53	8.32	9.63	12.53	32.48	44.4	33.12	9.97	15.38	11.13	1.37	0.84	0.94	5.99	5.28	5.91	54.37	34.3	33.32	9.46	9.96	15.78	0.43	0.66	1.43	7.16	6.69	11.55	32.49	21.65	21.27	10.28	21.3	13.44	1.01	10.16	36.6667	12.16	1.05	5.72667	40.6633	11.7333	0.84	8.46667	25.1367	15.0067
Seita.1G011700	-	0	0	0	0	0	0	0	0	0	0	0	0	0	0	0	0	0	0	0	0	0	0	0	0	0	0	0	0	0	0	0	0	0	0	0	0	0	0	0	0	0	0	0	0	0	0	0	0
Seita.1G011800	PTHR31234:SF12 - LATE EMBRYOGENESIS ABUNDANT HYDROXYPROLINE-RICH GLYCOPROTEIN (1 of 1)	0.57	0.12	0.59	0.26	0.47	0.12	0.23	0.99	0.67	2.05	1.01	2.61	0.71	1.34	0.43	0.05	0	0.09	1.53	1.13	0.83	1.87	2.07	2.15	0.52	0.89	0.63	0.17	0.45	0.16	0.41	2.41	0.44	1.21	0.71	1.67	0.426667	0.283333	0.63	1.89	0.826667	0.046667	1.16333	2.03	0.68	0.26	1.08667	1.19667
Seita.1G011900	PF00651//PF07707 - BTB/POZ domain (BTB) // BTB And C-terminal Kelch (BACK) (1 of 3)	81.05	58.68	63	47.63	52.75	59.34	94.5	90.38	69.86	60.65	67.28	70.14	76.59	89.18	44.61	47.28	48.17	61.56	82.41	66.32	66.72	55.07	51.11	67.15	29.72	66.75	60.94	34.87	41.26	54.2	66.82	55.53	62.32	53.07	60.71	62.86	67.5767	53.24	84.9133	66.0233	70.1267	52.3367	71.8167	57.7767	52.47	43.4433	61.5567	58.88
Seita.1G012000	-	17.92	14.38	23.12	8.88	9.14	8.94	14.49	13.33	12.94	16.82	17.58	18.53	22.6	24.75	17.18	7.64	4.46	6.05	17.12	11.69	14.08	13.84	12.13	20.9	12.16	22.38	21.26	7.55	10.92	12.65	19.84	15.08	13.97	15.17	19.89	20.05	18.4733	8.98667	13.5867	17.6433	21.51	6.05	14.2967	15.6233	18.6	10.3733	16.2967	18.37
Seita.1G012100	PTHR10706//PTHR10706:SF127 - F-BOX FAMILY PROTEIN // SUBFAMILY NOT NAMED (1 of 2)	4.34	3.08	5.63	5.08	5.19	9.34	8.34	7.62	9.23	6.54	7	9.14	6.33	7.7	4.23	7.64	6.42	8.58	12.2	5.95	8.8	6.77	5.67	6.32	3.24	7.05	4.68	5.1	5.06	7.63	9.85	9.88	7.78	8.82	4.67	7.68	4.35	6.53667	8.39667	7.56	6.08667	7.54667	8.98333	6.25333	4.99	5.93	9.17	7.05667
Seita.1G012200	PTHR33322:SF4 - BAG FAMILY MOLECULAR CHAPERONE REGULATOR 6 (1 of 1)	11.24	12.91	45.46	3.38	4.29	9.28	6.25	4.92	6.51	10.3	31.17	12.04	21.32	10.15	117.97	5.4	5.89	4.79	18.33	7.09	8.39	408.37	151.49	1075.14	56.51	74.44	87.68	6.4	9.77	5.53	12.49	15.19	7.76	579.13	7.06	80.04	23.2033	5.65	5.89333	17.8367	49.8133	5.36	11.27	545	72.8767	7.23333	11.8133	222.077
Seita.1G012300	-	23.04	21.86	54.08	0	0	0	0	0	0	0	0	0	33.59	42.9	15.67	0	0	0	0	0	0	0	0	0	24.66	57.74	28.19	0	0	0	0	0	0	0	0	0	32.9933	0	0	0	30.72	0	0	0	36.8633	0	0	0
Seita.1G012400	PTHR21349:SF2 - 50S RIBOSOMAL PROTEIN L21, CHLOROPLASTIC (1 of 1)	7.89	7.21	16.81	107.63	100.65	93.68	42.49	30.84	24.58	2.93	4.35	2.73	17.44	14.46	4.96	84.33	50.17	29.06	8.63	22.57	24.66	2.01	0.79	2.22	11.82	18.16	9.26	131.76	157.57	135.51	46.34	33.89	96.41	17.69	3.13	3.94	10.6367	100.653	32.6367	3.33667	12.2867	54.52	18.62	1.67333	13.08	141.613	58.88	8.25333
Seita.1G012500	-	42.83	30.72	38.23	55.56	59.73	77.73	54.58	59.9	43.27	46.51	34.3	45.16	36.3	44.84	39.42	56.27	70.68	88.81	50.89	47.44	53.75	39.85	48.19	60.44	30.16	40.57	39.69	58.72	67.95	42.67	44.49	72.41	53.13	73.98	103.34	99.08	37.26	64.34	52.5833	41.99	40.1867	71.92	50.6933	49.4933	36.8067	56.4467	56.6767	92.1333
Seita.1G012600	-	2.14	7.6	4.7	0	0	3.48	12.45	13.37	17.73	28.19	16.1	69.98	7.72	3.44	15.41	0	11.31	0	53.36	46.81	25.87	73.02	41.35	7.46	8.17	16.56	2.62	0	0	3.01	22.45	18.58	7.91	8.15	7.73	31.54	4.81333	1.16	14.5167	38.09	8.85667	3.77	42.0133	40.61	9.11667	1.00333	16.3133	15.8067
Seita.1G012700	-	19.15	9.18	16.88	76.94	96.86	117.44	116.46	76.63	74.2	50.46	61.88	46.46	16.64	29.65	21.13	113.07	180.27	198.87	108.17	88.93	87.02	66.08	71.96	49.29	13.18	22.69	20.37	90.07	76.02	90.87	61.56	55.25	56.91	31.54	21.68	30.21	15.07	97.08	89.0967	52.9333	22.4733	164.07	94.7067	62.4433	18.7467	85.6533	57.9067	27.81
Seita.1G012800	PF11331 - Probable zinc-ribbon domain (zinc_ribbon_12) (1 of 9)	3.12	2.59	3.95	2.33	2.54	3.87	4.41	2.16	2.82	0.39	2.07	1.36	4.9	6.55	2.91	1.92	3.39	3.48	2.44	2.59	1.97	0.77	0.35	0.58	2.11	4.81	3.32	1.76	2.57	2.2	6.02	4.11	2.38	1.45	0.45	0.5	3.22	2.91333	3.13	1.27333	4.78667	2.93	2.33333	0.566667	3.41333	2.17667	4.17	0.8
Seita.1G012900	K09273 - upstream-binding transcription factor (UBTF) (1 of 1)	16.31	11.78	37.48	0.23	0.19	0.16	0.15	0.1	0.09	0.64	0.46	0.38	32.61	50.86	5.24	0.1	0.1	0.13	0.3	0.28	0.25	0.45	0.37	1.21	9.45	66.18	17.35	0.1	0.1	0.24	0.53	0.4	0.05	0.57	0.3	0.37	21.8567	0.193333	0.113333	0.493333	29.57	0.11	0.276667	0.676667	30.9933	0.146667	0.326667	0.413333
Seita.1G013000	-	0.17	0.06	0.08	3.53	3.28	2.59	1	1.5	1.03	0	0.37	0.52	0.12	0.1	0.17	2.22	1.7	1.73	0.15	0.8	0.49	0.31	0	0.46	0.16	0.16	0.2	1.42	1.64	1.79	0.32	0.18	0.98	0.19	0	0	0.103333	3.13333	1.17667	0.296667	0.13	1.88333	0.48	0.256667	0.173333	1.61667	0.493333	0.063333
Seita.1G013100	-	0.08	0.07	0.04	12.01	10.8	6.96	3.27	2.03	1.7	0	0.21	0.07	0	0.85	0.2	12.59	15.02	15.98	0.42	2.43	2.41	0	0.07	0	0.07	0.05	0.22	7.33	7.81	12.64	0.73	0.63	2.45	0	0	0	0.063333	9.92333	2.33333	0.093333	0.35	14.53	1.75333	0.023333	0.113333	9.26	1.27	0
Seita.1G013200	PTHR11514:SF58 - TRANSCRIPTION FACTOR SPEECHLESS (1 of 2)	0.09	0.06	0.03	0	0	0	0	0.11	0	0	0	0	0.14	0.05	0.06	0	0	0	0	0.05	0.06	0	0	0	0.21	0.26	0.04	0	0	0	0	0	0	0	0	0	0.06	0	0.036667	0	0.083333	0	0.036667	0	0.17	0	0	0
Seita.1G013300	PTHR11177:SF92 - CHITINASE DOMAIN-CONTAINING PROTEIN 1 (1 of 1)	6.14	2.79	6.57	119.2	129.61	116.21	85.95	59.63	49.65	4.3	13.71	5.25	7.89	5.17	2.12	76.29	42.51	34.62	28.42	35.78	35.44	3.97	2.13	3.22	3.64	7.98	3.77	114.28	124.93	143.59	74.79	43.84	89.47	33.58	0.97	4.79	5.16667	121.673	65.0767	7.75333	5.06	51.14	33.2133	3.10667	5.13	127.6	69.3667	13.1133
Seita.1G013400	-	60.71	55.94	66.82	0	0	0	0	0	0	0	0	0	33.9	2.24	214.21	0	0	0	0	0	0	3	1.44	1.63	119.13	48.46	179.37	0	0	0	0	0	0	0.13	0	0.13	61.1567	0	0	0	83.45	0	0	2.02333	115.653	0	0	0.086667
Seita.1G013500	-	4.83	1.81	3.54	44.22	36.75	41.18	27.12	20.93	24.5	67.93	61.21	58.67	5.35	5.1	4.57	60.99	51.89	40.18	11.45	36.17	31.06	44.42	27.12	44.37	4.24	7.75	3.78	71.89	77.2	47.59	22.48	29.62	29.36	40.89	20.56	40.33	3.39333	40.7167	24.1833	62.6033	5.00667	51.02	26.2267	38.6367	5.25667	65.56	27.1533	33.9267
Seita.1G013600	PTHR14155//PTHR14155:SF146 - RING FINGER DOMAIN-CONTAINING // SUBFAMILY NOT NAMED (1 of 12)	0	0	0	0	0	0	0	0	0	0.25	0.22	0.2	0	0	0	0	0	0	0	0	0	0	0	0	0	0	0	0	0	0	0	0	0	0	0	0	0	0	0	0.223333	0	0	0	0	0	0	0	0
Seita.1G013700	PTHR14155//PTHR14155:SF146 - RING FINGER DOMAIN-CONTAINING // SUBFAMILY NOT NAMED (1 of 12)	0	0	0	0	0	0	0	0	0	0	0	0	0	0	0	0	0	0	0	0	0	0	0	0	0	0	0	0	0	0	0	0	0	0	0	0	0	0	0	0	0	0	0	0	0	0	0	0
Seita.1G013800	PTHR31339:SF3 - GLYCOSIDE HYDROLASE FAMILY 28 PROTEIN / POLYGALACTURONASE (PECTINASE) FAMILY PROTEIN (1 of 1)	5.7	3.63	4.32	0.16	0.49	0.1	0.05	0	0.08	0	0	0.08	4.61	6.36	2.54	0.04	0.13	0	0	0	0.04	0	0.05	0.08	2.89	4.13	3.25	0.18	0.09	0.17	0.18	0.09	0.13	0.18	0	0.14	4.55	0.25	0.043333	0.026667	4.50333	0.056667	0.013333	0.043333	3.42333	0.146667	0.133333	0.106667
Seita.1G013900	K14496 - abscisic acid receptor PYR/PYL family (PYL) (1 of 8)	26.94	12.14	24.22	184.56	164.3	145.57	153.01	157.02	158.42	87.01	126.95	132.73	30.33	34.5	12.6	149.72	104.2	100.33	122.52	125.32	137.78	78.46	78.73	79.33	16.16	38.05	26.67	105.32	102.25	131.46	101.94	144.43	154.02	89.9	92.39	111.82	21.1	164.81	156.15	115.563	25.81	118.083	128.54	78.84	26.96	113.01	133.463	98.0367
Seita.1G014000	K13127 - RING finger protein 113A (RNF113A, CWC24) (1 of 1)	10.88	7.61	21.66	14.79	11.85	13.58	11.73	17.8	20.6	19.33	21.1	26.43	13.23	17.05	13.15	17.88	24.4	17.21	12.66	18.41	17.6	22.29	18.12	22.39	13.18	31.33	23.51	14.48	17.62	14.13	13.25	22.54	16.92	21.55	15.96	21.36	13.3833	13.4067	16.71	22.2867	14.4767	19.83	16.2233	20.9333	22.6733	15.41	17.57	19.6233
Seita.1G014100	PTHR13832//PTHR13832:SF338 - PROTEIN PHOSPHATASE 2C // SUBFAMILY NOT NAMED (1 of 1)	10.74	9.72	13.67	4.68	4.31	4.83	8.44	8.93	11.32	6.92	8.51	6.71	13.13	16.13	8.61	5.54	3.35	3.47	11.96	6.06	8.43	7.13	6.35	8.87	8.84	15.21	11.88	6.82	6.61	5.54	11.98	13.06	9.16	7.05	6.06	6.4	11.3767	4.60667	9.56333	7.38	12.6233	4.12	8.81667	7.45	11.9767	6.32333	11.4	6.50333
Seita.1G014200	PTHR10217:SF465 - CYCLIC NUCLEOTIDE-GATED ION CHANNEL 11-RELATED (1 of 1)	6.31	5.1	6.74	15.37	19.22	24.94	39.69	24.43	21.74	26.52	27.31	22.55	7.99	11.96	5.59	18.76	21.81	28.95	39.66	24.41	23.81	22.48	22.7	21	4.88	9.92	7.67	14.9	16.53	20.73	25.02	17.52	20.88	23.08	23.68	23.6	6.05	19.8433	28.62	25.46	8.51333	23.1733	29.2933	22.06	7.49	17.3867	21.14	23.4533
Seita.1G014300	PTHR10217//PTHR10217:SF524 - VOLTAGE AND LIGAND GATED POTASSIUM CHANNEL // SUBFAMILY NOT NAMED (1 of 2)	0.71	0.35	0.24	0.18	0.09	0.3	0.19	0.38	0.09	0	0	0	0.3	0.46	0.11	0.09	0.18	0.15	0.11	0	0.38	0.09	0.3	0	0.1	0.32	0.24	0.09	0.29	0.18	0	0.09	0.09	0.29	0	0.2	0.433333	0.19	0.22	0	0.29	0.14	0.163333	0.13	0.22	0.186667	0.06	0.163333
Seita.1G014400	-	0	0	0	0	0	0	0	0	0	0	0	0	0	0	0	0	0	0	0	0	0	0	0	0	0	0	0	0	0	0	0	0	0	0	0	0	0	0	0	0	0	0	0	0	0	0	0	0
Seita.1G014500	2.5.1.22 - Spermine synthase / Spermidine aminopropyltransferase (1 of 1)	26.16	17.54	27.87	76.53	76.4	111.84	108.32	78.56	83.89	47.76	60.35	61.71	29.87	41	25.74	77.25	102.54	104.36	97.81	88.59	79.3	54.06	49.97	58.68	23.56	36.54	32.44	97.76	105.76	80.52	103.85	107.65	88.41	83.12	65.61	61.02	23.8567	88.2567	90.2567	56.6067	32.2033	94.7167	88.5667	54.2367	30.8467	94.68	99.97	69.9167
Seita.1G014600	K14847 - ribosome production factor 2 (RPF2) (1 of 2)	14.54	10.31	40.46	10.24	12.27	16.36	21.17	15.61	16.1	19.95	20.08	25.34	21.81	31.14	14.67	11.27	8.29	9.13	19.19	17.52	16.72	18.01	17.96	18.23	20.75	59.28	37.03	22.18	23.85	13.37	33.27	25.12	18.45	31.92	27.23	27.62	21.77	12.9567	17.6267	21.79	22.54	9.56333	17.81	18.0667	39.02	19.8	25.6133	28.9233
Seita.1G014700	-	1.15	0.62	1.92	1.09	1.51	1.42	0.37	1.54	2.26	0	0.07	0.07	0.94	1.19	0.57	0.98	0.35	0.18	1.4	0.62	0.44	0	0	0.07	0.85	1.48	1.26	2.35	8.44	0.89	7.8	3.07	0.8	0.46	0	0	1.23	1.34	1.39	0.046667	0.9	0.503333	0.82	0.023333	1.19667	3.89333	3.89	0.153333
Seita.1G014800	PF03140 - Plant protein of unknown function (DUF247) (1 of 49)	3.34	1.09	1.29	26.7	200.43	6.76	2.34	13.2	5.66	181.3	90.9	52.61	1.6	0.57	0.1	10.85	19.2	1.68	7.53	1.43	6.15	130.96	129.02	35.66	0.64	2.68	0.8	2.95	5.21	1.97	2.18	2.49	3.04	45.13	186.73	112.94	1.90667	77.9633	7.06667	108.27	0.756667	10.5767	5.03667	98.5467	1.37333	3.37667	2.57	114.933
Seita.1G014900	PF03140 - Plant protein of unknown function (DUF247) (1 of 49)	0.45	0.17	0.29	4.48	6.92	3.04	1.17	1.99	1.76	7.11	5.55	2.35	0.63	0.26	0.29	3.88	2.8	1.24	1.87	1.37	1.86	5.41	10.73	1.93	0.23	0.7	0.45	2.63	2.95	2.86	1.41	1.81	1.86	5.06	10.25	4.41	0.303333	4.81333	1.64	5.00333	0.393333	2.64	1.7	6.02333	0.46	2.81333	1.69333	6.57333
Seita.1G015000	PTHR31989:SF48 - PROTEIN SOMBRERO (1 of 1)	0.27	0.07	0.79	0	0	0	0	0	0	0	0	0	1.04	0.8	0.55	0	0	0	0	0	0	0	0	0	0.22	0.47	0.89	0	0	0	0	0	0	0	0	0.07	0.376667	0	0	0	0.796667	0	0	0	0.526667	0	0	0.023333
Seita.1G015100	-	26.24	9.26	16.79	724.74	750.62	725.6	658.33	227.64	195.82	24.78	44.74	28.4	27.07	19.88	10.65	642.41	303.79	373.7	180.92	214.24	204.61	27.34	21.74	16.3	13.81	45.21	26.16	652.3	633.16	928.29	332.45	218.58	488.78	66.3	8.7	18.95	17.43	733.653	360.597	32.64	19.2	439.967	199.923	21.7933	28.3933	737.917	346.603	31.3167
Seita.1G015200	-	0	0	0	0.52	0	0	0	0.52	0	0	1.08	0	0	0	0	1.01	2.37	0	0.51	0	0	0.52	0	0.98	0	0	0.33	0	0	1.28	0.49	0	1.08	0	0	0	0	0.173333	0.173333	0.36	0	1.12667	0.17	0.5	0.11	0.426667	0.523333	0
Seita.1G015300	PF05678 - VQ motif (VQ) (1 of 40)	0.15	0.14	0	10.57	44.63	1.1	0.74	1.37	0.54	2.9	2.82	1.81	0.18	0	0	5.53	0.51	0.64	0.3	1.57	0.57	1.1	0.86	1.03	0	0	0.17	3.08	1.12	0.96	0	0.57	1.4	3.45	1.93	0	0.096667	18.7667	0.883333	2.51	0.06	2.22667	0.813333	0.996667	0.056667	1.72	0.656667	1.79333
Seita.1G015400	PF05678 - VQ motif (VQ) (1 of 40)	0.8	0	1.79	12.46	49.53	4.96	0	1.54	0	3.48	1.52	1.35	0	0	0.79	2.95	13.32	0	1.24	0	1.61	0	3.05	2.78	0.77	1.03	0	3.2	4.63	5.47	1.33	0	6.05	3.05	8.77	1.49	0.863333	22.3167	0.513333	2.11667	0.263333	5.42333	0.95	1.94333	0.6	4.43333	2.46	4.43667
Seita.1G015500	PTHR10159//PTHR10159:SF335 - DUAL SPECIFICITY PROTEIN PHOSPHATASE // SUBFAMILY NOT NAMED (1 of 1)	9.04	6.72	12.53	5.57	5.56	6.95	11.26	11.78	10.56	15.82	14.61	13.05	7.41	10.45	9.76	6.85	5.23	6.08	13.41	8.88	10.71	11.38	12.38	13.21	8.11	16.69	16.06	8.5	7.81	7.2	14.54	9.31	8.88	11.82	12.42	11.77	9.43	6.02667	11.2	14.4933	9.20667	6.05333	11	12.3233	13.62	7.83667	10.91	12.0033
Seita.1G015600	-	0.26	0.09	0.16	0.42	0.22	0.89	0.51	0.41	0.28	0.01	0.17	0.16	0.42	0.36	0.11	0.19	0.37	0.27	0	0.38	0	0.4	0.17	0.08	0.06	0.09	0.24	0.57	0.36	0.54	0	0	1.2	0	0.25	0.05	0.17	0.51	0.4	0.113333	0.296667	0.276667	0.126667	0.216667	0.13	0.49	0.4	0.1
Seita.1G015700	-	0	0	0	0	0	0	0	0	0	0	0	0	0	0	0	0	0	0	0	0	0	0	0	0	0	0	0	0	0	0	0	0	0	0	0	0	0	0	0	0	0	0	0	0	0	0	0	0
Seita.1G015800	PTHR23241:SF54 - LATE EMBRYOGENESIS ABUNDANT (LEA) PROTEIN-RELATED (1 of 1)	49.85	48.14	127.83	3.36	3.1	1.35	2.2	10.86	3.01	5.91	5.29	5.01	56.33	13.56	194.02	1.34	6.6	6.04	4.25	11.88	18.51	9.3	8.21	5.87	119.75	128.93	227.18	1.07	0.61	2.31	1.35	2.84	4.59	4.76	1.06	4.78	75.2733	2.60333	5.35667	5.40333	87.97	4.66	11.5467	7.79333	158.62	1.33	2.92667	3.53333
Seita.1G015900	PF07714//PF08263 - Protein tyrosine kinase (Pkinase_Tyr) // Leucine rich repeat N-terminal domain (LRRNT_2) (1 of 9)	0.27	0.03	0	1.53	1.47	1.68	1.92	0.55	0.81	0.03	0.89	0	0.58	0.04	0.01	1.75	0.65	0.36	0.46	0.26	0.3	0	0.03	0	0.04	0.03	0.06	0.58	1.93	0.67	0.43	0.45	0.9	0	0	0	0.1	1.56	1.09333	0.306667	0.21	0.92	0.34	0.01	0.043333	1.06	0.593333	0
Seita.1G016000	PTHR22835//PTHR22835:SF213 - ZINC FINGER FYVE DOMAIN CONTAINING PROTEIN // SUBFAMILY NOT NAMED (1 of 1)	10.27	8.79	14.44	10.81	14.75	15.23	14.55	18.44	19.08	51.62	38.71	24.2	15.6	16.62	10.93	13.93	18.79	20.27	28.18	16.96	19.92	41.06	49.37	55.07	10.23	17.54	11.97	15.06	17.05	15.82	21.24	22.34	20.2	45.4	49.28	46.24	11.1667	13.5967	17.3567	38.1767	14.3833	17.6633	21.6867	48.5	13.2467	15.9767	21.26	46.9733
Seita.1G016100	PTHR22880:SF148 - TRANSCRIPTION FACTOR GTE2-RELATED (1 of 3)	27.57	17.8	28.47	74.39	86.47	109.67	130.55	119.06	93.08	101.75	102.23	102.34	37.19	50.28	27.04	97.59	113.96	146.92	152.14	111.37	109.47	94.74	91.44	96.28	16.27	33.33	32.44	91.02	87.83	105.64	116.76	89.32	91.99	75.47	93.37	97.75	24.6133	90.1767	114.23	102.107	38.17	119.49	124.327	94.1533	27.3467	94.83	99.3567	88.8633
Seita.1G016200	-	7.96	5.67	10.85	6.29	7.61	10.14	14.06	12.59	11.28	16.55	14.11	14.72	12.2	17.87	7	8.53	8.95	10.2	16.04	13.53	13.57	14.49	13.19	16.21	6.27	13.74	10.97	11.89	12.88	11.54	16.56	13.66	12.71	13.53	14.4	15.39	8.16	8.01333	12.6433	15.1267	12.3567	9.22667	14.38	14.63	10.3267	12.1033	14.31	14.44
Seita.1G016300	-	0	0	0	0	0	0	0	0	0	0	0.27	0	0	0	0	0	0	0	0.29	0	0	0.53	0.82	0	0	0	0	0	0	0	0	0.27	0	0.83	1.05	0	0	0	0	0.09	0	0	0.096667	0.45	0	0	0.09	0.626667
Seita.1G016400	PF02458 - Transferase family (Transferase) (1 of 130)	0	0.03	0.03	0	0	0	0	0	0.05	0.58	0.95	0.94	0.04	0.09	0.09	0	0	0	0.33	0	0	0.28	0.17	0.92	0.06	0.15	0	0	0.06	0	0	0.11	0	2.41	0.55	0.75	0.02	0	0.016667	0.823333	0.073333	0	0.11	0.456667	0.07	0.02	0.036667	1.23667
Seita.1G016500	1.10.9.1 - Plastoquinol--plastocyanin reductase / Cytochrome b6f complex (1 of 1)	64.9	22.2	52.45	2030.08	1677.32	1125.59	498.66	463.01	441.21	1.52	35.96	12.87	70.19	83.81	27.89	1623.45	927.92	738.01	191.62	388.9	393.75	16.86	1.97	18.37	29.02	73.86	47.13	1502.09	1142.04	1652.5	354.41	297.88	612.3	70.71	0.73	9.57	46.5167	1611	467.627	16.7833	60.63	1096.46	324.757	12.4	50.0033	1432.21	421.53	27.0033
Seita.1G016600	-	0	0	0.2	0	0	0	0	0	0	0	0.34	0	0	0.27	0	0	0	0	0	0	0	0	0	0.31	0	0	0	0	0	0	0	0	0	0	0	0	0.066667	0	0	0.113333	0.09	0	0	0.103333	0	0	0	0
Seita.1G016700	PTHR14155//PTHR14155:SF91 - RING FINGER DOMAIN-CONTAINING // SUBFAMILY NOT NAMED (1 of 1)	0.55	0	0.74	1.28	0.31	0.88	1.29	2.7	0.32	0.4	0.52	0.8	0.44	1.39	0.75	2.58	0.48	0.14	0.58	1.92	2.25	0	0	0.63	0.63	1.83	1.5	0.51	0.52	0.31	2.58	1.03	1.87	1.24	2.7	3.53	0.43	0.823333	1.43667	0.573333	0.86	1.06667	1.58333	0.21	1.32	0.446667	1.82667	2.49
Seita.1G016800	-	0.36	0.4	0.65	0.88	0.09	0.4	1.51	1.42	0.98	2.76	0.87	3.04	0.86	0.62	0.26	2.71	0.54	0.39	1.12	2.13	1.92	0.85	1.78	0.97	0.15	0.96	0.96	1.91	0.87	1.32	1.77	1.52	2.56	1.19	7.36	4.26	0.47	0.456667	1.30333	2.22333	0.58	1.21333	1.72333	1.2	0.69	1.36667	1.95	4.27
Seita.1G016900	K19038 - E3 ubiquitin-protein ligase ATL41 [EC:6.3.2.19] (ATL41) (1 of 5)	0.97	0.66	0.48	0	0	0	0	0.25	0	0	0	0	0.16	0	1.81	0	0	0	0	0	0	0	0	0	0.94	0.35	1.45	0	0	0	0	0	0	0.27	0.25	0.53	0.703333	0	0.083333	0	0.656667	0	0	0	0.913333	0	0	0.35
Seita.1G017000	PTHR10906:SF1 - PROTEIN TRANSPORT PROTEIN SEC61 SUBUNIT ALPHA-LIKE 1 (1 of 2)	2.55	2.17	1.76	15.48	17.38	16.48	15.68	11.03	12.71	32.99	36.35	46.94	1.36	1.96	1.73	11.02	8.69	9.7	8.05	12.05	10.58	26.17	19.6	8.68	1.22	1.42	2.49	10.1	9.62	13.41	4.06	4.74	8.93	11.41	10.59	13.42	2.16	16.4467	13.14	38.76	1.68333	9.80333	10.2267	18.15	1.71	11.0433	5.91	11.8067
Seita.1G017100	PTHR14155//PTHR14155:SF146 - RING FINGER DOMAIN-CONTAINING // SUBFAMILY NOT NAMED (1 of 12)	0	0	0	0	0	0	0	0	0	0	0	0	0	0	0	0	0	0	0	0	0	0	0	0	0	0	0	0	0	0	0	0	0	0	0	0	0	0	0	0	0	0	0	0	0	0	0	0
Seita.1G017200	PTHR11926//PTHR11926:SF264 - GLUCOSYL/GLUCURONOSYL TRANSFERASES // SUBFAMILY NOT NAMED (1 of 8)	0.11	0	0.13	0	0	0	0	0	0	0	0	0	0	0.17	0	0	0	0	0	0	0	0	0	0	0.22	0.14	0	0	0	0	0	0	0	0	0	0	0.08	0	0	0	0.056667	0	0	0	0.12	0	0	0
Seita.1G017300	PTHR14155//PTHR14155:SF137 - RING FINGER DOMAIN-CONTAINING // SUBFAMILY NOT NAMED (1 of 1)	0	0	0	0	0	0	0	0	0	0	0	0	0	0	0	0	0	0	0	0	0	0	0	0	0	0	0	0	0	0	0	0	0	0	0	0	0	0	0	0	0	0	0	0	0	0	0	0
Seita.1G017400	PTHR14155//PTHR14155:SF146 - RING FINGER DOMAIN-CONTAINING // SUBFAMILY NOT NAMED (1 of 12)	1.25	5.74	1.12	0	0	0	0	0	0	0	0	0	2.48	2.11	0.7	0	0	0	0	0	0	0	0	0	4.46	3.48	1.62	0	0	0	0	0	0	0	0.26	0.27	2.70333	0	0	0	1.76333	0	0	0	3.18667	0	0	0.176667
Seita.1G017500	PTHR14155//PTHR14155:SF146 - RING FINGER DOMAIN-CONTAINING // SUBFAMILY NOT NAMED (1 of 12)	3.15	2.91	3.2	0.13	0	0	0	0	0.13	0	0	0.26	2.32	1.7	1.31	0	0	0	0	0.13	0.14	0	0.29	0.13	5.34	1.59	2.73	0	0	0	0	0.28	0	0.72	9.93	4.91	3.08667	0.043333	0.043333	0.086667	1.77667	0	0.09	0.14	3.22	0	0.093333	5.18667
Seita.1G017600	PTHR11732//PTHR11732:SF263 - ALDO/KETO REDUCTASE // SUBFAMILY NOT NAMED (1 of 1)	1.25	0.68	1.8	5.6	5.46	6.18	8.3	5.73	4.39	8.59	10.44	12.59	0.81	1.56	2.08	6.74	3.16	5.09	8.75	6.45	5.88	8.07	9.24	3.73	1.87	3.92	3.37	9.24	8.23	8.71	6.87	7.79	10.79	7.42	12.8	13.01	1.24333	5.74667	6.14	10.54	1.48333	4.99667	7.02667	7.01333	3.05333	8.72667	8.48333	11.0767
Seita.1G017700	PTHR14155//PTHR14155:SF165 - RING FINGER DOMAIN-CONTAINING // SUBFAMILY NOT NAMED (1 of 6)	0	0	0.15	0	0.22	0	0	0	0	0	0	0	0	0	0.26	0	0	0.19	0	0	0	0	0	0	0	0	0.15	0	0.49	0.21	0	0	0	0.25	0	0	0.05	0.073333	0	0	0.086667	0.063333	0	0	0.05	0.233333	0	0.083333
Seita.1G017800	-	2.26	2.64	2.71	0.13	0	0	0	0	0	0.16	0	0	2	1.75	10.5	0	0	0.11	0	0	0.14	0	0	0	2.82	1.32	5.94	0	0.07	0.06	0	0	0	0	0	0	2.53667	0.043333	0	0.053333	4.75	0.036667	0.046667	0	3.36	0.043333	0	0
Seita.1G017900	PTHR14155//PTHR14155:SF165 - RING FINGER DOMAIN-CONTAINING // SUBFAMILY NOT NAMED (1 of 6)	0.11	0	0.06	0.19	0.84	0.21	0.2	0.3	0.47	0.93	1.22	1.22	0.06	0.24	0.06	0.48	0.38	0.24	0.12	0.37	0.3	0.9	0.52	0.46	0.11	0.07	0	0.2	0.1	0.37	0.1	0.4	0.6	0.73	0.5	1.46	0.056667	0.413333	0.323333	1.12333	0.12	0.366667	0.263333	0.626667	0.06	0.223333	0.366667	0.896667
Seita.1G018000	PTHR14155//PTHR14155:SF130 - RING FINGER DOMAIN-CONTAINING // SUBFAMILY NOT NAMED (1 of 5)	0	0	0	0	0	0	0	0	0	0	0	0	0	0	0	0	0	0	0	0	0	0	0	0	0	0	0	0	0	0	0	0	0	0	0	0	0	0	0	0	0	0	0	0	0	0	0	0
Seita.1G018100	PTHR14155//PTHR14155:SF165 - RING FINGER DOMAIN-CONTAINING // SUBFAMILY NOT NAMED (1 of 6)	0	0.4	0	0	0	0	0	0	0	0	0	0	0	0	0.28	0	0	0	0	0	0	0	0	0	0.27	0.17	0.32	0	0	0	0	0	0	0	0	0	0.133333	0	0	0	0.093333	0	0	0	0.253333	0	0	0
Seita.1G018200	PF11145 - Protein of unknown function (DUF2921) (DUF2921) (1 of 9)	0	0	0	0	0	0	0	0	0	0.03	0	0	0	0	0	0	0	0	0	0	0	0	0	0	0	0	0	0	0	0	0	0	0	0	0	0.03	0	0	0	0.01	0	0	0	0	0	0	0	0.01
Seita.1G018300	PTHR14155//PTHR14155:SF130 - RING FINGER DOMAIN-CONTAINING // SUBFAMILY NOT NAMED (1 of 5)	0.04	0	0.1	0.71	0.57	0.49	0	0	0	0.44	0.31	1.01	0	0.06	0.04	1.02	2.91	1.7	0.27	0.36	1	1.07	0.4	0.5	0.08	0.05	0.1	0.46	0.47	1.28	0	0.38	0.08	0.71	0.46	1.19	0.046667	0.59	0	0.586667	0.033333	1.87667	0.543333	0.656667	0.076667	0.736667	0.153333	0.786667
Seita.1G018400	PF11145 - Protein of unknown function (DUF2921) (DUF2921) (1 of 9)	0	0	0	0	0	0	0	0	0	0	0.02	0	0	0	0	0	0	0	0.03	0	0	0	0.02	0	0	0	0	0	0	0	0	0	0	0	0	0	0	0	0	0.006667	0	0	0.01	0.006667	0	0	0	0
Seita.1G018500	PF00651 - BTB/POZ domain (BTB) (1 of 153)	0	0	0	0	0	0	0	0	0	0	0	0	0	0	0	0	0	0	0	0	0	0	0	0	0	0	0	0	0	0	0	0	0	0	0	0	0	0	0	0	0	0	0	0	0	0	0	0
Seita.1G018600	PF11145 - Protein of unknown function (DUF2921) (DUF2921) (1 of 9)	0.02	0	0.07	0	0	0	0.07	0.03	0.03	0	0.07	0.03	0	0.03	0.04	0	0	0	0.17	0.03	0.03	0.07	0	0.03	0.18	0.28	0	0	0	0	0.04	0.28	0.1	0	0	0	0.03	0	0.043333	0.033333	0.023333	0	0.076667	0.033333	0.153333	0	0.14	0
Seita.1G018700	PTHR14155//PTHR14155:SF165 - RING FINGER DOMAIN-CONTAINING // SUBFAMILY NOT NAMED (1 of 6)	0	0	0	0	0	0	0	0	0	0	0	0	0	0	0	0	0	0	0	0	0	0	0	0	0	0	0	0	0	0	0	0	0	0	0	0	0	0	0	0	0	0	0	0	0	0	0	0
Seita.1G018800	PTHR14155//PTHR14155:SF130 - RING FINGER DOMAIN-CONTAINING // SUBFAMILY NOT NAMED (1 of 5)	0	0	0	0	0	0	0	0	0	0	0	0	0	0	0	0	0	0	0	0	0	0	0	0.4	0	0.58	0	0	0	0	0	0	0	0	0	0	0	0	0	0	0	0	0	0.133333	0.193333	0	0	0
Seita.1G018900	-	0	0	0	0	0	0	0	0	0	0	0	0	0	0	0	0	0	0	0	0	0	0	0	0	0	0	0	0	0	0	0	0	0	0	0	0	0	0	0	0	0	0	0	0	0	0	0	0
Seita.1G019000	-	1.31	1.36	0.7	0.18	0.69	0.96	0	0.74	1.24	0.43	0	0.17	1.8	0.91	1.02	1.24	2.09	1.47	1.26	0.88	0.57	0.56	0.77	0.52	1.37	0	0.82	0.94	0	0.67	0.56	0.57	0.56	0.58	0.93	0.58	1.12333	0.61	0.66	0.2	1.24333	1.6	0.903333	0.616667	0.73	0.536667	0.563333	0.696667
Seita.1G019100	PTHR22814:SF33 - HEAVY METAL TRANSPORT/DETOXIFICATION DOMAIN-CONTAINING PROTEIN (1 of 5)	23.76	19.72	30.43	0	0.03	0.04	0.45	1.33	2.66	2.5	1.78	1.22	20.01	30.5	42.04	0.03	0.03	0.03	5.98	0.87	3.74	3.44	3.74	7.42	24.66	46.9	45.17	0.32	0.18	0.03	4.61	15.07	5.66	8.14	7.45	5.4	24.6367	0.023333	1.48	1.83333	30.85	0.03	3.53	4.86667	38.91	0.176667	8.44667	6.99667
Seita.1G019200	K03123 - transcription initiation factor TFIIA small subunit (TFIIA2, GTF2A2, TOA2) (1 of 2)	7.47	5.62	16.01	2.23	2.57	3.68	5.36	7.36	7.94	1.89	1.88	1.38	16.42	19.89	6.58	1.61	6.89	4.94	7.79	9.14	5.63	2.63	4.92	4.02	5.07	16.99	7.72	3.88	2.72	2.48	9.8	3.49	4.48	2.08	2.71	1.39	9.7	2.82667	6.88667	1.71667	14.2967	4.48	7.52	3.85667	9.92667	3.02667	5.92333	2.06
Seita.1G019300	PTHR24031:SF228 - PROTEIN Y54G11A.3 (1 of 1)	5.05	3.24	6.5	16.2	18.57	21.08	20.04	13.82	11.88	12.07	13.21	13.49	6.83	10.89	4.31	15.6	13.61	14.28	13.83	12.68	10.66	10.56	11.11	11.02	4.2	10.36	6.92	17.91	19.96	20.59	18.71	11.74	13.44	8.96	9.57	10.46	4.93	18.6167	15.2467	12.9233	7.34333	14.4967	12.39	10.8967	7.16	19.4867	14.63	9.66333
Seita.1G019400	KOG0156 - Cytochrome P450 CYP2 subfamily (1 of 195)	0.21	0.05	0.71	0.81	0.12	0.24	0.86	3.19	2.76	0.25	0.22	0.21	0.65	0.07	0.15	0.29	0.55	0.55	2.76	1.02	2.37	0.31	0.5	0.41	0.12	0.62	0.22	0.35	0.98	0.21	4.19	4.13	1.83	0.27	0.65	0.78	0.323333	0.39	2.27	0.226667	0.29	0.463333	2.05	0.406667	0.32	0.513333	3.38333	0.566667
Seita.1G019500	PTHR10891//PTHR10891:SF633 - EF-HAND CALCIUM-BINDING DOMAIN CONTAINING PROTEIN // SUBFAMILY NOT NAMED (1 of 2)	11.28	12.36	16.21	32.36	34.89	49.89	29.03	14.37	16.71	8.83	11.08	7.97	9.64	8.01	42.23	30.38	30.97	36.62	19.37	17.69	21.03	18.46	18.99	14.85	20.34	12.66	35.52	30.47	39.27	36.97	16.7	12.52	12.51	5.16	3.49	4.39	13.2833	39.0467	20.0367	9.29333	19.96	32.6567	19.3633	17.4333	22.84	35.57	13.91	4.34667
Seita.1G019600	PTHR13301//PTHR13301:SF50 - X-BOX TRANSCRIPTION FACTOR-RELATED // SUBFAMILY NOT NAMED (1 of 2)	1.45	1.47	1.9	0.16	0.16	0.09	0.09	0.69	0.89	1.52	0.18	0.74	1.12	2.05	2.23	0.17	0	0	0.31	0.16	0.44	1.04	0.36	1.05	2.48	3.45	4.2	0.17	0.18	0.08	0.27	1.22	1.04	0.9	0.17	0.54	1.60667	0.136667	0.556667	0.813333	1.8	0.056667	0.303333	0.816667	3.37667	0.143333	0.843333	0.536667
Seita.1G019700	PTHR12741:SF22 - CALLOSE SYNTHASE 8-RELATED (1 of 1)	5.04	3.78	4.12	3.4	4.17	7.16	7.26	4.13	4.74	25.73	16.98	13.87	4.67	5.55	2.23	3.78	5.82	10.05	7.44	5.08	4.91	14.51	13.7	14.1	2.52	4.14	3.27	3.17	4.14	3.57	5.77	7.47	4.18	19.08	84.24	50.36	4.31333	4.91	5.37667	18.86	4.15	6.55	5.81	14.1033	3.31	3.62667	5.80667	51.2267
Seita.1G019800	-	0.58	0.31	1.7	0.1	0.15	0.46	0.27	0.05	0.2	0.5	0.38	0	1.27	1.55	0.15	0.25	0.1	0.18	0.26	0.25	0.27	0.32	0	0.4	0.08	2.33	0.34	0.27	0.11	0.15	0.34	0.95	0.74	1.17	4.03	1.78	0.863333	0.236667	0.173333	0.293333	0.99	0.176667	0.26	0.24	0.916667	0.176667	0.676667	2.32667
Seita.1G019900	K04798 - prefoldin beta subunit (pfdB, PFDN6) (1 of 1)	56.51	41.64	87.37	39.56	39.56	45.39	63.81	58.53	64.28	60.26	71.37	86.1	60.86	79.85	43.03	47.05	25.95	34.54	66.96	71.15	67.53	61.13	67.33	67.39	48.05	126.36	78	47.9	52.35	31.67	81.71	63.93	73.29	92.99	67.46	77.3	61.84	41.5033	62.2067	72.5767	61.2467	35.8467	68.5467	65.2833	84.1367	43.9733	72.9767	79.25
Seita.1G020000	-	0	0	0	0	0	0	0	0	0	0	0	0	0	0	0	0	0	0	0	0	0	0	0	0	0	0	0	0	0	0	0	0	0	0	0	0	0	0	0	0	0	0	0	0	0	0	0	0
Seita.1G020100	PTHR10217//PTHR10217:SF520 - VOLTAGE AND LIGAND GATED POTASSIUM CHANNEL // SUBFAMILY NOT NAMED (1 of 2)	0.03	0.01	0.05	8.5	13.11	13.02	9.24	3.71	1.37	0.04	0	0	0.03	0.06	0.03	6.38	8.86	13.04	1.5	2.02	2.37	0.17	0.06	0.23	0.07	0.13	0.08	6.69	4.51	17.12	2.17	1.35	5.75	0	0	0	0.03	11.5433	4.77333	0.013333	0.04	9.42667	1.96333	0.153333	0.093333	9.44	3.09	0
Seita.1G020200	-	0	0	0	0	0	0	0	0	0	0	0	0	0	0	0	0	0	0	0	0	0	0	0	0	0	0	0	0	0	0.77	0	0	0	0	0	0	0	0	0	0	0	0	0	0	0	0.256667	0	0
Seita.1G020300	PF12507 - Human Cytomegalovirus UL139 protein (HCMV_UL139) (1 of 1)	1.28	0.89	1.5	0.39	0.2	0.89	0	0.19	0	1.53	1.07	1.89	2.23	3.04	0.88	0.6	0.2	0.17	0.22	0.2	0	2.69	1.48	1.94	2.53	2.27	0.81	1.27	0.32	0.1	0.33	0.76	0.21	1.64	1.57	1.76	1.22333	0.493333	0.063333	1.49667	2.05	0.323333	0.14	2.03667	1.87	0.563333	0.433333	1.65667
Seita.1G020400	KOG2789 - Putative Zn-finger protein (1 of 2)	13.85	11.28	17.96	6.08	8.16	7.9	11.46	12.1	11.53	14.09	15.68	13.52	12.98	18.59	12.66	7.66	7.11	7.19	13.83	8.68	10.42	12.08	10.07	16.3	9.83	22.32	22.15	8.98	9.16	8.17	13.19	12.17	11.1	13.64	16.82	13.32	14.3633	7.38	11.6967	14.43	14.7433	7.32	10.9767	12.8167	18.1	8.77	12.1533	14.5933
Seita.1G020500	PTHR24006:SF503 - TRAF-LIKE FAMILY PROTEIN-RELATED (1 of 2)	15.8	13.17	18.9	17.78	20.33	25.82	27.39	23.92	23.58	23.51	28	20.66	19.98	26.39	13.46	19.12	13.19	15.86	41.6	18.02	22.86	18.17	20.12	24.81	11.58	26.16	16.93	20.07	22.9	21.9	31.39	27.94	22.25	19.08	21.11	20.54	15.9567	21.31	24.9633	24.0567	19.9433	16.0567	27.4933	21.0333	18.2233	21.6233	27.1933	20.2433
Seita.1G020600	PF00076//PF07145 - RNA recognition motif. (a.k.a. RRM, RBD, or RNP domain) (RRM_1) // Ataxin-2 C-terminal region (PAM2) (1 of 1)	34.51	29.05	43.41	28.09	29.1	39.26	52.32	74.68	92.13	37.7	42.46	48.76	35.54	44.48	32.86	31.37	36.55	39.44	92.87	87.83	77.08	51.46	61.28	52.57	32.16	49.39	40.15	38.13	48.14	27.56	87.14	100.65	58.38	36.02	43.86	39.8	35.6567	32.15	73.0433	42.9733	37.6267	35.7867	85.9267	55.1033	40.5667	37.9433	82.0567	39.8933
Seita.1G020700	PTHR30523//PTHR30523:SF10 - PHOSPHOENOLPYRUVATE CARBOXYLASE // SUBFAMILY NOT NAMED (1 of 1)	48.55	35.48	59.78	72.49	82.01	113.9	174.74	126.39	133.63	89.96	102.07	103.84	68.84	87.79	42.31	90.11	81.72	103.51	191.33	133.58	125.84	103.35	77.92	136.4	39.8	88.85	56.97	120.32	116.16	68.64	198.14	167.63	118.22	242.13	138.55	161.43	47.9367	89.4667	144.92	98.6233	66.3133	91.78	150.25	105.89	61.8733	101.707	161.33	180.703
Seita.1G020800	-	3.17	1.61	2.75	1.72	3.07	2.45	3.24	2.56	2.07	1.14	2.49	2.77	3.78	2.99	1.63	5.48	3.71	4.66	2.56	3.1	2.23	1.46	0.89	2.5	1.48	1.89	2.09	5.04	3.48	3.15	3.27	2.34	3.67	1.78	2.19	2.55	2.51	2.41333	2.62333	2.13333	2.8	4.61667	2.63	1.61667	1.82	3.89	3.09333	2.17333
Seita.1G020900	-	5.36	3.46	6.64	10.98	9.71	7.91	6.87	10.52	12.33	6.74	8.03	10.55	8.61	9.67	5.61	12.37	14.5	10.58	8.5	11.83	11.86	8.3	5.54	13.37	5.48	9.97	5.35	16.57	14.69	11.56	9.25	12.46	11.1	8.09	7.09	9.35	5.15333	9.53333	9.90667	8.44	7.96333	12.4833	10.73	9.07	6.93333	14.2733	10.9367	8.17667
Seita.1G021000	PTHR11926//PTHR11926:SF389 - GLUCOSYL/GLUCURONOSYL TRANSFERASES // SUBFAMILY NOT NAMED (1 of 3)	0.11	0.1	0.12	0.31	0.62	0.28	0.27	0.79	0.73	0	0.47	0.68	0.08	0	0.29	0.5	0.5	0.44	0.08	0.37	0.73	0.26	0.89	0.49	0.17	0.22	0.13	0.73	0.4	0.18	0.07	0.72	0.07	0.68	0	0.48	0.11	0.403333	0.596667	0.383333	0.123333	0.48	0.393333	0.546667	0.173333	0.436667	0.286667	0.386667
Seita.1G021100	PTHR11926//PTHR11926:SF389 - GLUCOSYL/GLUCURONOSYL TRANSFERASES // SUBFAMILY NOT NAMED (1 of 3)	8.19	4.45	10.59	97.01	71.77	78.02	50.97	63.27	67.54	48.91	53.56	91.49	11.79	8.49	5.11	99.08	58.09	42.14	32.29	53.63	47.42	43.84	26.54	48.06	5.62	9.76	8.62	96.69	95.19	67.7	38.89	46.78	39.74	58.13	23.46	55.05	7.74333	82.2667	60.5933	64.6533	8.46333	66.4367	44.4467	39.48	8	86.5267	41.8033	45.5467
Seita.1G021200	-	0	0	0	0	0	0	0	0	0	11.56	4.78	12.14	0	0	0	0	0	0	0	0	0	9.1	13.81	1.34	0	0	0	0	0	0	0	0	0	0	5.09	7.19	0	0	0	9.49333	0	0	0	8.08333	0	0	0	4.09333
Seita.1G021300	PTHR11926//PTHR11926:SF389 - GLUCOSYL/GLUCURONOSYL TRANSFERASES // SUBFAMILY NOT NAMED (1 of 3)	2.17	0.89	1.86	0.89	0.77	0.89	2.17	9.01	11.13	13.82	10.22	24.89	3.03	4.04	0.75	0.41	0.83	0.88	5.28	3.94	6.22	14.89	8.66	17.67	1.52	3.22	2.99	0.67	0.83	0.59	4.64	8.24	3.96	12.93	10.49	13.78	1.64	0.85	7.43667	16.31	2.60667	0.706667	5.14667	13.74	2.57667	0.696667	5.61333	12.4
Seita.1G021400	PTHR23257:SF435 - MITOGEN ACTIVATED PROTEIN KINASE KINASE KINASE-LIKE PROTEIN (1 of 1)	13.88	12.47	14.91	22.81	26.15	29.85	47.02	26.61	26.11	23.49	24.21	20.64	15.46	21.75	10.22	21.47	24.74	30.7	36.87	25.48	28.01	21.53	20.46	16.99	9.46	16.56	13.15	22.71	25.02	29.74	28.29	24.67	27.54	16.14	21.79	23.34	13.7533	26.27	33.2467	22.78	15.81	25.6367	30.12	19.66	13.0567	25.8233	26.8333	20.4233
Seita.1G021500	PF00249 - Myb-like DNA-binding domain (Myb_DNA-binding) (1 of 247)	0.4	0.33	0.26	2.91	4.35	4.64	3.75	1.07	1.95	6.05	8.73	8.56	0.39	0.66	0.39	5.19	6.79	6.33	0.77	3.41	1.78	7.32	2.5	1.62	0.58	0.5	0.73	2.89	3.4	3.81	1.6	1.24	2.2	9.75	0.3	5.33	0.33	3.96667	2.25667	7.78	0.48	6.10333	1.98667	3.81333	0.603333	3.36667	1.68	5.12667
Seita.1G021600	PF00646 - F-box domain (F-box) (1 of 322)	0.08	0	0.09	0.2	0.07	0.15	0.28	0.35	0.39	0.41	0.36	0.4	0.09	0.23	0	0.07	0	0.29	0	0	0.21	0	0.15	0	0.04	0.24	0.18	0.14	0.14	0.13	0.07	0.07	0.14	0.07	0	0	0.056667	0.14	0.34	0.39	0.106667	0.12	0.07	0.05	0.153333	0.136667	0.093333	0.023333
Seita.1G021700	-	0	0	0	0	0	0	0	0	0	0	0	0	0	0	0	0	0	0	0	0	0	0	0	0	0	0	0	0	0	0	0	0	0	0	0	0	0	0	0	0	0	0	0	0	0	0	0	0
Seita.1G021800	PTHR12606:SF14 - CYSTEINE-TYPE PEPTIDASE (1 of 43)	0	0	0	0	0	0	0	0	0	0	0.75	0	0	0	0	0	0	0	0	0	0	0	0	0	0	0	0	0	0	0	0	0	0	0	0	0	0	0	0	0.25	0	0	0	0	0	0	0	0
Seita.1G021900	PTHR27000:SF154 - LEUCINE-RICH REPEAT RECEPTOR-LIKE PROTEIN KINASE (1 of 3)	1.73	0.3	0.38	9.97	9.37	9.7	9.21	13.9	10.48	2.61	7.23	4.09	0.97	0.97	0.79	26.1	18.35	9.27	10.54	13.26	14.28	1.67	1.05	3.39	0.57	0.67	1	24.26	28.77	10.59	18.94	17.55	10.81	2.37	0.96	1.64	0.803333	9.68	11.1967	4.64333	0.91	17.9067	12.6933	2.03667	0.746667	21.2067	15.7667	1.65667
Seita.1G022000	PF02701 - Dof domain, zinc finger (zf-Dof) (1 of 35)	5.93	5.29	6.94	0.06	0	0.07	0	0	0.06	0	0	0	7.91	11.93	5.13	0	0.07	0	0	0	0	0	0	0	7.55	5.14	4.55	0.07	0.14	0	0.07	0	0	0	0	0	6.05333	0.043333	0.02	0	8.32333	0.023333	0	0	5.74667	0.07	0.023333	0
Seita.1G022100	-	215.3	155.55	144.3	0	0	0	0	0.59	0.38	0	0	0	189.59	92.93	178.94	0	0	0	0.42	0.33	0.18	0.06	0	0	186.63	123.79	156.69	0	0	0	0.06	0.35	0.29	0	0	0	171.717	0	0.323333	0	153.82	0	0.31	0.02	155.703	0	0.233333	0
Seita.1G022200	1.11.1.7 - Peroxidase / Lactoperoxidase (1 of 159)	0.95	1.05	0.44	0	0	0	0	0	0	0	0	0	0.68	0.48	0.52	0	0	0	0	0	0	0	0	0	0.81	0.63	1.05	0	0	0	0	0	0	0	0	0	0.813333	0	0	0	0.56	0	0	0	0.83	0	0	0
Seita.1G022300	1.11.1.7 - Peroxidase / Lactoperoxidase (1 of 159)	0	0	0	0	0	0	0	0	0	0	0	0	0	0	0	0	0	0	0	0	0	0	0	0	0	0	0	0	0	0	0	0	0	0	0	0	0	0	0	0	0	0	0	0	0	0	0	0
Seita.1G022400	K00430 - peroxidase (E1.11.1.7) (1 of 146)	0	0	0	0	0	0	0	0	0	0	0.2	0	0	0	0	0	0	0	0	0	0	0	0	0.12	0	0	0	0	0	0	0	0	0	0	0	0	0	0	0	0.066667	0	0	0	0.04	0	0	0	0
Seita.1G022500	1.11.1.7 - Peroxidase / Lactoperoxidase (1 of 159)	0.19	0.75	1.15	0	0	0.06	0	0.12	0.06	0	4.7	0.28	0.5	0.05	8.06	0	0	0	1.21	0.17	0.06	0	0	0	4.23	1.47	3.96	0.12	0.3	0.06	0.19	0.71	1.42	0.37	0.41	0.19	0.696667	0.02	0.06	1.66	2.87	0	0.48	0	3.22	0.16	0.773333	0.323333
Seita.1G022600	-	0	0	0	0	0	0	0	0	0	0	0	0	0	0	0	0	0	0	0	0	0	0	2.04	0	0	0	0	0	0	0	0	0	0	0	0	0	0	0	0	0	0	0	0	0.68	0	0	0	0
Seita.1G022700	-	1.02	0.38	0.7	0.61	1.42	0.15	3.92	10.65	7.11	18.88	21.61	33.78	1.3	2.28	0.72	0.8	2.17	2.46	10.51	5.27	7.45	16.74	16.85	7.18	0.63	1.57	2.31	0.52	1.57	1.47	4.34	6.29	7.22	5.63	13.64	15.69	0.7	0.726667	7.22667	24.7567	1.43333	1.81	7.74333	13.59	1.50333	1.18667	5.95	11.6533
Seita.1G022800	PTHR11558//PTHR11558:SF30 - SPERMIDINE/SPERMINE SYNTHASE // SUBFAMILY NOT NAMED (1 of 2)	0.94	1.1	0.09	0	0	0	0	0.55	0.55	20.01	21.05	30.17	0.49	0.33	0.5	0	0	0	1.14	0.09	0.31	34.25	25.64	47.17	0.9	0.16	0.38	0	0	0	1.76	3.27	1.51	26.6	448.66	243.86	0.71	0	0.366667	23.7433	0.44	0	0.513333	35.6867	0.48	0	2.18	239.707
Seita.1G022900	1.11.1.7 - Peroxidase / Lactoperoxidase (1 of 159)	17.31	19.45	10.22	0	0	0	0	0.33	0.08	5.73	3.73	0.24	11.13	2.85	44.12	0	0	0	0.5	0.08	0.59	4.58	12.8	11.32	13.13	1.74	27.38	0	0	0	0.17	0.42	0.25	7.13	7.05	6.53	15.66	0	0.136667	3.23333	19.3667	0	0.39	9.56667	14.0833	0	0.28	6.90333
Seita.1G023000	1.11.1.7 - Peroxidase / Lactoperoxidase (1 of 159)	0.59	0.22	2.9	0.06	0.05	0	0.34	1.32	2.98	0	1.72	0.43	1.73	3.86	0.84	0	0	0	2.22	0.33	1.19	0.27	0.18	1.29	0.54	4.64	0.84	0.07	0.6	0	0.89	5.08	1.19	0.42	0.2	0.4	1.23667	0.036667	1.54667	0.716667	2.14333	0	1.24667	0.58	2.00667	0.223333	2.38667	0.34
Seita.1G023100	1.11.1.7 - Peroxidase / Lactoperoxidase (1 of 159)	0.16	0.1	0.51	0	0.05	0	0.1	0.29	0.31	0.06	0.05	0	0.4	0.58	0.19	0.05	0	0	0.47	0.04	0.48	0.1	0	0.22	0.08	0.68	0.21	0	0.25	0	0.15	0.72	0.62	0.3	0.29	0.25	0.256667	0.016667	0.233333	0.036667	0.39	0.016667	0.33	0.106667	0.323333	0.083333	0.496667	0.28
Seita.1G023200	-	2.8	1.51	1.78	7.71	8.39	8.18	9.41	9.07	7.76	4.27	4.27	8.5	1.73	3	2.08	10.06	11.62	12.18	7.62	8.73	9.53	4.41	3.96	3.48	1.57	3.41	3.81	7.28	8.12	9.14	5.34	7.69	11.44	2.58	2.83	3.96	2.03	8.09333	8.74667	5.68	2.27	11.2867	8.62667	3.95	2.93	8.18	8.15667	3.12333
Seita.1G023300	K14502 - protein brassinosteroid insensitive 2 (BIN2) (1 of 3)	81.74	63.78	67.76	70.67	77.66	95.82	144.85	121.1	106.91	106.77	115.79	126.46	86.15	93.46	59.28	75.01	86.88	112.44	166.6	109.34	109.23	110.72	102.22	117.72	39.86	79.88	73.88	59.58	73.89	83.11	118.2	103.75	102.06	97.98	105.16	115.45	71.0933	81.3833	124.287	116.34	79.63	91.4433	128.39	110.22	64.54	72.1933	108.003	106.197
Seita.1G023400	PF00069//PF08263//PF13855 - Protein kinase domain (Pkinase) // Leucine rich repeat N-terminal domain (LRRNT_2) // Leucine rich repeat (LRR_8) (1 of 58)	3.53	2.44	4.66	11.44	10.85	12.27	20.09	17.5	15.19	10.6	13.14	14.62	4.06	6.14	3.39	8.98	5.26	7.86	23.2	14.4	14.15	8.94	8.12	9.52	2.21	5.76	5.38	10.22	8.5	11.42	16.62	14.91	13.2	11.66	22.91	16.69	3.54333	11.52	17.5933	12.7867	4.53	7.36667	17.25	8.86	4.45	10.0467	14.91	17.0867
Seita.1G023500	K14455 - aspartate aminotransferase, mitochondrial (GOT2) (1 of 2)	21.54	17.87	37.37	14.89	13.14	24.8	46.45	33.83	42.51	20.04	25.2	26.54	36.19	45.77	14.66	21.44	23.9	32.17	50.92	38.08	36.09	25.16	23.81	37	20.88	51.29	23.23	30.19	36.55	16.53	73.02	68.37	36.9	74.52	64.7	59.91	25.5933	17.61	40.93	23.9267	32.2067	25.8367	41.6967	28.6567	31.8	27.7567	59.43	66.3767
Seita.1G023600	1.3.3.8 - Tetrahydroberberine oxidase / THB oxidase (1 of 12)	1.12	0.81	2.17	0.6	1.07	0.65	1.93	3.86	4.27	2.07	4.07	5.47	1.98	2.56	0.91	0.99	0.28	0.45	2.45	4.11	3.48	2.12	0.57	3.22	1.62	3.99	1.39	1.14	1.41	0.56	5.15	7.28	2.61	4.07	2.36	4.39	1.36667	0.773333	3.35333	3.87	1.81667	0.573333	3.34667	1.97	2.33333	1.03667	5.01333	3.60667
Seita.1G023700	PF12274 - Protein of unknown function (DUF3615) (DUF3615) (1 of 31)	0	0	0	0	0	0	0	0	0	0	0	0	0	0	0	0	0	0	0	0	0	0	0	0	0	0	0	0	0	0	0	0	0	0	0	0	0	0	0	0	0	0	0	0	0	0	0	0
Seita.1G023800	K02866 - large subunit ribosomal protein L10e (RP-L10e, RPL10) (1 of 4)	48.28	41.95	145.66	53	46.17	58.58	65.99	54.96	64.55	57.87	53.43	61.62	97.58	160.64	45.56	53.65	30.55	34.41	54.98	57.71	67.74	49.03	52.2	56.96	76.31	178.26	89.46	97.74	124.15	47.47	118.68	97.52	79.27	127.24	97.39	87.25	78.63	52.5833	61.8333	57.64	101.26	39.5367	60.1433	52.73	114.677	89.7867	98.49	103.96
Seita.1G023900	K05756 - actin related protein 2/3 complex, subunit 3 (ARPC3) (1 of 1)	17.2	12.57	18.38	46.65	46.73	52.08	69.22	52.87	46.18	44.67	42.38	43.94	22.77	27.93	16.64	55.35	63.75	74.37	64.42	54.02	53.25	46.14	41.27	47.04	14.33	21.87	20.07	52.09	50.87	47.98	51.35	48.45	50.34	38.7	37.2	38.96	16.05	48.4867	56.09	43.6633	22.4467	64.49	57.23	44.8167	18.7567	50.3133	50.0467	38.2867
Seita.1G024000	-	0.24	0.19	0.33	1.39	1.4	1.03	2.02	1.58	1.81	1.53	0.98	0.91	0.06	0.29	0.15	1.17	1.25	1.15	3.02	3.37	3.37	1.23	1.1	0.16	0.14	0.35	0.17	2.03	1.43	1.39	0.82	1.85	1.84	1.65	0.17	1.74	0.253333	1.27333	1.80333	1.14	0.166667	1.19	3.25333	0.83	0.22	1.61667	1.50333	1.18667
Seita.1G024100	PTHR13194:SF19 - NAD(P)-BINDING ROSSMANN-FOLD SUPERFAMILY PROTEIN (1 of 1)	16.73	7.92	15.69	265.45	303.52	320.13	253.85	131.14	118.62	35.93	57.91	38.55	19.35	27.6	12.56	214.85	167.96	166.28	141.07	116.41	112.08	52.68	39.6	34.64	9.56	19.82	18.56	221.41	216.74	337.94	140.12	79.79	153.22	54.37	14.83	28.25	13.4467	296.367	167.87	44.13	19.8367	183.03	123.187	42.3067	15.98	258.697	124.377	32.4833
Seita.1G024200	PF00069//PF01453 - Protein kinase domain (Pkinase) // D-mannose binding lectin (B_lectin) (1 of 18)	0.24	0.11	0.22	0.29	0.56	0.8	1.51	0.83	0.42	0.65	1.34	0.79	0.18	0.36	0.25	0.56	0.23	0.23	1.4	0.55	0.8	0.8	1.2	0.81	0.24	0.35	0.2	0.35	0.35	0.69	1.13	0.52	0.34	0.58	0.66	0.62	0.19	0.55	0.92	0.926667	0.263333	0.34	0.916667	0.936667	0.263333	0.463333	0.663333	0.62
Seita.1G024300	PTHR23315:SF76 - U-BOX DOMAIN-CONTAINING PROTEIN 17 (1 of 1)	7.83	4.26	6.43	50.02	69.19	60.99	31.56	23.48	17.85	12.7	18.22	11.37	6.56	9.53	7.01	34.35	45.34	51.31	20.93	19.81	17.83	10.83	10.48	15.5	4.02	7.2	6.91	33.81	31.63	44.91	18.62	15.88	15.83	12.69	9.69	13.33	6.17333	60.0667	24.2967	14.0967	7.7	43.6667	19.5233	12.27	6.04333	36.7833	16.7767	11.9033
Seita.1G024400	PF01436 - NHL repeat (NHL) (1 of 3)	23.54	18.55	37.97	0.56	0.38	0.53	0.54	0.97	0.98	1.79	1.19	1.46	25.34	33.55	18.88	0.35	0.23	0.14	0.99	0.6	1.02	1.86	3.05	7.6	22.03	53.31	29.51	1.06	2.32	0.12	2.95	5.71	1.45	9.29	8.46	6.78	26.6867	0.49	0.83	1.48	25.9233	0.24	0.87	4.17	34.95	1.16667	3.37	8.17667
Seita.1G024500	PTHR31506:SF2 - BES1/BZR1 HOMOLOG PROTEIN 4 (1 of 3)	2.34	0.86	2.45	0	0	0	0	0	0	0	0	0	1.58	1.06	1.56	0	0	0	0	0	0	0	0	0	1.65	1.21	1.04	0	0	0	0	0	0	0	0	0	1.88333	0	0	0	1.4	0	0	0	1.3	0	0	0
Seita.1G024600	PTHR15629//PTHR15629:SF13 - SH3YL1 PROTEIN // SUBFAMILY NOT NAMED (1 of 1)	7.66	5.21	7.34	32.03	32.97	40.31	39.19	28.62	22.21	22.57	27.39	31.79	8.72	13.76	6.81	35.03	65.7	87.24	41.04	41.15	39.71	26.65	22.33	17.91	4.81	8.42	9.13	25.46	23.79	40.95	25.39	21.86	33.22	19.79	15.57	23.26	6.73667	35.1033	30.0067	27.25	9.76333	62.6567	40.6333	22.2967	7.45333	30.0667	26.8233	19.54
Seita.1G024700	K12839 - survival of motor neuron-related-splicing factor 30 (SMNDC1, SPF30) (1 of 1)	46.87	34.44	53.9	85.32	89.91	89.48	91.35	79	84.74	83.87	100.44	91.46	56.79	71.79	39.13	89.8	93.39	107.44	95.76	81.9	86.16	89.61	91.26	66.89	36.66	61.87	49.86	77.1	82.13	97.9	77.9	81.34	81.32	65.91	66.32	77.05	45.07	88.2367	85.03	91.9233	55.9033	96.8767	87.94	82.5867	49.4633	85.71	80.1867	69.76
Seita.1G024800	-	0	0	0	0	0	0	0	0	0	0	0	0	0	0	0	0	0	0	0	0	0	0	0	0	0	0	0	0	0	0	0	0	0	0	0	0	0	0	0	0	0	0	0	0	0	0	0	0
Seita.1G024900	-	0	0	0	0	0	0	0	0	0	0	0	0	0	0	0	0	0	0	0	0	0	0	0	0	0	0	0	0	0	0	0	0	0	0	0	0	0	0	0	0	0	0	0	0	0	0	0	0
Seita.1G025000	-	0	0	0	0	0	0	0	0	0	0	0	0	0	0	0	0	0	0	0	0	0	0	0	0	0	0	0	0	0	0	0	0	0	0	0	0	0	0	0	0	0	0	0	0	0	0	0	0
Seita.1G025100	PTHR19139:SF144 - AQUAPORIN NIP1-1-RELATED (1 of 1)	24.05	19.75	40.4	2.74	1.01	1.32	0.29	0.36	0.54	1.09	1.17	0.95	25.4	49.62	25.28	3.57	1.24	0.95	1.63	0.61	2.25	1.44	3.15	2.21	27.52	50.61	45.91	1.81	14.23	1.62	1.95	3.38	3.87	13.12	11.52	9.54	28.0667	1.69	0.396667	1.07	33.4333	1.92	1.49667	2.26667	41.3467	5.88667	3.06667	11.3933
Seita.1G025200	-	0.09	0.03	0.22	0.91	0.82	0.31	0.3	0.35	0.16	0.27	0.65	0.99	0.04	0.47	0.1	0.77	0.5	0.58	0.28	0.43	0.64	1.16	0.48	0.59	0.09	0.39	0.18	0.58	0.53	1.25	0.36	0.46	0.81	0.54	0.4	0.61	0.113333	0.68	0.27	0.636667	0.203333	0.616667	0.45	0.743333	0.22	0.786667	0.543333	0.516667
Seita.1G025300	-	0.13	0.37	0.22	0	0	0.25	0.34	0	0.66	1.09	1.42	1.54	0.23	0.57	0.13	0.11	0.11	0	1.23	0.77	0.71	0.7	1.09	1.08	0.25	0.08	0.15	0.12	0.36	0.21	0.96	0.7	0.47	2.19	1.16	0.85	0.24	0.083333	0.333333	1.35	0.31	0.073333	0.903333	0.956667	0.16	0.23	0.71	1.4
Seita.1G025400	PF00560//PF07714//PF11721//PF13855 - Leucine Rich Repeat (LRR_1) // Protein tyrosine kinase (Pkinase_Tyr) // Di-glucose binding within endoplasmic reticulum (Malectin) // Leucine rich repeat (LRR_8) (1 of 1)	6.28	4.57	6.66	4.45	5.69	7.09	26.7	19.88	18.19	22.32	27.86	24.88	8.25	16.56	6.76	5.26	5.88	7.97	41.12	22.78	20.96	18.02	21.79	11.69	4.43	9.71	7.89	5.43	7.67	4.89	30.03	20.11	17.54	11.76	39.06	31.34	5.83667	5.74333	21.59	25.02	10.5233	6.37	28.2867	17.1667	7.34333	5.99667	22.56	27.3867
Seita.1G025500	-	2.44	2.14	3.39	2.14	2.08	2.94	8.41	11.39	6.09	9.09	10.44	6.16	2.25	5.88	2.37	2.15	3.07	1.61	13.52	7.16	6.93	6.33	7.25	5.72	1.73	3.61	3.11	2.28	3.33	3.11	12.79	6.72	7.01	4.48	9.18	6.61	2.65667	2.38667	8.63	8.56333	3.5	2.27667	9.20333	6.43333	2.81667	2.90667	8.84	6.75667
Seita.1G025600	PF00069//PF00560//PF11721 - Protein kinase domain (Pkinase) // Leucine Rich Repeat (LRR_1) // Di-glucose binding within endoplasmic reticulum (Malectin) (1 of 1)	8.57	6.01	8.13	9.86	12.17	14.3	51.08	32.19	30.57	31.43	46.32	37.47	10.11	12.46	7.55	12.12	6.26	11.71	63.04	26.78	30.49	29.26	32.13	19.81	6.19	14.11	13.33	13.42	15.9	14.72	30.9	22.91	29.08	19.41	34.49	32.65	7.57	12.11	37.9467	38.4067	10.04	10.03	40.1033	27.0667	11.21	14.68	27.63	28.85
Seita.1G025700	-	0.05	0.28	0	0.6	0.43	0.26	1.38	0.08	0.65	0.61	2.1	0.07	0.13	0	0	0	0	0.1	0.42	0.74	0.02	0.85	0.76	0.7	0	0	0.31	0.3	0.14	0.6	0.55	0.4	0.06	0.82	1	1.28	0.11	0.43	0.703333	0.926667	0.043333	0.033333	0.393333	0.77	0.103333	0.346667	0.336667	1.03333
Seita.1G025800	PTHR10015//PTHR10015:SF171 - HEAT SHOCK TRANSCRIPTION FACTOR // SUBFAMILY NOT NAMED (1 of 2)	32.5	27.87	60.92	9.29	9.74	23.74	9.21	14.13	35.33	25.75	54.04	65.43	19.94	10.95	86.04	6.98	4.74	3.31	16.95	15.57	17.35	39.58	26.05	67.36	26.34	41.3	71.08	12.21	22.6	3.17	7.94	11.9	4.96	27.59	7.97	22.41	40.43	14.2567	19.5567	48.4067	38.9767	5.01	16.6233	44.33	46.24	12.66	8.26667	19.3233
Seita.1G025900	PTHR10015//PTHR10015:SF171 - HEAT SHOCK TRANSCRIPTION FACTOR // SUBFAMILY NOT NAMED (1 of 2)	0.17	0.16	0.19	0	0	0	0	0	0	0	0.16	0	0.2	0.38	0.17	0	0	0	0	0	0	0	0	0	0.08	0	0	0	0	0	0	0	0	0	0	0	0.173333	0	0	0.053333	0.25	0	0	0	0.026667	0	0	0
Seita.1G026000	PTHR11362//PTHR11362:SF31 - PHOSPHATIDYLETHANOLAMINE-BINDING PROTEIN // SUBFAMILY NOT NAMED (1 of 2)	0.54	0	0.2	0	0	0	0	0	0	0	0	0	0.21	0	0.72	0	0	0	0	0	0	0	0	0	0.17	1.12	1.25	0	0	0	0	0	0	0	0.33	0	0.246667	0	0	0	0.31	0	0	0	0.846667	0	0	0.11
Seita.1G026100	2.3.3.1 - Citrate (Si)-synthase / Citrate oxaloacetate-lyase ((pro-3S)-CH(2)COO->acetyl-CoA) (1 of 2)	65.44	58.14	74.5	135.99	143.74	195.77	164.67	119.66	92.26	104.14	105.31	105.84	78.1	104.25	87.49	162.77	338.01	422.4	140.88	149.89	159.38	124.89	119.2	95.49	66.78	102.54	90.74	167.75	173.43	216.83	118.74	98.33	138.07	108.46	59.36	93.18	66.0267	158.5	125.53	105.097	89.9467	307.727	150.05	113.193	86.6867	186.003	118.38	87
Seita.1G026200	K13172 - serine/arginine repetitive matrix protein 2 (SRRM2, SRM300) (1 of 1)	18.13	15.91	21.78	37.3	41.93	48.37	72.36	51.6	46.7	46.09	54.34	41.21	23.41	32.57	19.39	38.03	35.02	40.68	67.8	55.81	53.33	46.47	42.59	36.12	14.79	24.43	22.53	44.64	45.95	45.56	62.53	47.06	52.31	30.71	43.55	47.89	18.6067	42.5333	56.8867	47.2133	25.1233	37.91	58.98	41.7267	20.5833	45.3833	53.9667	40.7167
Seita.1G026300	KOG0747 - Putative NAD+-dependent epimerases (1 of 2)	3.44	2.11	1.73	0.74	0.78	1.29	0.84	0	0.88	0	0	0.1	2.2	1.3	3.16	0.98	0.74	0.64	0.48	0.78	0.26	0	0	0.06	2.45	1.04	3.97	0.32	0.46	0.48	0.2	0.41	0.26	0	0	0	2.42667	0.936667	0.573333	0.033333	2.22	0.786667	0.506667	0.02	2.48667	0.42	0.29	0
Seita.1G026400	-	2.11	1.08	1.51	3.42	4.14	5.64	11.98	11.16	13.33	11.83	27.03	26.87	2.04	3.73	2.04	3.33	4.04	5.47	19.81	12.25	12.24	22.64	8.97	10.76	0.86	2.16	1.82	2.31	2.36	3.32	8.16	8.55	10.79	13.35	3.07	11.48	1.56667	4.4	12.1567	21.91	2.60333	4.28	14.7667	14.1233	1.61333	2.66333	9.16667	9.3
Seita.1G026500	PTHR10366:SF385 - RHAMNOSE BIOSYNTHETIC ENZYME 1-RELATED (1 of 5)	0.55	0.36	0.28	1.39	0.57	1.88	0.74	0.45	0.66	1.09	1.07	0.85	0.41	0.36	0.19	0.79	0.76	0.66	0.59	0.21	0.75	0.97	0.94	1.01	0.46	0.25	0.26	1.24	3.02	1.17	0.44	0.86	0.45	1.49	2.53	2.16	0.396667	1.28	0.616667	1.00333	0.32	0.736667	0.516667	0.973333	0.323333	1.81	0.583333	2.06
Seita.1G026600	PTHR33210:SF6 - PROTODERMAL FACTOR 1 (1 of 1)	2.57	3.33	113.11	0	0	0	0.22	0	0	0	0	0	90.92	174.72	2.39	0	0	0.09	0.4	0.11	0.11	0.11	0	0	2.27	132.42	7.47	0	0	0	0	0.68	0.23	0	0	0.12	39.67	0	0.073333	0	89.3433	0.03	0.206667	0.036667	47.3867	0	0.303333	0.04
Seita.1G026700	-	0	0	0	1.41	0.62	0	0.52	0	0	0	0	1.29	0	0	0	0	0	0	0	0	0.75	0	0	0	0	0	0	0	1.42	0	0.64	0	0	0	0	0.72	0	0.676667	0.173333	0.43	0	0	0.25	0	0	0.473333	0.213333	0.24
Seita.1G026800	PF04885 - Stigma-specific protein, Stig1 (Stig1) (1 of 4)	0	0	0	0	0	0	0	0	0	0	0	0	0	0	0	0	0	0	0	0	0	0	0	0	0	0	0	0	0	0	0	0	0	0	0	0.56	0	0	0	0	0	0	0	0	0	0	0	0.186667
Seita.1G026900	PTHR13935:SF46 - BASIC HELIX-LOOP-HELIX DOMAIN-CONTAINING PROTEIN (1 of 1)	0	0	0	0.04	0	0	0.04	0	0	0	0.26	0	0	0	0.02	0.08	0.04	0.07	0	0.04	0.77	0.21	0.04	0.08	0	0	0	0	0.26	0.32	0	0.04	0.04	0	0.21	0.36	0	0.013333	0.013333	0.086667	0.006667	0.063333	0.27	0.11	0	0.193333	0.026667	0.19
Seita.1G027000	K09286 - EREBP-like factor (EREBP) (1 of 34)	0.05	0	0	0	0	0	0	0.3	0	0.94	0.31	0	0	0	0.06	0.1	0.1	0	0.12	0	0.41	0.2	0.21	7.01	0	0	0	0.1	1.44	0	0.1	0.71	0	0.94	0.2	0.21	0.016667	0	0.1	0.416667	0.02	0.066667	0.176667	2.47333	0	0.513333	0.27	0.45
Seita.1G027100	K09286 - EREBP-like factor (EREBP) (1 of 34)	0	0	0	0	0.07	0	0	0.31	0.22	0.36	0.31	0.22	0.05	0	0	0.07	0	0	0.18	0.29	0.86	0.39	0.16	1.51	0	0.36	0	0	0.08	0	0.4	1.47	0	1.13	0.23	0.49	0	0.023333	0.176667	0.296667	0.016667	0.023333	0.443333	0.686667	0.12	0.026667	0.623333	0.616667
Seita.1G027200	PTHR31985:SF3 - ETHYLENE-RESPONSIVE TRANSCRIPTION FACTOR ERF019-RELATED (1 of 4)	0	0	0	0	0.19	0	0	0	0	0.25	0	0.4	0	0	0	0	0	0	0	0	0.43	0	0	0.2	0	0	0	0	0	0	0	0	0	0	0	0.44	0	0.063333	0	0.216667	0	0	0.143333	0.066667	0	0	0	0.146667
Seita.1G027300	PTHR33021:SF16 - EARLY NODULIN-LIKE PROTEIN 7 (1 of 1)	0	0	0	0	0	0	0	0	0	0	0	0	0	0.21	0	0	0	0	0	0	0	0	0.27	0	0	0	0	0	0	0	0	0	0	0	0	0	0	0	0	0	0.07	0	0	0.09	0	0	0	0
Seita.1G027400	K17550 - protein phosphatase 1 regulatory subunit 7 (PPP1R7, SDS22) (1 of 1)	13.79	10.07	18.01	19.43	20.51	29.76	50.2	30.48	29.52	36.39	39.79	44.46	17.56	24.54	15.91	31.15	40.12	48.32	47.59	39.78	44.31	43.91	36.95	37.82	13.7	33.74	21.4	34.2	31.05	27.32	41.37	33.07	27.87	29.26	25.57	32.58	13.9567	23.2333	36.7333	40.2133	19.3367	39.8633	43.8933	39.56	22.9467	30.8567	34.1033	29.1367
Seita.1G027500	-	8.17	5.66	14.99	3.5	5.88	6.46	6.97	8.13	15.42	23.6	24.51	27.61	10.31	16.68	5.1	4.06	2.31	2.27	6.96	12.83	11.92	16.54	20.76	24.88	6.34	22.75	11.95	15.42	13.01	4.24	17.31	20.26	14.5	37.43	21.67	28.27	9.60667	5.28	10.1733	25.24	10.6967	2.88	10.57	20.7267	13.68	10.89	17.3567	29.1233
Seita.1G027600	PF07911 - Protein of unknown function (DUF1677) (DUF1677) (1 of 13)	0	0	0	0.49	0.47	0.77	0.46	0	1	0	0	0	0	0	0	1.22	1.91	1.78	0	0.24	0	0	0	0	0	0	0	0.26	1.3	0.9	0.25	0	0	0	0	0	0	0.576667	0.486667	0	0	1.63667	0.08	0	0	0.82	0.083333	0
Seita.1G027700	PF05553 - Cotton fibre expressed protein (DUF761) (1 of 35)	0.17	0.19	1.6	0.58	0.34	1.19	0.16	0	0.63	0.3	0.21	0.49	1.51	4.34	0.52	1.19	0.5	0.17	0.44	0.53	0.79	0.88	0.22	0.58	0.22	2.27	1.56	0.89	1.43	0.1	0.66	0.41	0.36	0.22	1.6	1.14	0.653333	0.703333	0.263333	0.333333	2.12333	0.62	0.586667	0.56	1.35	0.806667	0.476667	0.986667
Seita.1G027800	-	0	0	0	0	0	0	0	0	0	0	0	0	0	0	0	0	0	0	0	0	0	0	0	0	0	0	0	0	0	0	0	0	0	0	0	0	0	0	0	0	0	0	0	0	0	0	0	0
Seita.1G027900	K10406 - kinesin family member C2/C3 (KIFC2_3) (1 of 13)	0.74	0.56	0.81	0.12	0.48	0.39	3.3	2.35	3.13	1.11	3.51	1.49	0.73	0.81	1.06	0.29	0.48	0.27	5.49	3.21	2.37	1.88	1.32	0.73	0.78	1.25	0.84	0.24	0.59	0.23	5.99	4.14	1.84	1.03	2.57	3.17	0.703333	0.33	2.92667	2.03667	0.866667	0.346667	3.69	1.31	0.956667	0.353333	3.99	2.25667
Seita.1G028000	PTHR23500:SF96 - MONOSACCHARIDE-SENSING PROTEIN 2 (1 of 1)	15.58	12.49	32.92	27.3	29.24	47.69	73	37.73	71.83	21.17	25.56	22.6	27.66	38.37	21.49	33.65	29.83	34.37	75.74	72.63	55.9	52.86	32	48.4	18.33	66.42	31.39	100.5	113.31	43.7	427.81	195.18	61.46	115.83	20.02	27.6	20.33	34.7433	60.8533	23.11	29.1733	32.6167	68.09	44.42	38.7133	85.8367	228.15	54.4833
Seita.1G028100	-	0.06	0	0.45	0	0	0	0	0	0	0	0	0	0	0.34	0	0	0	0	0	0	0	0	0.11	0	0	0.21	0.07	0	0	0	0	0	0	0.21	0.1	0	0.17	0	0	0	0.113333	0	0	0.036667	0.093333	0	0	0.103333
Seita.1G028200	-	0	0	1.67	0	0	0	0	0	0	0	0	0	0	2.01	0.13	0	0	0	0	0	0	0	0	0	0	0.66	0.77	0	0.5	0	0	0	0	0	0	0	0.556667	0	0	0	0.713333	0	0	0	0.476667	0.166667	0	0
Seita.1G028300	K02974 - small subunit ribosomal protein S24e (RP-S24e, RPS24) (1 of 3)	153.78	153.77	480.74	79.45	68.74	64.32	66.89	81.84	88.7	113.47	102.09	154.11	236.18	326.48	171.33	60.13	32.67	22.72	53.79	73.95	87.66	91.75	98.96	138.84	251.65	565.27	403.52	124.95	147.26	61.19	145.01	143.69	136.96	254.94	182.5	178.57	262.763	70.8367	79.1433	123.223	244.663	38.5067	71.8	109.85	406.813	111.133	141.887	205.337
Seita.1G028400	K14484 - auxin-responsive protein IAA (IAA) (1 of 28)	9.07	6.6	8.56	2.8	2.22	2.24	5.49	6.28	10.1	4.65	9.66	8.59	7.82	13.79	9.63	2.02	4.46	6.17	12.11	5.17	6.33	3.69	4.64	9.79	8.51	13.29	9.62	6.62	3.27	2.32	8.85	12.84	4.08	5.82	3.78	4.62	8.07667	2.42	7.29	7.63333	10.4133	4.21667	7.87	6.04	10.4733	4.07	8.59	4.74
Seita.1G028500	-	0	0	0	0	0	0	0	0	0	0	0	0	0	0	0	0	0	0	0	0	0	0	0	0	0	0	0	0	0	0	0	0	0	0	0	0	0	0	0	0	0	0	0	0	0	0	0	0
Seita.1G028600	-	0	0	0	0	0	0	0	0	0	0	0	0	0	0	0	0	0	0	0	0	0	0	0	0	0	0	0	0	0	0	0	0	0	0	0	0	0	0	0	0	0	0	0	0	0	0	0	0
Seita.1G028700	PF00069//PF00560//PF08263//PF12799//PF13855 - Protein kinase domain (Pkinase) // Leucine Rich Repeat (LRR_1) // Leucine rich repeat N-terminal domain (LRRNT_2) // Leucine Rich repeats (2 copies) (LRR_4) // Leucine rich repeat (LRR_8) (1 of 1)	8.78	2.48	3.65	57.41	63.5	69.7	74.79	54.46	58.24	12.24	48.69	50.05	13.34	7.17	3.57	57.77	26.14	29.32	85.49	34.89	36.92	16.31	9.89	31.71	4	14.56	5.99	25.31	62.14	44.58	27.26	32.78	64.76	10.05	22.2	18.83	4.97	63.5367	62.4967	36.9933	8.02667	37.7433	52.4333	19.3033	8.18333	44.01	41.6	17.0267
Seita.1G028800	PF00560 - Leucine Rich Repeat (LRR_1) (1 of 246)	0.56	0.11	0.35	4.74	4.92	4.93	5.41	3.28	3.92	1.96	5.95	7.92	1.08	0.57	0.19	3.19	1.73	1.05	6.03	3.01	3.04	2.52	1.31	2.92	0.22	1.13	0.75	1.47	3.5	3.48	2.28	2.37	4.66	1.31	2.02	1.67	0.34	4.86333	4.20333	5.27667	0.613333	1.99	4.02667	2.25	0.7	2.81667	3.10333	1.66667
Seita.1G028900	PTHR33148:SF2 - EMB (1 of 2)	2.76	2.92	3.18	23.13	27.11	38.39	10.71	10.31	9.84	108.35	90.67	114.48	3.39	4.04	5.3	31.55	51.04	45.74	9.75	11.21	14.5	140.2	191.1	209.46	4.73	6.16	5.39	60.65	55.22	45.53	14.68	33.1	14.11	145.46	149.77	150.16	2.95333	29.5433	10.2867	104.5	4.24333	42.7767	11.82	180.253	5.42667	53.8	20.63	148.463
Seita.1G029000	PTHR10682//PTHR10682:SF27 - POLY A POLYMERASE // SUBFAMILY NOT NAMED (1 of 1)	4.78	4.32	4	5.53	7.15	7.27	5.72	5.4	3.28	16.36	13.32	5.14	4.93	6.65	4.32	8.25	15.28	16.98	7.56	5.22	6.19	12.17	35.31	13.5	5.19	7.35	5.51	11	13.54	10.44	7.23	7.59	6.9	16.48	19.7	16.08	4.36667	6.65	4.8	11.6067	5.3	13.5033	6.32333	20.3267	6.01667	11.66	7.24	17.42
Seita.1G029100	PTHR33605:SF3 - EARLY NODULIN-RELATED PROTEIN (1 of 1)	46.01	55.08	78.52	43.9	43.85	47.07	48.34	47.45	61.29	66.6	67.43	81.03	41.99	52.54	50.08	50.55	80.9	73.3	54.45	69.98	74.3	70.58	84.11	53.95	55.43	125.48	99.99	50.63	54.15	51.4	47.73	55.5	60.4	89.75	69.58	63.42	59.87	44.94	52.36	71.6867	48.2033	68.25	66.2433	69.5467	93.6333	52.06	54.5433	74.25
Seita.1G029200	2.3.1.211 - Bisdemethoxycurcumin synthase / Curcuminoid synthase (1 of 7)	0	0	0.06	0	0	0.1	0	0	0	0	0	0	0	0	0.05	0	0	0	0	0	0	0	0	0.17	0	0.06	0	0	0.09	0	0	0	0	0	0	0	0.02	0.033333	0	0	0.016667	0	0	0.056667	0.02	0.03	0	0
Seita.1G029300	PF16719 - SAWADEE domain (SAWADEE) (1 of 4)	44.53	41.83	135.91	0	0	0	0	0	0	0	0	0	89.5	150.46	26.02	0	0	0	0	0	0	0	0	0	46.08	150.7	58.88	0	0	0	0	0	0	0	0	0	74.09	0	0	0	88.66	0	0	0	85.22	0	0	0
Seita.1G029400	PTHR14155//PTHR14155:SF165 - RING FINGER DOMAIN-CONTAINING // SUBFAMILY NOT NAMED (1 of 6)	0	0.22	0.4	0	0.39	0	0	0	0	0.25	0.43	0	0	0.17	0.12	0	0	0	0	0	0	0.21	0.44	0.39	0.22	0	0	0	0	0	0	0	0	0	0	0.66	0.206667	0.13	0	0.226667	0.096667	0	0	0.346667	0.073333	0	0	0.22
Seita.1G029500	PTHR14155//PTHR14155:SF165 - RING FINGER DOMAIN-CONTAINING // SUBFAMILY NOT NAMED (1 of 6)	0.09	0.09	0.22	0	1.29	0	0	0.35	0.66	22.13	13.12	8.52	0.22	0.85	0.1	0.5	0	0.28	0.4	0.16	0.18	9.55	7.07	14.73	0.37	0	0.33	0.18	0.53	0.16	0	0.35	0	4.89	7.1	16.31	0.133333	0.43	0.336667	14.59	0.39	0.26	0.246667	10.45	0.233333	0.29	0.116667	9.43333
Seita.1G029600	PTHR11474//PTHR11474:SF36 - TYROSINASE // SUBFAMILY NOT NAMED (1 of 2)	0.34	0.65	1.03	6.07	3.05	10.14	0.96	1.03	0.4	0	0	0	0.4	1.19	0.91	5.32	11.79	9.75	1.15	1.76	1.48	0	0	0	0.33	0.56	1.83	9.19	5.88	7.74	0.62	0.21	1.66	0	0	0	0.673333	6.42	0.796667	0	0.833333	8.95333	1.46333	0	0.906667	7.60333	0.83	0
Seita.1G029700	-	0	0	0	0.47	0	0	0	0	0	0	0	0	0	0	0	0	0	0	0	0	0	0	0	0	0	0	0	0	0.25	0	0	0.26	0	0	0	0	0	0.156667	0	0	0	0	0	0	0	0.083333	0.086667	0
Seita.1G029800	-	0	0	0	0	0	0	0	0	0	0	0	0	0	0	0	0	0	0	0	0	0	0	0	0	0	0	0	0	0	0	0	0	0	0	0	0	0	0	0	0	0	0	0	0	0	0	0	0
Seita.1G029900	-	0	0	0	0	0	0	0	0	0	0	0	0	0	0	0	0	0	0	0	0	0	0	0	0	0	0	0	0	0	0	0	0	0	0	0	0	0	0	0	0	0	0	0	0	0	0	0	0
Seita.1G030000	-	0	0	0	0	0	0	0	0	0	0	0	0	0	0	0	0	0	0	0	0	0	0	0	0	0	0	0	0	0	0.21	0	0	0	0	0	0	0	0	0	0	0	0	0	0	0	0.07	0	0
Seita.1G030100	PTHR12411//PTHR12411:SF364 - CYSTEINE PROTEASE FAMILY C1-RELATED // SUBFAMILY NOT NAMED (1 of 4)	0	0	0.05	0.07	0	0	0	0	0	0	0	0	0	0	0	0	0	0	0	0	0	0	0	0	0	0	0	0	0	0.07	0	0	0	0	0	0	0.016667	0.023333	0	0	0	0	0	0	0	0.023333	0	0
Seita.1G030200	-	3.26	1.43	2.95	7.1	15.71	6.35	12.96	18.13	6.04	25.28	25.1	20.18	3.19	8.24	3.59	9.01	44.54	60.1	27.57	15.53	24.15	13.31	16.37	6.75	1.29	6.2	5.44	5.2	5.83	26.47	6.79	8.68	18.41	6.02	9.23	10.73	2.54667	9.72	12.3767	23.52	5.00667	37.8833	22.4167	12.1433	4.31	12.5	11.2933	8.66
Seita.1G030300	PTHR10000//PTHR10000:SF15 - PHOSPHOSERINE PHOSPHATASE // SUBFAMILY NOT NAMED (1 of 1)	1.88	1.48	1.69	5.42	5.54	8.56	6.7	2.85	2.85	4.31	5.75	4.6	2.01	2.72	1.53	6.21	5.25	5.48	4.97	3.96	4.6	5.07	4.71	3.15	1.5	3.44	2.11	10.42	11.71	11.09	8.47	6.27	9.07	3.5	4.67	3.58	1.68333	6.50667	4.13333	4.88667	2.08667	5.64667	4.51	4.31	2.35	11.0733	7.93667	3.91667
Seita.1G030400	PF01535//PF13041//PF13812 - PPR repeat (PPR) // PPR repeat family (PPR_2) // Pentatricopeptide repeat domain (PPR_3) (1 of 62)	1.23	0.96	1.84	2.4	3.66	3.64	4.16	2.09	2.27	7.18	10.67	5.13	1.34	3.94	1.24	3.73	10.23	11.65	5.66	3.46	5.17	6.83	6.18	3.15	1.26	2.35	1.75	3.72	4.19	6.2	3.94	4.29	5.28	3.09	5.15	5.2	1.34333	3.23333	2.84	7.66	2.17333	8.53667	4.76333	5.38667	1.78667	4.70333	4.50333	4.48
Seita.1G030500	-	0.66	0.49	0.76	2.95	2.61	1.51	1.09	0.92	0.48	2.28	1.78	1.8	0.89	0.79	0.85	2.49	4.82	3.18	0.49	0.7	1.83	0.96	0.69	0.91	1.21	1.09	1.05	1.69	2.05	3.23	0.54	1	1.44	1.37	2.77	1.59	0.636667	2.35667	0.83	1.95333	0.843333	3.49667	1.00667	0.853333	1.11667	2.32333	0.993333	1.91
Seita.1G030600	-	8	5.08	6.01	0.46	0.22	0.13	0.17	0.12	0.32	0.39	0.08	0.04	6.1	4.39	8.46	0.09	0.27	0.31	0.1	0.12	0.21	0.1	0.08	0.13	9.91	17.75	15.18	0.33	0.25	0.12	0.09	0.68	0.63	0.96	0.81	0.28	6.36333	0.27	0.203333	0.17	6.31667	0.223333	0.143333	0.103333	14.28	0.233333	0.466667	0.683333
Seita.1G030700	-	0	0	0	0	0	0	0	0	0	0	0	0	0	0	0	0	0	0	0	0	0	0	0	0	0	0	0	0	0	0	0	0	0	0	0	0	0	0	0	0	0	0	0	0	0	0	0	0
Seita.1G030800	-	0	0.1	0.25	0	0	0.21	0.37	0	0.38	0.93	0.41	0.56	0.13	0	0.33	0	0	0.32	0	0	0	0.2	0	0	0	0.41	0.38	0	0	0.36	0	0	0.2	0	0.4	0.62	0.116667	0.07	0.25	0.633333	0.153333	0.106667	0	0.066667	0.263333	0.12	0.066667	0.34
Seita.1G030900	PTHR24089:SF245 - MITOCHONDRIAL SUBSTRATE CARRIER FAMILY PROTEIN (1 of 1)	14.51	12.41	15.69	32.78	35.19	40.34	42.65	36.89	25.48	28.1	38.4	34.89	13.81	18.27	10.15	30.05	54.72	63.64	37.9	34.38	38.98	39.22	39.2	29.36	7.3	22.15	15.67	26.49	29.83	36.54	30.78	28.62	35.16	32.78	30.92	30.89	14.2033	36.1033	35.0067	33.7967	14.0767	49.47	37.0867	35.9267	15.04	30.9533	31.52	31.53
Seita.1G031000	PF06658 - Protein of unknown function (DUF1168) (DUF1168) (1 of 2)	60.41	48.05	76.25	39.12	37.44	42.82	47.95	42.5	43.42	29.01	36.11	37.41	53.99	70.55	44.22	38.76	26.52	28.37	42.33	36.46	37.13	29.93	31.35	37.97	46.01	99.76	81.29	42.4	48.12	38.84	50.38	52	47.8	41.18	35.15	30.69	61.57	39.7933	44.6233	34.1767	56.2533	31.2167	38.64	33.0833	75.6867	43.12	50.06	35.6733
Seita.1G031100	PTHR20889//PTHR20889:SF5 - PHOSPHATASE, ORPHAN 1, 2 // SUBFAMILY NOT NAMED (1 of 1)	4.85	1.92	2.06	38.44	59.44	40.78	27.96	85.21	72.02	1.21	8.55	6.38	9.45	12.01	5.16	75.99	389.91	373.79	69.73	130.76	150.91	2.96	1.76	24.49	3.73	4.33	11.09	47.07	56.69	123.45	108.6	121.77	80.41	1.75	0.83	1.59	2.94333	46.22	61.73	5.38	8.87333	279.897	117.133	9.73667	6.38333	75.7367	103.593	1.39
Seita.1G031200	PTHR11260//PTHR11260:SF328 - GLUTATHIONE S-TRANSFERASE, GST, SUPERFAMILY, GST DOMAIN CONTAINING // SUBFAMILY NOT NAMED (1 of 4)	1.6	1.19	0.58	0	0	0	0	0	0	0	0	0	0.92	1.32	0.74	0	0	0.09	0	0	0	0	0	0	0.34	0.55	0.52	0	0	0	0	0	0	0	0	0	1.12333	0	0	0	0.993333	0.03	0	0	0.47	0	0	0
Seita.1G031300	PTHR11266:SF15 - PEROXISOMAL MEMBRANE PROTEIN PMP22 (1 of 2)	26.59	22.91	31.36	40.13	47.75	48.24	43.35	28.29	33.4	17.5	23.32	22.79	28.8	36.34	16.74	52.93	42.96	46.08	33.18	41.03	38.54	21.4	17.98	21.23	19.68	36.04	19.42	58.95	49.72	65.2	37.79	42.65	47.42	28.29	17.15	20.18	26.9533	45.3733	35.0133	21.2033	27.2933	47.3233	37.5833	20.2033	25.0467	57.9567	42.62	21.8733
Seita.1G031400	PF14476 - Petal formation-expressed (Chloroplast_duf) (1 of 2)	0.26	0.12	0.31	2.32	9.98	0.18	0.17	0.38	0.35	45.33	16.97	17.65	0.14	0.84	0.12	0.93	1.41	0.73	0.07	0.3	0.93	25.01	13.98	13.04	0.14	0.33	0.17	0.6	0.72	1.44	0.23	0.05	0.81	21.32	68.53	51.87	0.23	4.16	0.3	26.65	0.366667	1.02333	0.433333	17.3433	0.213333	0.92	0.363333	47.24
Seita.1G031500	PF14476 - Petal formation-expressed (Chloroplast_duf) (1 of 2)	0.3	0.39	0.55	0.87	1.52	0.4	0.63	0.62	0.29	2.9	1.26	1.06	0.56	1.06	0.42	0.95	0.83	0.36	0.15	0.35	0.25	0.68	1.23	0.4	0.89	0.59	0.32	1	1.21	1.05	0	0.06	0.56	2.85	4.27	2.93	0.413333	0.93	0.513333	1.74	0.68	0.713333	0.25	0.77	0.6	1.08667	0.206667	3.35
Seita.1G031600	PTHR11034//PTHR11034:SF25 - N-MYC DOWNSTREAM REGULATED // SUBFAMILY NOT NAMED (1 of 2)	2.51	1.97	3.66	1.58	2.03	2.17	9.57	12.14	11.87	2.78	5.24	5.79	4.03	3.4	2.53	1.08	1.18	1.55	23.18	14.91	13.96	2.42	2.28	4.95	2.31	3.67	3.46	2.74	4.26	1.62	15.58	17.92	10.22	3.7	1.66	3.18	2.71333	1.92667	11.1933	4.60333	3.32	1.27	17.35	3.21667	3.14667	2.87333	14.5733	2.84667
Seita.1G031700	3.4.13.9 - Xaa-Pro dipeptidase / X-Pro dipeptidase (1 of 1)	50.47	40.05	61.28	59.96	63.7	88.83	111.84	72.79	75.61	66	82.07	78.33	55.02	76.56	40.61	79.24	120.05	137.11	105.41	93.39	86.07	96.09	71.35	65.99	43.12	83.86	58.14	66.4	67.24	65.3	87.55	72.62	76.2	76.71	34.78	61.22	50.6	70.83	86.7467	75.4667	57.3967	112.133	94.9567	77.81	61.7067	66.3133	78.79	57.57
Seita.1G031800	PTHR10288:SF171 - F17H15.1/F17H15.1-RELATED (1 of 1)	25.49	18.65	44.1	43	48.36	60.22	86.47	71.61	66.95	85.17	86.25	75.4	43.25	59.55	29.68	54.19	44.52	52.62	106.1	69.21	70.32	71.97	69.22	74.32	30.54	58.52	50.74	74.62	86.88	73.32	111.09	91.7	80.07	91.59	80.44	93.42	29.4133	50.5267	75.01	82.2733	44.16	50.4433	81.8767	71.8367	46.6	78.2733	94.2867	88.4833
Seita.1G031900	PTHR11871//PTHR11871:SF11 - PROTEIN PHOSPHATASE PP2A REGULATORY SUBUNIT B // SUBFAMILY NOT NAMED (1 of 2)	27.48	18.33	30.51	51.45	56.72	75.01	102.39	72.64	67.71	75.95	86.46	73.84	35.56	48.39	26.29	52.11	56.99	76.73	110.65	63.1	65.24	74.15	69.89	55.01	18.25	38.86	32.55	60.77	69.69	65.2	82.23	66.04	63.4	46.11	53.36	69.41	25.44	61.06	80.9133	78.75	36.7467	61.9433	79.6633	66.35	29.8867	65.22	70.5567	56.2933
Seita.1G032000	PTHR13832//PTHR13832:SF308 - PROTEIN PHOSPHATASE 2C // SUBFAMILY NOT NAMED (1 of 1)	10.43	3.6	11.71	22.93	27.91	15.78	27.26	41.42	31.34	121.1	82.04	99.42	20.17	26.47	8.69	33.47	63.79	47.71	22.52	49.44	51.83	98.11	85.12	90.47	5.86	21.66	15.46	22.31	31.07	23.92	31.51	37.35	41.98	91.45	147.81	150.67	8.58	22.2067	33.34	100.853	18.4433	48.3233	41.2633	91.2333	14.3267	25.7667	36.9467	129.977
Seita.1G032100	-	0	0	0	0	0	0	0	0	0	0	0	0	0	0	0	0	0	0	0	0	0	0	0	0	0	0	0	0	0	0	0	0	0	0	0	0	0	0	0	0	0	0	0	0	0	0	0	0
Seita.1G032200	-	0	0	0	0	0	0	0	0	0	0	0	0	0	0	0	0	0	0	0	0	0	0	0	0	0	0	0	0	0	0	0	0	0	0	0	0	0	0	0	0	0	0	0	0	0	0	0	0
Seita.1G032300	PF12023 - Domain of unknown function (DUF3511) (DUF3511) (1 of 8)	13.63	11.4	12.38	77.75	50.71	47.71	51.57	89.49	115.62	58.14	78.01	114.37	15.64	10.39	6.48	58.59	41.27	36.72	60.36	103.57	106.04	87	54.21	37.68	10.11	20.97	14.76	86.38	104.14	41.7	50.47	103.08	88.7	34.18	51.87	59.23	12.47	58.7233	85.56	83.5067	10.8367	45.5267	89.99	59.63	15.28	77.4067	80.75	48.4267
Seita.1G032400	K14399 - polyribonucleotide 5'-hydroxyl-kinase (CLP1, HERB) (1 of 1)	11.94	9.19	21.46	14.29	14.54	20.27	32.12	26.25	28.42	26.92	31.66	37.23	17	23.53	13.93	17.46	12.12	15.18	33.77	24.18	23.93	31.14	30.21	28.81	13.57	28.83	19.36	26.83	27.21	16.56	35.28	30.01	29.13	29.94	24.98	28.82	14.1967	16.3667	28.93	31.9367	18.1533	14.92	27.2933	30.0533	20.5867	23.5333	31.4733	27.9133
Seita.1G032500	PTHR11668:SF248 - SERINE/THREONINE-PROTEIN PHOSPHATASE PP2A-1 CATALYTIC SUBUNIT-RELATED (1 of 1)	47.46	37.87	54.51	73.52	81.44	90.46	115.41	92.88	84.76	95.7	99.55	109.84	52.65	68.4	46.21	89.43	84.47	100.22	117.95	97.03	90.79	95.62	94.66	94.08	34.27	76.52	60.48	79.39	91.61	86.24	113.98	92.04	98.87	101.45	81.94	102.46	46.6133	81.8067	97.6833	101.697	55.7533	91.3733	101.923	94.7867	57.09	85.7467	101.63	95.2833
Seita.1G032600	K15264 - putative methyltransferase [EC:2.1.1.-] (NSUN5, WBSCR20) (1 of 1)	5.11	3.54	9.42	3.94	4.81	5.44	7.42	8.12	7.28	10.22	13.88	12.07	5.99	10.16	6.48	5.22	6.88	4.01	8.84	6.49	6.8	9.32	10.46	8.34	5.37	15.09	10.24	6.58	9.73	6.63	12.07	9.55	7.92	12.49	10.43	11.35	6.02333	4.73	7.60667	12.0567	7.54333	5.37	7.37667	9.37333	10.2333	7.64667	9.84667	11.4233
Seita.1G032700	PTHR11527//PTHR11527:SF130 - SMALL HEAT-SHOCK PROTEIN HSP20 FAMILY // SUBFAMILY NOT NAMED (1 of 1)	0	0.18	0.22	0	0	0.68	0	0.34	0	1.22	1.42	4.22	0	0.29	0.38	0.33	0	0	0.36	0.66	1.09	38.36	9.38	340.93	1.1	0	0.22	0	0	0	0.34	0	0.35	24.24	0.69	2.88	0.133333	0.226667	0.113333	2.28667	0.223333	0.11	0.703333	129.557	0.44	0	0.23	9.27
Seita.1G032800	PTHR11533//PTHR11533:SF189 - PROTEASE M1 ZINC METALLOPROTEASE // SUBFAMILY NOT NAMED (1 of 1)	38.97	36.41	61.93	41.8	46.09	67.2	74.14	60.34	50.28	65.77	65.54	63.25	56.98	82.28	48.07	59.38	137.17	172.08	101.56	71.99	76.24	67.49	78.29	49.36	40.79	67.24	54.34	76.34	64	74.73	74.29	56.08	57.57	51.16	42.88	54.06	45.77	51.6967	61.5867	64.8533	62.4433	122.877	83.2633	65.0467	54.1233	71.69	62.6467	49.3667
Seita.1G032900	PF00069//PF00582 - Protein kinase domain (Pkinase) // Universal stress protein family (Usp) (1 of 6)	0	0	0.03	0	0	0	0	0	0	0	0	0	0.03	0	0	0	0	0	0	0	0	0	0	0	0	0	0.03	0	0	0	0	0	0	0	0	0	0.01	0	0	0	0.01	0	0	0	0.01	0	0	0
Seita.1G033000	PF00069//PF04564 - Protein kinase domain (Pkinase) // U-box domain (U-box) (1 of 6)	0.1	0	0.02	4.28	3.46	2.67	1.23	0.92	0.34	0.04	0.15	0.18	0.12	0	0.02	0.94	0.63	0.39	0.18	0.4	0.14	0.04	0.08	0.06	0.02	0.02	0.02	1.49	0.67	1.55	0.34	0.06	0.29	0.07	0.18	0.06	0.04	3.47	0.83	0.123333	0.046667	0.653333	0.24	0.06	0.02	1.23667	0.23	0.103333
Seita.1G033100	K01723 - hydroperoxide dehydratase (AOS) (1 of 3)	0	0	0	0	0	0	0	0	0	0	0	0	0	0	0	0	0	0	0	0	0	0	0	0	0	0	0	0	0	0	0	0	0	0	0	0	0	0	0	0	0	0	0	0	0	0	0	0
Seita.1G033200	K01723 - hydroperoxide dehydratase (AOS) (1 of 3)	0.28	0.03	0.16	0	0	0	0	0	0	0	0	0	0.03	0	0.09	0	0	0	0	0	0	0	0	0	0.43	0.34	0.2	0	0	0	0	0	0	0	0	0	0.156667	0	0	0	0.04	0	0	0	0.323333	0	0	0
Seita.1G033300	-	0	0	0	0	0	0	0	0	0	0	0	0	0	0	0	0	0	0	0	0	0	0	0	0	0	0	0	0	0	0	0	0	0	0	0	0	0	0	0	0	0	0	0	0	0	0	0	0
Seita.1G033400	PTHR12899:SF5 - RIBOSOMAL L18P/L5E FAMILY PROTEIN (1 of 2)	6.41	4.8	8.66	7.12	7.68	6.25	9.97	10.97	12.8	10.38	13.69	11.41	8.17	10.4	5.43	7.17	5.7	4.87	10.49	9.39	9.71	11.45	9.03	12.3	5.44	10.06	9.49	7.5	6.91	5.53	11.62	12.78	8.64	9.64	8.3	10.25	6.62333	7.01667	11.2467	11.8267	8	5.91333	9.86333	10.9267	8.33	6.64667	11.0133	9.39667
Seita.1G033500	PTHR12354//PTHR12354:SF9 - INTERFERON-RELATED DEVELOPMENTAL REGULATOR // SUBFAMILY NOT NAMED (1 of 1)	0	0	0	0	0	0	0	0	0.14	0	0	0	0	0	0	0	0	0	0	0	0	0	0	0	0	0	0	0	0	0	0	0	0	0.15	0	0	0	0	0.046667	0	0	0	0	0	0	0	0	0.05
Seita.1G033600	PTHR23421//PTHR23421:SF70 - BETA-GALACTOSIDASE RELATED // SUBFAMILY NOT NAMED (1 of 2)	1.92	2.23	6.53	0.19	0.31	0.36	0.06	0.03	0.14	0.39	0.25	0.17	6.81	10.47	0.57	0.34	0.06	0.07	0.05	0.03	0.21	0.08	0.19	1.27	1.94	6.98	1.77	0.42	0.51	0.11	0.31	0.73	0.04	0.82	0.24	0.16	3.56	0.286667	0.076667	0.27	5.95	0.156667	0.096667	0.513333	3.56333	0.346667	0.36	0.406667
Seita.1G033700	-	0	0.01	0	0.05	0.03	0.06	0.09	0.03	0.08	0	0	0.03	0.04	0.07	0	0	0	0.02	0.07	0.03	0	0.05	0.03	0	0.04	0.04	0.03	0	0.11	0	0.03	0.03	0.03	0.06	0	0.03	0.003333	0.046667	0.066667	0.01	0.036667	0.006667	0.033333	0.026667	0.036667	0.036667	0.03	0.03
Seita.1G033800	PF00335 - Tetraspanin family (Tetraspannin) (1 of 17)	9.66	6.88	12.84	21.62	18.98	17.95	21.32	40.65	36.53	58.64	47.78	68.99	15.2	18.41	18.72	20.51	10.5	10.85	27.19	40.06	40.72	57.71	45.45	114.94	15.21	15.89	22.25	28.58	21.48	14.73	28.37	28.44	27.58	34.08	18.16	32.88	9.79333	19.5167	32.8333	58.47	17.4433	13.9533	35.99	72.7	17.7833	21.5967	28.13	28.3733
Seita.1G033900	PF00335 - Tetraspanin family (Tetraspannin) (1 of 17)	2.41	0	10.35	10.35	24.74	21.02	9.72	6.37	4.48	0	14.94	10.84	0	11.68	11.25	26.99	2.32	7.33	7.85	26.1	6.68	15.61	5.76	36.29	3.26	0	14.4	36.91	17.36	16.41	56.49	0	5.47	1.57	0	7.95	4.25333	18.7033	6.85667	8.59333	7.64333	12.2133	13.5433	19.22	5.88667	23.56	20.6533	3.17333
Seita.1G034000	PTHR11615//PTHR11615:SF143 - NITRATE, FROMATE, IRON DEHYDROGENASE // SUBFAMILY NOT NAMED (1 of 1)	10.08	9.44	17.67	4.57	5.31	8.39	17.73	25.66	23.95	27.67	24.98	32.19	11.58	15.02	21.68	9.79	5.82	6.66	30.65	22.41	20.58	30.35	32.45	48.41	16.43	24.02	23.66	14.27	13.66	4.31	26.11	41.51	18.11	31.52	28.57	30.93	12.3967	6.09	22.4467	28.28	16.0933	7.42333	24.5467	37.07	21.37	10.7467	28.5767	30.34
Seita.1G034100	PTHR13878//PTHR13878:SF55 - GULONOLACTONE OXIDASE // SUBFAMILY NOT NAMED (1 of 1)	0	0	0.03	0	0	0	0	0	0	0.11	0.05	0.04	0	0	0	0	0	0	0	0	0	0	0	0	0	0	0	0	0	0	0	0	0	1.09	0.8	1.84	0.01	0	0	0.066667	0	0	0	0	0	0	0	1.24333
Seita.1G034200	PTHR10071//PTHR10071:SF204 - TRANSCRIPTION FACTOR GATA GATA BINDING FACTOR // SUBFAMILY NOT NAMED (1 of 2)	0.18	0.19	0.23	31.09	23.34	34	16.47	4.61	2.38	0	0	0	0.28	0.56	0.12	50.29	17.3	17.38	0.75	9.24	6.77	0	0	0	0.74	2.07	0.36	43.18	64.96	31.63	11.88	5.43	14.78	0	0	0	0.2	29.4767	7.82	0	0.32	28.3233	5.58667	0	1.05667	46.59	10.6967	0
Seita.1G034300	K03233 - elongation factor 1-gamma (EEF1G) (1 of 3)	56.21	45.3	110.32	78.09	77.41	102.59	112.15	81.36	85.34	78.81	82.62	101.12	70.1	98.63	61.22	80.62	74.81	88.27	114.61	90.25	85.54	86.6	79.47	96.82	68.39	165.21	109.59	107.32	104.5	85.87	153.35	106.57	97.58	129.24	92.65	101.28	70.61	86.03	92.95	87.5167	76.65	81.2333	96.8	87.63	114.397	99.23	119.167	107.723
Seita.1G034400	K04424 - sterile alpha motif and leucine zipper containing kinase AZK (ZAK, MLTK) (1 of 1)	10.26	8.19	11.06	44.44	52.3	59.21	59.38	35.09	26.88	32.35	29.93	27.14	11.96	18.25	11.43	43.98	63.01	71.44	46	33.33	37.59	31.2	38.99	37.66	7.79	13.68	12.48	35.67	38.3	60.49	29.93	30.26	39.25	27.78	26.91	29.38	9.83667	51.9833	40.45	29.8067	13.88	59.4767	38.9733	35.95	11.3167	44.82	33.1467	28.0233
Seita.1G034500	PTHR10625:SF112 - HISTONE DEACETYLASE 11 (1 of 4)	2.33	1.26	2.18	6.33	5.8	6.97	8.57	7.16	6.96	6.8	9.19	9.13	2.09	3.13	1.58	4.49	3.51	4.48	10.3	6.92	5.85	8.23	7.77	5.69	1.82	3.02	3.7	5.34	5.6	5.25	7.05	7.13	8.6	5.43	6.19	5.81	1.92333	6.36667	7.56333	8.37333	2.26667	4.16	7.69	7.23	2.84667	5.39667	7.59333	5.81
Seita.1G034600	PTHR12565//PTHR12565:SF150 - STEROL REGULATORY ELEMENT-BINDING PROTEIN // SUBFAMILY NOT NAMED (1 of 2)	0.2	0.11	0.13	0.23	0.23	0.18	0.17	0	0	0	0.58	0.46	0.18	0.5	0	0.35	0.47	0.07	0.05	0.08	0	0.25	0	0.11	0.09	0.38	0.05	0.12	0.46	0.12	0	0.04	0.12	0.9	0.61	0.77	0.146667	0.213333	0.056667	0.346667	0.226667	0.296667	0.043333	0.12	0.173333	0.233333	0.053333	0.76
Seita.1G034700	K02147 - V-type H+-transporting ATPase subunit B (ATPeV1B, ATP6B) (1 of 2)	12.33	10.5	14.75	8.77	11.46	16.85	28.74	15.26	20.04	22.02	22.44	18.04	14.21	19.98	12.61	10.46	16.35	21.36	34.65	19.15	20.67	27.44	21.12	15	9.72	22.56	14.03	18.27	17.93	16.67	46.57	26.55	20.58	20.8	14.74	15.18	12.5267	12.36	21.3467	20.8333	15.6	16.0567	24.8233	21.1867	15.4367	17.6233	31.2333	16.9067
Seita.1G034800	PTHR24031//PTHR24031:SF259 - RNA HELICASE // SUBFAMILY NOT NAMED (1 of 1)	0	0	0.15	0	0	0	0	0	0	0	0	0	0	0	0	0	0	0	0	0	0	0	0	0	0.03	0.24	0	0	0	0	0	0	0	0	0	0	0.05	0	0	0	0	0	0	0	0.09	0	0	0
Seita.1G034900	PF05553//PF14364 - Cotton fibre expressed protein (DUF761) // Domain of unknown function (DUF4408) (DUF4408) (1 of 5)	0.73	0.42	12.64	5.34	3.95	3.5	1.93	5.33	7.52	7.97	5.09	3.31	2.51	0.71	12.93	2.43	1.75	1.05	2.09	2.38	3.3	4.21	5.65	5.62	4.5	21.64	24.1	3.44	2.6	2.68	1.41	3.18	2.38	2.9	2.45	3.24	4.59667	4.26333	4.92667	5.45667	5.38333	1.74333	2.59	5.16	16.7467	2.90667	2.32333	2.86333
Seita.1G035000	PTHR24012:SF318 - RNA-BINDING (RRM/RBD/RNP MOTIFS) FAMILY PROTEIN (1 of 2)	44.97	48.07	77.27	58.77	54.98	66.64	92.18	96.35	97.79	103.42	115.51	87.17	73.76	92.75	44.99	62.36	50.65	54.14	91.39	104.46	107.97	99.3	93.45	95.5	48.07	86.88	58.91	87.19	93.42	66.13	119.32	123.99	114	131.41	118.72	113.92	56.77	60.13	95.44	102.033	70.5	55.7167	101.273	96.0833	64.62	82.2467	119.103	121.35
Seita.1G035100	PTHR10827:SF52 - IP16409P (1 of 1)	12.96	10.87	17.06	7.62	5.06	7.32	20.68	18.37	24.71	32.62	33.88	32.35	17.63	18.45	11.84	4.89	3.13	3.62	27.4	12.27	14.86	22.3	20.18	21.68	9.49	19.46	14.4	7.04	10.18	3.36	19.61	23.72	13.13	21.8	32.18	31.69	13.63	6.66667	21.2533	32.95	15.9733	3.88	18.1767	21.3867	14.45	6.86	18.82	28.5567
Seita.1G035200	5.3.99.5 - Thromboxane-A synthase / Thromboxane synthetase (1 of 4)	3.68	1.8	2.04	7.92	7.58	6.92	7.67	114.64	132.94	2.99	3.67	1.89	2.27	2.17	1.51	9.9	4.34	2.38	107.87	22.06	140.85	1.77	1.51	7.08	1.68	2.63	5.4	7.44	7.45	4.32	68.35	95.96	94.44	1.35	1.99	3.01	2.50667	7.47333	85.0833	2.85	1.98333	5.54	90.26	3.45333	3.23667	6.40333	86.25	2.11667
Seita.1G035300	PTHR10314//PTHR10314:SF107 - SER/THR DEHYDRATASE, TRP SYNTHASE // SUBFAMILY NOT NAMED (1 of 1)	3.25	2.22	3.13	2.8	2.53	3.68	6.53	5.53	5.52	9.34	6.54	6.15	3.24	4.55	2.25	2.29	2.04	2.29	8.2	3.18	4.29	4.23	3.74	3.95	2.41	4.25	3.06	3.59	4.11	2.46	6.99	5.95	4.03	3.98	5.47	5.56	2.86667	3.00333	5.86	7.34333	3.34667	2.20667	5.22333	3.97333	3.24	3.38667	5.65667	5.00333
Seita.1G035400	-	4.3	2.23	1.88	28.44	121.26	12.81	6.53	37.97	18.68	239.86	319.77	232.38	5.04	2.57	2.36	35.04	35.01	15.27	18.39	11.86	24.4	116.97	150.8	139.31	3.04	15.91	3.57	26.39	52.48	19.56	5.2	28.01	24.3	349.4	37.67	132.93	2.80333	54.17	21.06	264.003	3.32333	28.44	18.2167	135.693	7.50667	32.81	19.17	173.333
Seita.1G035500	-	0	0.28	0.68	0.34	3.68	0.19	0	0	0.35	2.53	1.66	1.19	0.23	0	0.1	1.21	2.38	1.58	0.82	0	0	1.08	2.45	1.01	0	0.49	0.8	0.18	0.92	0.98	0.18	0.37	0.18	5.85	1.08	0.94	0.32	1.40333	0.116667	1.79333	0.11	1.72333	0.273333	1.51333	0.43	0.693333	0.243333	2.62333
Seita.1G035600	-	0	0	0	0	0	0	0	0	0	0	0	0	0	0	0	0	0	0	0	0	0	0	0	0	0	0	0	0	0	0	0	0	0	0	0	0	0	0	0	0	0	0	0	0	0	0	0	0
Seita.1G035700	-	10.75	7.31	12.31	44.66	88.16	66.6	67.18	42.53	52.21	193.84	172.99	124.57	13.61	14.94	9.34	74.34	84.77	68.68	79.77	48.1	51.08	141.53	200.89	121.84	9.2	35.35	14.43	59.01	101.81	45.2	57.99	61.79	47.51	160.91	158.09	138.35	10.1233	66.4733	53.9733	163.8	12.63	75.93	59.65	154.753	19.66	68.6733	55.7633	152.45
Seita.1G035800	-	0.49	0.24	0.64	1.81	3.72	2.05	2.7	2.73	2.25	6.5	9.04	4.19	0.51	1.02	0.64	3.91	3.89	2.04	2.53	1.71	2.77	3.87	6.89	2.22	0.42	0.54	0.58	2.64	5.92	2.31	1.29	2.18	2.51	5.82	9.07	4.52	0.456667	2.52667	2.56	6.57667	0.723333	3.28	2.33667	4.32667	0.513333	3.62333	1.99333	6.47
Seita.1G035900	-	6.87	4.29	8.31	15.24	23.89	34.58	27.65	14.58	17.75	21.49	29.95	16.91	7.42	5.84	5.47	35.36	27.41	24.95	36.52	15.21	15.73	17.46	28.03	27.44	4.87	20.48	8.64	32.53	98.48	33.71	47.79	30.25	20.23	50.64	60.34	46.07	6.49	24.57	19.9933	22.7833	6.24333	29.24	22.4867	24.31	11.33	54.9067	32.7567	52.35
Seita.1G036000	PF03106 - WRKY DNA -binding domain (WRKY) (1 of 109)	3.36	2.2	4.63	8.55	11.97	17.75	7.87	7.15	11.18	15.06	24.52	14.43	4.32	4.01	2.36	18.69	13.36	10.67	17.24	6.34	9.01	10.12	15.6	15.39	3.68	14.93	3.67	19.05	56.23	12.46	16.97	19.49	10.82	30.2	35.32	27.18	3.39667	12.7567	8.73333	18.0033	3.56333	14.24	10.8633	13.7033	7.42667	29.2467	15.76	30.9
Seita.1G036100	-	0.15	0.07	0.17	0	0	0.14	0	0	0	0	0.28	0	0	0	0	0	0	0	0	0	0	0	0	0	0.07	0.18	0	0.14	0.14	0.12	0	0	0	0.14	0	0	0.13	0.046667	0	0.093333	0	0	0	0	0.083333	0.133333	0	0.046667
Seita.1G036200	3.6.3.6 - Proton-exporting ATPase / Proton-translocating P-type ATPase (1 of 17)	0	0	0.07	0.05	0.05	0	0	0	0	0	0.06	0	0	0	0	0	0.05	0	0.07	0	0.06	0	0	0	0	0.08	0.18	0	0.12	0	0.06	0	0	0	0	0.36	0.023333	0.033333	0	0.02	0	0.016667	0.043333	0	0.086667	0.04	0.02	0.12
Seita.1G036300	PF00069//PF00560 - Protein kinase domain (Pkinase) // Leucine Rich Repeat (LRR_1) (1 of 2)	0.12	0.07	0	0	0	0	0	0.04	0	0	0.05	0	0.03	0.26	0.07	0	0.05	0.04	0	0	0.05	0.05	0	0	0.02	0	0.03	0	0.06	0.15	0.06	0	0.27	0	0	0	0.063333	0	0.013333	0.016667	0.12	0.03	0.016667	0.016667	0.016667	0.07	0.11	0
Seita.1G036400	-	0	0	0	0	0	0	3.02	0	0	3.42	16.49	0	1.5	3.12	0	6.49	0	0	0	0	0	0.13	0	0	0	0.19	0	0	0.08	0.2	0	2.22	3.29	0	1.58	2.55	0	0	1.00667	6.63667	1.54	2.16333	0	0.043333	0.063333	0.093333	1.83667	1.37667
Seita.1G036500	-	0.15	0.14	0	0.71	0.9	1.77	1.08	0.71	0	0	0.37	0.44	0.52	0.57	0	0.39	1.21	1.1	0.93	0.38	1.43	0	0	0	0	0	0.81	0	0.4	2.67	0	1.33	4.07	0	0	0	0.096667	1.12667	0.596667	0.27	0.363333	0.9	0.913333	0	0.27	1.02333	1.8	0
Seita.1G036600	PF00560//PF07714//PF08263 - Leucine Rich Repeat (LRR_1) // Protein tyrosine kinase (Pkinase_Tyr) // Leucine rich repeat N-terminal domain (LRRNT_2) (1 of 14)	0	0	0	0	0	0	0	0	0	0	0	0	0	0	0	0	0	0	0	0	0	0	0	0	0	0	0	0	0	0	0	0	0	0	0	0	0	0	0	0	0	0	0	0	0	0	0	0
Seita.1G036700	-	3.59	1.51	1.33	5.2	2.59	3.89	9.73	8.6	21.31	7.34	8.17	8.88	5.7	4.27	1.52	7.59	7.54	9.05	22.02	5.01	10.81	6.66	5.37	6.12	1.64	7.46	3.08	5.52	9.16	3.48	9.68	15.68	11.18	8.45	9.01	7.81	2.14333	3.89333	13.2133	8.13	3.83	8.06	12.6133	6.05	4.06	6.05333	12.18	8.42333
Seita.1G036800	PF00069//PF00560//PF08263//PF13855 - Protein kinase domain (Pkinase) // Leucine Rich Repeat (LRR_1) // Leucine rich repeat N-terminal domain (LRRNT_2) // Leucine rich repeat (LRR_8) (1 of 60)	0	0.01	0	0	0	0	0	0	0	0	0	0	0	0	0	0	0	0	0	0	0	0	0	0	0.01	0	0	0	0	0	0	0	0	0	0	0	0.003333	0	0	0	0	0	0	0	0.003333	0	0	0
Seita.1G036900	PTHR24423//PTHR24423:SF550 - TWO-COMPONENT SENSOR HISTIDINE KINASE // SUBFAMILY NOT NAMED (1 of 2)	8.21	5.47	8.59	0	0	0	0	0	0	0	0	0	6.13	1.42	19.6	0	0	0	0	0	0	0	0.09	0	11.75	17.96	18.9	0	0	0	0	0	0	0	0	0	7.42333	0	0	0	9.05	0	0	0.03	16.2033	0	0	0
Seita.1G037000	PF00560//PF07714//PF08263//PF13855 - Leucine Rich Repeat (LRR_1) // Protein tyrosine kinase (Pkinase_Tyr) // Leucine rich repeat N-terminal domain (LRRNT_2) // Leucine rich repeat (LRR_8) (1 of 21)	1	1.09	2.23	0.55	1.52	0.58	2.04	3.6	3.74	4.03	5.15	3.78	2.97	4.13	1.8	0.99	2.67	3.63	4.86	2.33	3.91	5.49	4.92	2.01	1.39	3.1	2.88	0.93	1.72	3.11	1.52	2.53	2.87	3.55	4.3	2.1	1.44	0.883333	3.12667	4.32	2.96667	2.43	3.7	4.14	2.45667	1.92	2.30667	3.31667
Seita.1G037100	-	0	0	0	0	0	0	0	0	0	0	0	0	0	0	0	0	0	0	0	0	0	0	0	0	0	0	0	0	0	0	0	0	0	0	0	0	0	0	0	0	0	0	0	0	0	0	0	0
Seita.1G037200	-	0.83	0.54	1.22	1.02	2.26	1.83	2.98	1.49	1.49	2.46	2.6	2.82	0.58	1.4	0.81	2.48	2.28	2.93	2.67	1.88	2.45	2.87	2.01	2.15	0.48	1.24	1.35	1.62	2.44	2.75	2.24	1.16	2.13	1.92	2.22	1.9	0.863333	1.70333	1.98667	2.62667	0.93	2.56333	2.33333	2.34333	1.02333	2.27	1.84333	2.01333
Seita.1G037300	PF00560//PF07714//PF08263//PF13855 - Leucine Rich Repeat (LRR_1) // Protein tyrosine kinase (Pkinase_Tyr) // Leucine rich repeat N-terminal domain (LRRNT_2) // Leucine rich repeat (LRR_8) (1 of 21)	0.13	0.23	0.16	0.39	0.29	0.38	0.49	0.65	0.62	0.78	1.18	0.55	0.34	0.38	0.13	0.35	0.36	0.67	1.43	0.32	0.44	0.74	0.41	0.5	0.17	0.97	0.39	0.14	0.17	0.53	0.25	0.53	0.39	0.24	0.58	0.39	0.173333	0.353333	0.586667	0.836667	0.283333	0.46	0.73	0.55	0.51	0.28	0.39	0.403333
Seita.1G037400	K15456 - protein KTI12 (KTI12) (1 of 1)	9.09	8.33	12.74	10.98	8.44	14.7	16.84	13.38	11.86	12.89	17.92	15.03	13.18	16.51	7.58	10.41	6.59	8.89	18.16	9.92	11.95	13.83	12.95	14.09	8.86	17.11	9.56	13.54	15.41	13.2	15.8	14.64	15.74	17.13	12.8	14.65	10.0533	11.3733	14.0267	15.28	12.4233	8.63	13.3433	13.6233	11.8433	14.05	15.3933	14.86
Seita.1G037500	-	0.55	0.52	0.63	0.5	1.36	0	0.4	1	1.54	0	1.04	0	1.97	0.43	0.81	0	0.91	0.36	0.5	0.49	1.61	1.51	1.05	0.95	0.53	0.35	1.27	0.52	0	0	0	2.74	1.04	0.53	0	2.09	0.566667	0.62	0.98	0.346667	1.07	0.423333	0.866667	1.17	0.716667	0.173333	1.26	0.873333
Seita.1G037600	-	0	0	0	0	0	0	0	0	0	0	0	0	0	0	0	0	0	0	0	0	0	0	0	0	0	0	0	0.38	0	0	0	0	0	0	0	0	0	0	0	0	0	0	0	0	0	0.126667	0	0
Seita.1G037700	PTHR10625//PTHR10625:SF127 - HISTONE DEACETYLASE // SUBFAMILY NOT NAMED (1 of 2)	29.47	25.18	40.84	90.48	92.49	103.38	125.65	126.59	131.63	71.4	93.59	92.85	44.9	70.5	31.24	86.93	88.63	92.23	157.57	116.58	103.14	84.12	63.07	105.17	23.81	57.79	39.23	81.85	83.3	95.76	113.4	134.36	104.06	87.63	86.49	93.49	31.83	95.45	127.957	85.9467	48.88	89.2633	125.763	84.12	40.2767	86.97	117.273	89.2033
Seita.1G037800	K17602 - YLP motif-containing protein 1 (YLPM1) (1 of 1)	11.65	7.97	10.9	19.64	22.29	24.13	26.69	24	24.14	28.43	30.55	26.12	14.02	18.81	10.26	22.06	19.72	24.64	34.3	23.44	24.17	29.66	29.55	28.29	8.73	13.65	12.34	19.51	19.76	26.92	28.19	23.3	23.03	20.21	20.11	24.47	10.1733	22.02	24.9433	28.3667	14.3633	22.14	27.3033	29.1667	11.5733	22.0633	24.84	21.5967
Seita.1G037900	PTHR19432:SF38 - SUCROSE TRANSPORT PROTEIN SUC1-RELATED (1 of 2)	0	0	0	2.4	2.44	0	0	0.41	0	0	0	0.75	1.44	1.02	0.11	0	1.74	0	0	0	0	0	0	0	0	0	1.41	0	0	0	0	0	1.75	0	0	1.76	0	1.61333	0.136667	0.25	0.856667	0.58	0	0	0.47	0	0.583333	0.586667
Seita.1G038000	K01728 - pectate lyase (pel) (1 of 9)	0.04	0.04	0	0.21	0	0.08	0	0.23	0.07	0.53	0.62	0.36	0.1	0.06	0	0.22	0.07	0	0.27	0.36	0.23	0.15	0	0.21	0	0.15	0	0.15	0	0.07	0	0.08	0	0.4	0.61	0.48	0.026667	0.096667	0.1	0.503333	0.053333	0.096667	0.286667	0.12	0.05	0.073333	0.026667	0.496667
Seita.1G038100	K00784 - ribonuclease Z (rnz) (1 of 4)	3.96	2.65	5.92	1.26	1.39	1.68	1.95	2.47	3.19	7.23	5.26	8.47	6.7	6.62	3.3	1.24	0.47	0.72	2.65	2.69	2.47	5.03	5.97	7.28	3.62	5.85	2.94	3.61	3.31	1.4	2.73	5.53	4.44	6.37	6.61	6.85	4.17667	1.44333	2.53667	6.98667	5.54	0.81	2.60333	6.09333	4.13667	2.77333	4.23333	6.61
Seita.1G038200	PTHR11649:SF62 - PROTEIN SEY1 HOMOLOG (1 of 2)	51.89	48.35	50.67	41.83	51.83	72.23	119.52	88.86	82.83	93.52	112.66	98.26	56.33	65.49	51.85	51.77	92.34	113.86	162.81	92.15	95.99	118.2	111.83	101.62	38.93	59.45	53.77	65.86	72.85	75.74	135.56	105.72	86	107.3	73.39	91.63	50.3033	55.2967	97.07	101.48	57.89	85.99	116.983	110.55	50.7167	71.4833	109.093	90.7733
Seita.1G038300	-	0	0	0	0	0	0	0.1	1.23	21.24	5.27	19.53	24.34	0.46	0	0	0.1	0	0	6.41	0	5.31	4.41	9.33	52.42	0	0	0	0.1	0	0	2.13	18.37	12.42	4.28	8.69	9.54	0	0	7.52333	16.38	0.153333	0.033333	3.90667	22.0533	0	0.033333	10.9733	7.50333
Seita.1G038400	-	2.5	1.39	5.39	0.59	0.48	0.28	3.33	1.19	2.17	0.05	5.04	2.05	6.3	10.38	1.14	0.36	0.16	0.07	3.25	6.52	5.08	0.17	0.4	0.51	4.49	76.8	8.96	0.64	4.15	0.52	2.55	3.38	4.43	7.28	0.5	0.97	3.09333	0.45	2.23	2.38	5.94	0.196667	4.95	0.36	30.0833	1.77	3.45333	2.91667
Seita.1G038500	PF00069//PF13855 - Protein kinase domain (Pkinase) // Leucine rich repeat (LRR_8) (1 of 17)	0	0	0	0	0	0	0	0	0.04	0	0.05	0.04	0	0	0	0	0	0.04	0	0.04	0	0	0	0.04	0	0	0	0	0	0	0	0	0	0	0	0	0	0	0.013333	0.03	0	0.013333	0.013333	0.013333	0	0	0	0
Seita.1G038600	-	0.11	0.15	0.19	0.19	0.23	0.15	1.04	0.34	0.22	3.69	3.77	2.79	0.44	0.87	0.12	0.45	0.2	0.21	0.33	1.15	1.12	4.05	7.58	2.51	0.22	1.16	0.11	0.48	0.42	0.47	0.05	0.44	0.42	6.19	6.32	4.84	0.15	0.19	0.533333	3.41667	0.476667	0.286667	0.866667	4.71333	0.496667	0.456667	0.303333	5.78333
Seita.1G038700	-	0.11	0.07	0.09	0	0	0.08	0	0	0.13	0.08	0.21	0.13	0.09	0.11	0	0	0.07	0	0	0.07	0.14	0.14	0.51	0.26	0.11	2.21	0.22	0	0.07	0.07	0	0.07	0.21	1.09	0.35	0.8	0.09	0.026667	0.043333	0.14	0.066667	0.023333	0.07	0.303333	0.846667	0.046667	0.093333	0.746667
Seita.1G038800	-	0	0	0	0	0	0	0	0	0	0	0	0	0	0	0	0	0	0	0	0	0	0	0	0	0	0	0	0	0	0	0	0	0	0	0	0	0	0	0	0	0	0	0	0	0	0	0	0
Seita.1G038900	-	0.6	0	0	0	0	0	0	0	0	2.6	1.14	2.03	0.72	0	0	0	0	0	0	0	0	0	0	0	0	0	0	0	0	0	0	0	0	1.14	2.2	3.38	0.2	0	0	1.92333	0.24	0	0	0	0	0	0	2.24
Seita.1G039000	-	0	0	0.07	0	0	0	0	0	0	0	0	0	0	0	0	0	0	0	0	0	0	0	0	0	0	0.15	0	0	0	0	0.11	0	0	0.11	0.22	0	0.023333	0	0	0	0	0	0	0	0.05	0	0.036667	0.11
Seita.1G039100	-	0	0	0	0	0	0	0	0	0	0	0	0	0	0	0	0	0	0	0	0	0	0	0	0	0	0	0	0	0	0	0	0	0	0	0	0	0	0	0	0	0	0	0	0	0	0	0	0
Seita.1G039200	PTHR19229//PTHR19229:SF127 - ATP-BINDING CASSETTE TRANSPORTER SUBFAMILY A ABCA // SUBFAMILY NOT NAMED (1 of 3)	1.37	1.25	1.75	0.42	0.75	0.59	0.24	0.06	0.16	0.03	0.12	0.08	1.95	5.09	1.89	0.19	1.45	1.89	0.38	0.24	0.66	0.06	0.12	0	0.62	2.51	2	0.46	0.29	0.65	0.15	0.11	0.48	0.03	0	0.03	1.45667	0.586667	0.153333	0.076667	2.97667	1.17667	0.426667	0.06	1.71	0.466667	0.246667	0.02
Seita.1G039300	PTHR19229//PTHR19229:SF127 - ATP-BINDING CASSETTE TRANSPORTER SUBFAMILY A ABCA // SUBFAMILY NOT NAMED (1 of 3)	0	0	0	0	0	0	0	0	0	0	0	0	0	0	0	0	0	0	0	0	0	0	0	0	0	0.02	0	0	0	0.03	0	0	0	0	0	0	0	0	0	0	0	0	0	0	0.006667	0.01	0	0
Seita.1G039400	PTHR19229//PTHR19229:SF127 - ATP-BINDING CASSETTE TRANSPORTER SUBFAMILY A ABCA // SUBFAMILY NOT NAMED (1 of 3)	0.61	0.34	0.08	2.83	5.25	6.1	2.43	1.08	2.21	1.31	3.54	1.54	0.96	0.22	0.16	3.99	2.89	4.66	6.12	0.64	1.07	1.08	0.92	0.77	0.07	0.38	0.25	2.87	4.85	3.83	1.16	2.25	2.3	0.11	0.62	0.76	0.343333	4.72667	1.90667	2.13	0.446667	3.84667	2.61	0.923333	0.233333	3.85	1.90333	0.496667
Seita.1G039500	PTHR33237:SF4 - F14O23.12 (1 of 1)	0.17	0.03	0	0	0.04	0.05	0	0	0	0	0	0	0	0.58	0.26	0	0	0	0	0	0	0	0	0	0.11	0.14	0.39	0	0.01	0.3	0	0	0	0	0	0	0.066667	0.03	0	0	0.28	0	0	0	0.213333	0.103333	0	0
Seita.1G039600	PTHR11926:SF207 - UDP-GLYCOSYLTRANSFERASE SUPERFAMILY PROTEIN (1 of 1)	3.53	2.97	4.49	5.27	4.5	5.67	8.26	5.06	4.75	3.4	4.88	5.3	4.6	5.18	3.49	3.92	3.24	4.68	6.49	5.21	4.44	3.8	3.01	3.61	3.4	6.96	4.83	4.66	5.66	5.52	7.62	5.63	4.94	5.71	4.6	5.3	3.66333	5.14667	6.02333	4.52667	4.42333	3.94667	5.38	3.47333	5.06333	5.28	6.06333	5.20333
Seita.1G039700	PTHR19957:SF80 - SYNTAXIN-123-RELATED (1 of 2)	0.09	0.13	0.05	0	0.16	0	0	0	0	0	0	0	0	0	0	0	0	0	0	0	0	0	0	0	0.49	0	0.05	0	0.09	0	0	0	0	0	0	0	0.09	0.053333	0	0	0	0	0	0	0.18	0.03	0	0
Seita.1G039800	-	0	0	0	0	0	0	0	0	0	0	0	0	0	0	0	0	0	0.08	0	0	0	0	0	0	0	0	0	0	0	0	0	0	0	0	0	0	0	0	0	0	0	0.026667	0	0	0	0	0	0
Seita.1G039900	PF14990 - Domain of unknown function (DUF4516) (DUF4516) (1 of 1)	4.59	5.82	10.48	6.14	3.83	2.39	7.87	4.17	7.32	9.49	10.09	7.25	8.43	7.03	7.25	4.71	1.62	1.84	4.05	2.02	8.09	5.25	6.94	8.53	7.22	12.73	9.98	6.1	7.49	2.09	10.58	14.11	7.88	23.48	9.13	6.57	6.96333	4.12	6.45333	8.94333	7.57	2.72333	4.72	6.90667	9.97667	5.22667	10.8567	13.06
Seita.1G040000	-	0.58	0.35	1.09	4.65	5.73	3.66	2.48	4.4	3.8	2.65	4.36	3.66	1.04	1.86	0.3	3.07	3.04	1.62	1.55	1.39	2.04	1.34	2.23	3.36	0.42	3.53	1.45	1.89	3.68	2.82	0.83	2.71	3.22	4.47	1.2	2.51	0.673333	4.68	3.56	3.55667	1.06667	2.57667	1.66	2.31	1.8	2.79667	2.25333	2.72667
Seita.1G040100	PF06376 - Protein of unknown function (DUF1070) (DUF1070) (1 of 10)	0.74	1.15	0.55	2.67	9.89	3.41	1.08	2.84	2.13	30.84	34.87	24.56	0.95	2.23	0.8	3.17	2.23	2.94	1.82	3.4	2.62	25.05	28.73	16.45	0.78	2.8	1.47	3.92	2.11	1.4	1.04	3.33	1.83	27.68	23.55	24.08	0.813333	5.32333	2.01667	30.09	1.32667	2.78	2.61333	23.41	1.68333	2.47667	2.06667	25.1033
Seita.1G040200	PTHR19876:SF6 - COATOMER SUBUNIT BETA'-1 (1 of 3)	32.09	28.19	45.56	38.89	43.02	57.28	101.46	67.24	64.92	71.19	83.09	70.01	45.2	56.51	32.93	43.78	43.03	58.28	107.58	63.98	70.47	76.3	74.43	73.97	29.82	58.87	42.16	56.3	64.28	50.15	103.38	80.3	69.11	75.01	70.56	79.34	35.28	46.3967	77.8733	74.7633	44.88	48.3633	80.6767	74.9	43.6167	56.91	84.2633	74.97
Seita.1G040300	PTHR23180:SF200 - ARF-GAP DOMAIN AND FG REPEAT-CONTAINING PROTEIN 1 (1 of 1)	26.93	19.55	26.38	14.68	19.11	23.06	39.9	33.78	32.35	33.93	39.89	29.7	33.17	41.71	20.71	19.99	22.91	33.68	57.7	30.85	33.12	32.7	27.66	46.71	19.54	28.41	26.76	22.35	24.84	25.28	52.56	37.96	31.28	35.96	49.38	40.3	24.2867	18.95	35.3433	34.5067	31.8633	25.5267	40.5567	35.69	24.9033	24.1567	40.6	41.88
Seita.1G040400	PF00646//PF01344 - F-box domain (F-box) // Kelch motif (Kelch_1) (1 of 12)	5.26	1.64	1.34	0.45	0.09	0	3.88	32.26	24.67	0.91	0.49	2.76	5.71	3.4	1.57	0.19	0.09	0.32	17.7	14.42	12.61	0	0.41	0.27	6.07	1.31	3.03	0.1	0	0.09	11.82	16.12	7.68	2.03	43.79	32.32	2.74667	0.18	20.27	1.38667	3.56	0.2	14.91	0.226667	3.47	0.063333	11.8733	26.0467
Seita.1G040500	PF00644//PF12174 - Poly(ADP-ribose) polymerase catalytic domain (PARP) // RCD1-SRO-TAF4 (RST) plant domain (RST) (1 of 3)	19.46	13.71	19.45	51.23	63.07	73.59	96.77	59.98	55.5	62.25	69.89	52.01	21.16	27.2	24.5	54.51	61.71	83.46	89.79	54.06	52.43	49.86	47.18	53.73	15.39	24.97	27.13	50.02	47.45	79.69	71	49.83	57.16	45.05	45.03	48.12	17.54	62.63	70.75	61.3833	24.2867	66.56	65.4267	50.2567	22.4967	59.0533	59.33	46.0667
Seita.1G040600	PTHR11477//PTHR11477:SF8 - TRANSCRIPTION ELONGATION FACTOR S-II // SUBFAMILY NOT NAMED (1 of 2)	20.34	15.35	18.19	38.54	45.79	52.33	61.2	45.44	36.35	46.33	46.98	41.32	23.33	27.48	20.14	39.23	44.76	51.68	52.54	42.13	42.95	37.37	33.79	36.2	15.67	19.69	22.03	38.51	40.95	50.02	47.99	33.61	37.6	39.94	77.06	56.41	17.96	45.5533	47.6633	44.8767	23.65	45.2233	45.8733	35.7867	19.13	43.16	39.7333	57.8033
Seita.1G040700	PF05684 - Protein of unknown function (DUF819) (DUF819) (1 of 3)	0.66	0.28	0.81	1.27	0.85	0.08	0.84	1.67	2.06	1.85	0.77	1.86	0.59	0.62	0.42	0.72	0.65	0.56	1.9	1.49	1.38	1.59	1.19	0.99	0.84	0.51	0.92	0	0.08	0.14	0.63	0.76	0.68	0.79	1.13	1.66	0.583333	0.733333	1.52333	1.49333	0.543333	0.643333	1.59	1.25667	0.756667	0.073333	0.69	1.19333
Seita.1G040800	-	32.03	24.05	20.89	115	141.16	106.84	122.88	137.66	103.42	162	162.27	177.49	22.82	29.58	19.54	55.08	110.81	155.81	126.67	71.07	80.18	116.95	103.92	62.68	11.32	15.94	18.83	25.04	27.18	73.25	40.69	39.74	51.48	35.34	118.16	103.72	25.6567	121	121.32	167.253	23.98	107.233	92.64	94.5167	15.3633	41.8233	43.97	85.74
Seita.1G040900	PF12734 - Cysteine-rich TM module stress tolerance (CYSTM) (1 of 18)	0.14	0.34	0.97	0	0.24	0.14	1.14	1.03	1.1	5.59	3.56	4.16	1.76	1.16	0.43	0.74	0.12	0	1.05	1.58	0.26	11.39	6.76	3.74	0.48	2.1	0.41	0.65	4.22	0	3.07	4.19	1.3	12.02	0.26	3.24	0.483333	0.126667	1.09	4.43667	1.11667	0.286667	0.963333	7.29667	0.996667	1.62333	2.85333	5.17333
Seita.1G041000	PTHR19241:SF219 - ABC TRANSPORTER G FAMILY MEMBER 38 (1 of 1)	5.14	1.96	3.13	13.17	7.55	9.45	14.16	5.34	3.41	2.8	2.73	0.4	3.4	4.9	1.48	6.64	6.05	8.07	1.91	2.89	3.69	1.34	2.26	0.46	2.93	6.06	2.35	10.69	11.15	10.07	3.99	1.68	4.78	2.03	3.29	1.56	3.41	10.0567	7.63667	1.97667	3.26	6.92	2.83	1.35333	3.78	10.6367	3.48333	2.29333
Seita.1G041100	-	0	0	0.75	0	0	0	0	0	0	0	0	0	0	0	0	0	0	0	0	0	0	0	0	0	0	0	0	0	0	0.66	0	0	1.27	0	0	0	0.25	0	0	0	0	0	0	0	0	0.22	0.423333	0
Seita.1G041200	-	28.23	20.38	43.75	21	29.63	40.91	66.64	40.92	38.74	48	67.44	79.34	32.31	37.62	22.68	37.46	22.73	22.91	62.19	49.3	40.89	46.64	56.74	44.63	22.47	49.83	36.15	37.11	44.21	31.33	63.53	53.77	51.63	53.37	58.43	56.81	30.7867	30.5133	48.7667	64.9267	30.87	27.7	50.7933	49.3367	36.15	37.55	56.31	56.2033
Seita.1G041300	K03301 - ATP:ADP antiporter, AAA family (TC.AAA) (1 of 3)	23.23	18.76	74.52	150.37	157.58	171.61	220.35	206.18	179.19	58.56	58.42	54.09	58.35	74.1	50.48	190.35	162.82	191.45	222.21	196.92	204.94	71.85	65.93	60.98	35.17	112.52	99.82	310.3	275.34	266.17	309.47	217.48	239.9	111.06	46.03	57.78	38.8367	159.853	201.907	57.0233	60.9767	181.54	208.023	66.2533	82.5033	283.937	255.617	71.6233
Seita.1G041400	PF00069//PF08263//PF13855 - Protein kinase domain (Pkinase) // Leucine rich repeat N-terminal domain (LRRNT_2) // Leucine rich repeat (LRR_8) (1 of 58)	0	0	0.02	0	0	0	0	0	0	0.37	0.68	0.42	0.02	0	0	0	0	0	0	0	0	0.79	0.13	0.21	0	0	0	0	0	0	0	0	0	0.59	0.02	0.49	0.006667	0	0	0.49	0.006667	0	0	0.376667	0	0	0	0.366667
Seita.1G041500	PTHR11926//PTHR11926:SF190 - GLUCOSYL/GLUCURONOSYL TRANSFERASES // SUBFAMILY NOT NAMED (1 of 2)	0.57	0.24	1.03	4.47	5.12	4.33	3.14	3.35	4.35	5.81	4.07	5.15	0.97	0.37	0.59	7.39	3.39	1.8	1.26	2.64	4.1	4.33	2.13	5.43	0.59	1.06	0.92	5.41	5.49	3.06	2.27	3.47	4.38	7.4	1.24	3.29	0.613333	4.64	3.61333	5.01	0.643333	4.19333	2.66667	3.96333	0.856667	4.65333	3.37333	3.97667
Seita.1G041600	PTHR11926//PTHR11926:SF190 - GLUCOSYL/GLUCURONOSYL TRANSFERASES // SUBFAMILY NOT NAMED (1 of 2)	1.89	0.84	2.35	18.58	19.57	10.1	6.53	8.89	6.99	4.95	4.84	5.35	3.36	2.11	1.31	14.12	10.27	6.64	4.05	9.2	7.17	3.36	2.92	3.54	2.18	5.6	3.36	19.59	14.13	11.19	5.92	8.62	7.78	9	2.09	3.45	1.69333	16.0833	7.47	5.04667	2.26	10.3433	6.80667	3.27333	3.71333	14.97	7.44	4.84667
Seita.1G041700	PTHR11926//PTHR11926:SF355 - GLUCOSYL/GLUCURONOSYL TRANSFERASES // SUBFAMILY NOT NAMED (1 of 3)	3.04	1.94	2.87	86.31	58.11	31	5.53	14.33	6.31	0.66	0.45	2.44	2.51	1.04	3.9	19.71	21.81	19.34	2.54	2.7	4.57	0.88	0.63	0.93	3.45	3.95	6.49	25.24	19.02	36.77	1.4	4.87	9.84	0.92	0.6	0.84	2.61667	58.4733	8.72333	1.18333	2.48333	20.2867	3.27	0.813333	4.63	27.01	5.37	0.786667
Seita.1G041800	-	0	0	0	2.62	3.25	1.32	0	0	0	0	0.15	0	0	0	0	0.62	0.41	0.24	0	0.07	0	0	0	0	0	0	0	0.58	0.22	2.23	0	0	0	0	0	0	0	2.39667	0	0.05	0	0.423333	0.023333	0	0	1.01	0	0
Seita.1G041900	PTHR11926//PTHR11926:SF355 - GLUCOSYL/GLUCURONOSYL TRANSFERASES // SUBFAMILY NOT NAMED (1 of 3)	0	0	0	30.33	20.07	12.29	0.13	0.4	0.12	0	0	0	0	0	0	12.14	5.03	4.88	0	0.06	0.13	0	0	0	0.03	0.09	0	15.97	12.96	32.91	0.07	0	0.2	0	0	0.28	0	20.8967	0.216667	0	0	7.35	0.063333	0	0.04	20.6133	0.09	0.093333
Seita.1G042000	PTHR11926//PTHR11926:SF355 - GLUCOSYL/GLUCURONOSYL TRANSFERASES // SUBFAMILY NOT NAMED (1 of 3)	0.03	0.14	0.08	11.75	8.14	7.49	3	2.89	1.44	0.82	1.3	0.85	0	0	0	3.19	1.87	2.02	0.23	0.3	1.1	1.28	0.74	1.07	0.03	0	0	6.28	5.24	13.28	0.47	1.41	2.43	0.27	0.32	0.34	0.083333	9.12667	2.44333	0.99	0	2.36	0.543333	1.03	0.01	8.26667	1.43667	0.31
Seita.1G042100	-	0.06	0	0.04	0	0.11	0	0.06	0.12	0	0	0	0	0	0	0	0	0	0	0.07	0	0	0	0	0	0	0.04	0	0	0	0	0	0	0	0.06	0	0	0.033333	0.036667	0.06	0	0	0	0.023333	0	0.013333	0	0	0.02
Seita.1G042200	PF00646 - F-box domain (F-box) (1 of 322)	0	0	0	0.03	0.03	0.58	0	0	0	0	0	0	0	0	0	0.2	0.44	1.04	0	0	0.07	0	0	0	0	0	0	0.07	0.11	0.17	0	0	0	0	0	0	0	0.213333	0	0	0	0.56	0.023333	0	0	0.116667	0	0
Seita.1G042300	-	0.12	0.16	0.23	1.04	0.97	1.2	0.68	0.22	0.55	1.12	2.34	1.33	0.43	0.78	0.12	1.49	1.63	0.8	0.89	0.07	0.37	0.37	1.32	0.76	0.39	0.49	0.18	1.34	0.53	1.59	0.93	0.3	0.22	0.7	1.25	1.63	0.17	1.07	0.483333	1.59667	0.443333	1.30667	0.443333	0.816667	0.353333	1.15333	0.483333	1.19333
Seita.1G042400	2.3.1.119//2.3.1.199 - Very-long-chain 3-oxoacyl-CoA synthase / Very-long-chain beta-ketoacyl-CoA synthase (1 of 7)	3.16	1.79	3.89	41.65	69.04	40.74	13.4	23.01	17.89	67.33	48.52	31.87	5.34	10.4	3.59	32.93	42.72	33.42	11.3	17.45	20.95	45.4	47.04	55.58	3.85	7.4	4.6	29.09	28.6	33.48	10.04	15.15	14.57	42.64	53.4	59.1	2.94667	50.4767	18.1	49.24	6.44333	36.3567	16.5667	49.34	5.28333	30.39	13.2533	51.7133
Seita.1G042500	K13137 - serine-threonine kinase receptor-associated protein (STRAP, UNRIP) (1 of 2)	21.44	18.4	27.18	29.34	25.36	35.61	46.53	41.18	39.93	26.06	29.01	25.63	29.29	34.4	19.61	32.69	28.27	27.79	51.23	35.32	36.53	33.12	31.21	32.92	18.9	35.71	27.35	35.76	35.1	31.67	44.29	41.84	40.07	37.98	27.15	24.33	22.34	30.1033	42.5467	26.9	27.7667	29.5833	41.0267	32.4167	27.32	34.1767	42.0667	29.82
Seita.1G042600	K03066 - 26S proteasome regulatory subunit T6 (PSMC5, RPT6) (1 of 2)	72.27	61.65	95.28	136.2	127.6	165.3	175.63	147.48	143.08	130.32	147.94	156.9	76.72	111.99	87.34	140.09	152.13	165.38	170.05	151.52	153.22	156.99	141.28	156.29	71.07	141.72	100.18	155.12	154.84	136.13	181.93	161.69	149.4	172	129.1	149.16	76.4	143.033	155.397	145.053	92.0167	152.533	158.263	151.52	104.323	148.697	164.34	150.087
Seita.1G042700	PF04862 - Protein of unknown function (DUF642) (DUF642) (1 of 12)	0.12	0.18	0.22	0	0	0	0	0	0	0	0	0	0.26	0	0.13	0	0	0	0	0	0	0	0	0	0.12	0.46	0.26	0	0	0	0	0	0	0	0.06	0.06	0.173333	0	0	0	0.13	0	0	0	0.28	0	0	0.04
Seita.1G042800	PTHR24282//PTHR24282:SF31 - CYTOCHROME P450 FAMILY MEMBER // SUBFAMILY NOT NAMED (1 of 1)	2.34	0.68	2.63	7.77	13.4	21.89	0.82	5.32	7.31	18.58	7.87	10.21	3.75	10.5	5.24	12.4	116.36	88.08	11.06	7.94	23.27	14.17	22.77	30.54	2.24	3.48	4.36	11.82	23.49	32.38	2.08	8.97	13.31	11.52	11.82	15.17	1.88333	14.3533	4.48333	12.22	6.49667	72.28	14.09	22.4933	3.36	22.5633	8.12	12.8367
Seita.1G042900	4.2.99.18 - DNA-(apurinic or apyrimidinic site) lyase / Phage-T4 UV endonuclease (1 of 47)	0	0	0	0	0	0	0.22	0	0.05	0	0	0	0	0	0	0	0	0	0	0	0	0	0	0.09	0	0	0	0	0	0	0	0	0	0	0	0	0	0	0.09	0	0	0	0	0.03	0	0	0	0
Seita.1G043000	-	0	0	0	0	0	0	0	0	0	0	0	0	0	0	0	0	0	0	0	0	0	0	0	0	0	0	0	0	0	0	0	0	0	0	0	0	0	0	0	0	0	0	0	0	0	0	0	0
Seita.1G043100	-	0	0	0	0	0	0	0	0	0	0	0	0	0	0	0	0	0	0	0	0	0	0	0	0	0	0	0	0	0	0	0	0	0	0	0	0	0	0	0	0	0	0	0	0	0	0	0	0
Seita.1G043200	K02295 - cryptochrome (CRY) (1 of 2)	10.23	3.19	9.15	88.69	99.29	105.48	109.32	85.5	65.72	0.92	22.12	5.17	10.76	22.36	7.32	75.52	70.44	82.6	75.86	63.45	69.94	8.25	1.08	6.97	5.26	11.5	7.52	53.11	62.5	88.73	42.72	41.89	63.11	11.9	0.5	6.09	7.52333	97.82	86.8467	9.40333	13.48	76.1867	69.75	5.43333	8.09333	68.1133	49.24	6.16333
Seita.1G043300	PTHR11071:SF297 - CYCLOPHILIN-LIKE PEPTIDYL-PROLYL CIS-TRANS ISOMERASE FAMILY PROTEIN (1 of 1)	34.88	24.02	46.5	104.85	116.71	117.63	134.25	133.39	109.81	81.52	103.52	78.98	46.65	59.09	35.33	86.42	58.39	64.08	116.4	87.56	87.16	69.87	63.9	76.88	31.8	65.6	53.65	98.75	104.06	112.76	151.36	108.28	93.63	95.9	75.04	86.31	35.1333	113.063	125.817	88.0067	47.0233	69.63	97.04	70.2167	50.35	105.19	117.757	85.75
Seita.1G043400	PF13414 - TPR repeat (TPR_11) (1 of 81)	1.9	0.99	2.24	5.6	3.47	3.77	2.96	2.83	4.52	5.16	4.01	4.45	3.2	2.9	2.27	3.82	4.04	3.07	2.26	3.94	4.68	3.9	6.14	6.06	1.86	2.94	2.72	3.92	5.13	3.02	2.81	6.86	4.04	4.01	5.58	6.92	1.71	4.28	3.43667	4.54	2.79	3.64333	3.62667	5.36667	2.50667	4.02333	4.57	5.50333
Seita.1G043500	-	60.31	54.4	66.98	94.23	77.79	88.43	104.44	61.55	64.01	121.77	121.79	124.42	59.26	71.66	61.78	83.37	88.21	101.13	61.86	88.79	92.13	144.42	133.87	98.54	52.57	73.93	63.54	93.33	123.89	87.27	75.24	74.17	94.91	130.55	79.52	97.58	60.5633	86.8167	76.6667	122.66	64.2333	90.9033	80.9267	125.61	63.3467	101.497	81.44	102.55
Seita.1G043600	PTHR19851:SF7 - PROTEIN K06A9.2 (1 of 1)	7.04	4.32	5.78	30.6	38.08	42.18	46.14	31.01	29.3	32.12	30.93	24.29	7.88	10.45	6.26	33.98	29.5	38.28	46.71	33.22	34.46	23.49	23.77	20.22	4.74	10.16	7.38	30.81	29.82	33.12	31.2	33.07	29.14	26.21	20.08	21.93	5.71333	36.9533	35.4833	29.1133	8.19667	33.92	38.13	22.4933	7.42667	31.25	31.1367	22.74
Seita.1G043700	PF15697 - Domain of unknown function (DUF4666) (DUF4666) (1 of 7)	0.22	0.53	0.76	3.26	3.73	0.62	0.57	2.01	2.52	1.65	2.88	3.23	1.17	0.66	0.33	1.16	2.27	2.07	0.91	3.25	1.24	3.02	3.58	8.65	0.96	0.96	1.28	0.41	1.64	1.08	1.83	2.07	0.81	1.68	1.21	3.37	0.503333	2.53667	1.7	2.58667	0.72	1.83333	1.8	5.08333	1.06667	1.04333	1.57	2.08667
Seita.1G043800	K16241 - transcription factor HY5 (HY5) (1 of 3)	13	4.51	12.33	434.78	362.71	346.95	157.41	173.94	156.23	2.92	55.7	13.92	11.44	36.34	12	286.41	182.43	158.41	76.88	149.1	151.19	16.1	7.07	8.73	10.08	21.09	12.08	374.29	354.8	326.02	57.09	102.8	218.37	16.12	1.26	10.68	9.94667	381.48	162.527	24.18	19.9267	209.083	125.723	10.6333	14.4167	351.703	126.087	9.35333
Seita.1G043900	PF00646//PF01344 - F-box domain (F-box) // Kelch motif (Kelch_1) (1 of 12)	0.5	0.31	0.99	0.49	0.37	1.28	0.81	0.59	1.29	2.23	1.61	1.75	0.55	0.32	0.59	1.01	1.45	0.66	0.95	1.05	1.33	1.58	0.28	0.74	0.8	1.82	0.84	0.33	0.4	0.62	0.21	0.79	0.79	2.06	0.66	1.52	0.6	0.713333	0.896667	1.86333	0.486667	1.04	1.11	0.866667	1.15333	0.45	0.596667	1.41333
Seita.1G044000	PF08238 - Sel1 repeat (Sel1) (1 of 3)	10.22	9.12	19.2	34.13	32.28	41.54	28.79	15.05	19.39	10.72	13.42	14.78	15.04	20.04	8.78	27.98	22.7	22.04	16.57	15.29	16.71	11.69	10.51	15.12	9.17	26.32	12.77	25.24	30.36	35.32	18.65	18.25	23.26	15.47	12.57	12.01	12.8467	35.9833	21.0767	12.9733	14.62	24.24	16.19	12.44	16.0867	30.3067	20.0533	13.35
Seita.1G044100	PF01918 - Alba (Alba) (1 of 10)	28.51	25.67	62.4	18.79	13.53	19.4	18.63	19.85	23.45	27.42	32.7	37.27	41.42	55.16	28.69	14.38	8.71	8.3	18.15	21.69	24.98	21.03	20.62	32.12	32.67	107.16	55.61	29.61	34.15	18.37	41.47	34.44	34.82	64.2	34.55	30.58	38.86	17.24	20.6433	32.4633	41.7567	10.4633	21.6067	24.59	65.1467	27.3767	36.91	43.11
Seita.1G044200	KOG0752 - Mitochondrial solute carrier protein (1 of 14)	1220	1046.39	1248.76	0	0	0.25	0	0.05	0	0	0	0.16	1619.63	1182.97	996.97	0	0	0	0.14	0	0.12	0.06	0.1	0	1114.1	901.55	869.65	0	0.05	0	0	0.06	0.09	0.12	0	0	1171.72	0.083333	0.016667	0.053333	1266.52	0	0.086667	0.053333	961.767	0.016667	0.05	0.04
Seita.1G044300	K14310 - nuclear pore complex protein Nup205 (NUP205, NUP192) (1 of 1)	21	17.01	26.29	13.15	16.08	21.66	49.1	30.04	33.59	35.51	45.49	35.78	24.92	33.12	19.33	11.87	11.47	16.24	57.1	28.97	27.88	34.34	29.33	27.55	17.39	29.92	23.75	14.88	15.54	15.75	40.11	25.4	25.34	24.25	27.7	34.04	21.4333	16.9633	37.5767	38.9267	25.79	13.1933	37.9833	30.4067	23.6867	15.39	30.2833	28.6633
Seita.1G044400	-	2.63	2.08	2.96	3.01	2.44	3.6	2.36	2.68	2.66	2.15	1.88	4.68	1.46	4.35	2.29	4.32	5.44	4.49	2.4	2.99	4.07	2.35	1.49	1.09	2.76	4.21	4.55	2.42	3.03	3.75	1.71	2.35	3.02	1.4	1.34	2.02	2.55667	3.01667	2.56667	2.90333	2.7	4.75	3.15333	1.64333	3.84	3.06667	2.36	1.58667
Seita.1G044500	PTHR10783:SF44 - SPX DOMAIN-CONTAINING PROTEIN 1-RELATED (1 of 2)	33.7	22.75	21.2	393.69	326.46	272.08	90.67	155.6	82.5	99.57	89.41	221.42	22.23	42.04	45.26	382.66	254.83	380.39	49.12	109.47	152.71	146.14	93.97	72.99	13.42	23.48	48.45	199.72	65.24	229.25	32.31	49.33	115.04	46.97	104.57	133.37	25.8833	330.743	109.59	136.8	36.51	339.293	103.767	104.367	28.45	164.737	65.56	94.97
Seita.1G044600	PTHR24031:SF42 - ATP-DEPENDENT RNA HELICASE DDX59-RELATED (1 of 1)	4.26	3	4.12	9.91	12.38	15.29	17.4	15.47	12.91	11.7	13.78	10.98	3.58	7.06	3.8	14.84	22.88	29.98	25.68	15.08	18.31	10.62	11.96	9.05	2.23	4.56	3.86	10.24	10.18	14.93	11.32	9.92	12.1	8.94	9.38	9.11	3.79333	12.5267	15.26	12.1533	4.81333	22.5667	19.69	10.5433	3.55	11.7833	11.1133	9.14333
Seita.1G044700	PTHR31194//PTHR31194:SF10 - SHN SHINE , DNA BINDING / TRANSCRIPTION FACTOR // SUBFAMILY NOT NAMED (1 of 2)	0.96	0.35	17.14	2.21	2.37	1.94	2.71	3.87	3.18	2.04	2.37	1.69	13.42	43.09	0.7	2.35	5.56	4.94	2.89	2.95	3.09	1.83	1.99	1.25	0.84	25.54	4.44	2.24	2.09	2.82	1.21	2.24	2.59	1.91	2.32	1.23	6.15	2.17333	3.25333	2.03333	19.07	4.28333	2.97667	1.69	10.2733	2.38333	2.01333	1.82
Seita.1G044800	PF00153//PF13499//PF13833 - Mitochondrial carrier protein (Mito_carr) // EF-hand domain pair (EF-hand_7) // EF-hand domain pair (EF-hand_8) (1 of 1)	3.56	2.99	4.42	0.29	0.32	0.37	1.12	1.45	2.23	2.33	2.31	2.33	3.57	4.31	3.41	0.26	0.83	0.86	3.16	1.49	1.86	2.34	2.9	10.51	3.34	4.88	4.24	0.74	0.22	0.23	2.8	3.12	1.5	4.24	1.78	2.26	3.65667	0.326667	1.6	2.32333	3.76333	0.65	2.17	5.25	4.15333	0.396667	2.47333	2.76
Seita.1G044900	3.6.3.44 - Xenobiotic-transporting ATPase / Steroid-transporting ATPase (1 of 55)	0.58	0.33	0.34	0.25	0.17	0	0	0.18	0.25	0.21	0.27	0.17	0.58	0.22	0.35	0.26	0.09	0.07	0	0.08	0.27	0.54	0.56	0.25	0.43	0.48	0.51	0.27	0.18	0.17	0.37	0.09	0.27	0.28	0.36	0.75	0.416667	0.14	0.143333	0.216667	0.383333	0.14	0.116667	0.45	0.473333	0.206667	0.243333	0.463333
Seita.1G045000	PF07491 - Protein phosphatase inhibitor (PPI_Ypi1) (1 of 1)	9.66	7.08	8.26	8.59	22.68	4.99	3.56	6.86	4.8	53.69	43.92	29.27	5.91	6.85	13.14	14.61	17.1	13.25	4.59	5.8	8.52	35.41	45.84	41.15	7.89	8.35	13.74	10.14	9.83	8.12	3.18	7.57	8.29	39.96	28.04	50.69	8.33333	12.0867	5.07333	42.2933	8.63333	14.9867	6.30333	40.8	9.99333	9.36333	6.34667	39.5633
Seita.1G045100	PF13259 - Protein of unknown function (DUF4050) (DUF4050) (1 of 4)	19.84	12.07	25.13	76.98	83.9	65.38	95.86	77.23	75.04	113.84	136.2	150.94	25.08	41.38	22.99	60.84	82.71	107.92	76.27	76.91	84.82	130.76	106.78	80.31	15.49	33.48	38.42	49.93	36.42	88.6	74.74	51.16	85.23	71.19	90.14	94.86	19.0133	75.42	82.71	133.66	29.8167	83.8233	79.3333	105.95	29.13	58.3167	70.3767	85.3967
Seita.1G045200	PTHR11527:SF173 - 26.5 KDA HEAT SHOCK PROTEIN, MITOCHONDRIAL (1 of 1)	5.82	8.88	15.12	0.27	0.41	0.18	1.01	1.95	2.12	21.93	51.72	39.47	3.71	2.4	58.61	0.29	0.51	0.36	4.32	4.04	2.65	168.28	68.8	568.91	27.48	6.85	51.35	0.45	0.15	0.14	1.35	1.06	1.63	108.58	2.75	34.52	9.94	0.286667	1.69333	37.7067	21.5733	0.386667	3.67	268.663	28.56	0.246667	1.34667	48.6167
Seita.1G045300	K05863 - solute carrier family 25 (mitochondrial adenine nucleotide translocator), member 4/5/6/31 (SLC25A4S, ANT) (1 of 5)	4.32	3.19	3.14	4.78	6.04	6.22	6.38	4.84	5.08	3.06	3.7	4.83	3.42	4.95	3.39	5.52	5.21	7.71	7.33	4.46	5.08	2.96	2.11	4.42	3.26	4.76	3.86	6.05	5.96	7.01	6.8	4.57	6.22	3.16	3.09	5.11	3.55	5.68	5.43333	3.86333	3.92	6.14667	5.62333	3.16333	3.96	6.34	5.86333	3.78667
Seita.1G045400	PTHR11746//PTHR11746:SF85 - O-METHYLTRANSFERASE // SUBFAMILY NOT NAMED (1 of 6)	0.14	0.13	0	0	0	0	0.08	0.42	1.1	0.39	0.26	0.16	0.27	0	0.09	0.08	0.16	0.28	0.5	0.16	0.34	0.25	0.09	2.41	0.04	0	0.05	0.67	0.43	0.16	2.44	2.77	1.5	0.87	1.33	1.14	0.09	0	0.533333	0.27	0.12	0.173333	0.333333	0.916667	0.03	0.42	2.23667	1.11333
Seita.1G045500	K14515 - EIN3-binding F-box protein (EBF1_2) (1 of 2)	22.7	11.55	14.15	54.14	60.11	72.03	78.92	89.21	74.31	54.57	79.4	107.08	22.69	32.42	23.03	58.75	116.05	141.67	110.74	79.98	94.16	45.25	41.24	45.85	13.95	22.24	27.95	56.41	63.53	83.32	91.67	91.43	82.97	105.3	136.99	117.62	16.1333	62.0933	80.8133	80.35	26.0467	105.49	94.96	44.1133	21.38	67.7533	88.69	119.97
Seita.1G045600	PTHR11746//PTHR11746:SF85 - O-METHYLTRANSFERASE // SUBFAMILY NOT NAMED (1 of 6)	0	0	0	0.74	0.49	0.28	0.77	0	0.62	0	0	0	0	0	0	1.88	0	0.43	0	0	0.27	0.26	0.14	0	0	0	0	0.66	0.54	0.48	0	0	0.4	0	0	0.14	0	0.503333	0.463333	0	0	0.77	0.09	0.133333	0	0.56	0.133333	0.046667
Seita.1G045700	PF06886 - Targeting protein for Xklp2 (TPX2) (TPX2) (1 of 10)	7.45	6.07	8.31	0.34	0.45	0.34	0.7	1.32	2.7	0.49	1.93	0.7	9.1	13.28	5.77	0.55	0.46	0.22	3.7	0.69	1.81	1.16	0.77	1.92	6.82	10.23	7.95	1.11	1.08	1	4.05	5.37	2.42	2.92	0.26	0.28	7.27667	0.376667	1.57333	1.04	9.38333	0.41	2.06667	1.28333	8.33333	1.06333	3.94667	1.15333
Seita.1G045800	PTHR32227:SF129 - GLYCOSYL HYDROLASE SUPERFAMILY PROTEIN (1 of 2)	1.32	0.43	0.68	14.96	22.57	6.33	9.17	22.17	22.61	2.4	5.57	5.04	2.68	1.44	0.62	10.83	5.9	4.6	19.23	8.25	10.69	2.63	3.23	7.84	0.84	1.58	1.21	5.03	4.7	8.5	12.06	18.42	11.56	3.91	0.92	2.74	0.81	14.62	17.9833	4.33667	1.58	7.11	12.7233	4.56667	1.21	6.07667	14.0133	2.52333
Seita.1G045900	PTHR23324//PTHR23324:SF79 - SEC14 RELATED PROTEIN // SUBFAMILY NOT NAMED (1 of 2)	23.09	24.14	17.42	5.65	6.43	9.26	17.56	23.38	31.37	21.69	30.14	22.9	19.54	20.53	20.4	8.35	11.21	14.7	40.51	17.18	25.03	29.3	23.04	30.11	22.63	28.63	25.24	17.64	17	8.41	33.93	43.2	20.4	46	31.98	29.25	21.55	7.11333	24.1033	24.91	20.1567	11.42	27.5733	27.4833	25.5	14.35	32.51	35.7433
Seita.1G046000	PTHR23073//PTHR23073:SF32 - 26S PROTEASE REGULATORY SUBUNIT // SUBFAMILY NOT NAMED (1 of 1)	109.87	90.85	148.39	118.86	131.54	171.06	205.5	181.45	164.85	147.54	163.41	197.75	124.34	171.04	98.07	150.08	171.2	196.48	224.67	177.49	177.9	165.31	155.16	157.22	100.67	200.55	130.3	145.99	159.64	140.32	207.21	181.93	169.99	187.14	146.84	155.19	116.37	140.487	183.933	169.567	131.15	172.587	193.353	159.23	143.84	148.65	186.377	163.057
Seita.1G046100	PTHR10774//PTHR10774:SF93 - EXTENDED SYNAPTOTAGMIN-RELATED // SUBFAMILY NOT NAMED (1 of 1)	0.07	0.05	0.08	0.2	0.25	0.27	0.28	0.4	0.45	0.49	0.52	0.38	0.06	0.14	0.11	0.13	0.32	0.26	0.65	0.45	0.49	0.53	0.56	0.06	0.04	0.18	0.11	0.24	0.05	0.34	0.3	0.22	0.24	0.18	0.09	0.28	0.066667	0.24	0.376667	0.463333	0.103333	0.236667	0.53	0.383333	0.11	0.21	0.253333	0.183333
Seita.1G046200	PF01535//PF13812 - PPR repeat (PPR) // Pentatricopeptide repeat domain (PPR_3) (1 of 20)	7.21	4.85	16.9	1.75	1.44	2.77	5.75	4.74	6.68	6.93	7.55	8.09	13.39	19.93	8.56	2.57	1.71	1.7	8.38	7.85	6.92	6.21	4.31	8.99	10.31	23.04	14.86	10.68	9.98	4.14	17.88	16.21	8.87	14.06	9.83	9.42	9.65333	1.98667	5.72333	7.52333	13.96	1.99333	7.71667	6.50333	16.07	8.26667	14.32	11.1033
Seita.1G046300	PF07734 - F-box associated (FBA_1) (1 of 7)	17.97	12.81	17.81	10.02	10.72	10.7	19.13	22.59	17.91	10.63	12.45	16.22	15.5	16.86	12.65	10.7	6.2	7.02	20.7	14.45	15.28	10.24	7.24	10.76	11.65	23.81	15.33	10.68	11.12	11.37	21.79	20.31	17.4	13.52	9.73	13.79	16.1967	10.48	19.8767	13.1	15.0033	7.97333	16.81	9.41333	16.93	11.0567	19.8333	12.3467
Seita.1G046400	PTHR10516:SF250 - PEPTIDYL-PROLYL CIS-TRANS ISOMERASE FKBP16-1, CHLOROPLASTIC (1 of 1)	5.24	3.24	4.76	9.11	7.21	9.23	5.34	7.78	3.78	6.84	5.19	5.43	2.97	7.12	2.88	7.31	8.29	5.3	3.41	6.4	7.13	5.78	5.08	1.31	4.43	6.84	6.66	9.87	9.01	11.79	2.38	2.14	8.85	2.03	2	4	4.41333	8.51667	5.63333	5.82	4.32333	6.96667	5.64667	4.05667	5.97667	10.2233	4.45667	2.67667
Seita.1G046500	PTHR23155//PTHR23155:SF629 - LEUCINE-RICH REPEAT-CONTAINING PROTEIN // SUBFAMILY NOT NAMED (1 of 40)	0.07	0	0.04	0.12	0.18	0.07	0.13	0.33	0	0.23	0.2	0.49	0.08	0	0.04	0	0.12	0.11	0	0.3	0.2	0.13	0.34	0.06	0	0.22	0	0	0	0	0.07	0.13	0.19	0.2	0.06	0.2	0.036667	0.123333	0.153333	0.306667	0.04	0.076667	0.166667	0.176667	0.073333	0	0.13	0.153333
Seita.1G046600	K02935 - large subunit ribosomal protein L7/L12 (RP-L7, MRPL12, rplL) (1 of 6)	19.39	15.94	36.46	14.19	12.97	18.58	25.09	19.94	21.86	12.09	19.29	23.17	31.26	37.01	17.66	12.9	8.7	11.86	26.33	22.51	23.92	15.38	9.6	17.64	20.34	59.09	33.29	24.26	26.45	12.94	34.1	28.9	23.77	31.93	15.99	22.41	23.93	15.2467	22.2967	18.1833	28.6433	11.1533	24.2533	14.2067	37.5733	21.2167	28.9233	23.4433
Seita.1G046700	PF05910 - Plant protein of unknown function (DUF868) (DUF868) (1 of 14)	0.07	0.06	0.08	0	0.23	0	0	0	0	0	0	0	0	0	0.21	0	0	0	0	0	0	0	0	0	0.59	0.5	0.16	0	0	0	0	0	0	0	0	0	0.07	0.076667	0	0	0.07	0	0	0	0.416667	0	0	0
Seita.1G046800	PTHR10795//PTHR10795:SF3 - PROPROTEIN CONVERTASE SUBTILISIN/KEXIN // SUBFAMILY NOT NAMED (1 of 2)	0.33	0.11	1.41	1.73	1.7	1.29	0.78	1.19	0.61	0	0	0.03	1.34	2.22	0.21	1.82	1.62	1.06	0.48	1.12	0.93	0.03	0	0.14	0.47	2.21	0.6	2.55	2.16	2.34	1.12	0.74	0.96	0.58	0.12	0.1	0.616667	1.57333	0.86	0.01	1.25667	1.5	0.843333	0.056667	1.09333	2.35	0.94	0.266667
Seita.1G046900	K11885 - DNA damage-inducible protein 1 (DDI1) (1 of 1)	46.19	38.54	55.99	32.67	34.59	47.85	76.59	61.81	54.01	53.79	68.67	68.89	49.09	74.76	36.5	37.29	40.22	46.12	74.56	54.31	56.23	50.49	52.97	45.67	41.25	66.37	44.96	43.76	47.23	35.31	66.23	53.72	55.59	58.48	46.04	56.18	46.9067	38.37	64.1367	63.7833	53.45	41.21	61.7	49.71	50.86	42.1	58.5133	53.5667
Seita.1G047000	-	3.38	4.29	12.69	2.87	3.13	1.65	1.55	2.91	2.65	5.19	3.83	6.47	4.03	3.27	15.91	3.76	0.82	0.7	2.34	2.01	2.86	3.59	3.04	2.47	16.29	11.65	33.83	1.21	2.27	0.72	0.98	1.2	2.22	2.77	4.52	6.53	6.78667	2.55	2.37	5.16333	7.73667	1.76	2.40333	3.03333	20.59	1.4	1.46667	4.60667
Seita.1G047100	-	0.6	0.46	1.35	0.08	0.06	0	0	0.04	0	0	0	0	1.18	1.54	0.17	0	0	0	0.13	0.02	0	0.02	0	0	0.55	3.96	0.55	0	0	0	0.02	0.02	0	0.02	0.04	0	0.803333	0.046667	0.013333	0	0.963333	0	0.05	0.006667	1.68667	0	0.013333	0.02
Seita.1G047200	3.4.22.68 - Ulp1 peptidase / Ulp1 protease (1 of 52)	0	0	0	0.26	0.61	0.27	0.29	0.14	0.17	0	0	0.13	0	0.19	0.03	0.27	0.35	1.2	0	0.05	0.18	0.09	0	0	0	0	0.1	0	0.22	0.25	0.24	0.23	0.13	0	0.05	0.24	0	0.38	0.2	0.043333	0.073333	0.606667	0.076667	0.03	0.033333	0.156667	0.2	0.096667
Seita.1G047300	PF13604//PF14214 - AAA domain (AAA_30) // Helitron helicase-like domain at N-terminus (Helitron_like_N) (1 of 11)	0	0	0	0	0	0	0	0	0	0	0	0	0	0	0	0	0	0	0	0	0	0	0	0	0	0.01	0.04	0	0	0	0	0	0	0	0	0	0	0	0	0	0	0	0	0	0.016667	0	0	0
Seita.1G047400	PTHR11614:SF88 - ALPHA/BETA-HYDROLASES SUPERFAMILY PROTEIN (1 of 3)	0	0	0	0	0	0	0	0	0	0	0	0	0	0	0	0	0	0	0	0	0	0	0	0	0	0	0	0	0	0	0	0	0.4	0	0	0	0	0	0	0	0	0	0	0	0	0	0.133333	0
Seita.1G047500	PF01535//PF13041//PF13812//PF14432 - PPR repeat (PPR) // PPR repeat family (PPR_2) // Pentatricopeptide repeat domain (PPR_3) // DYW family of nucleic acid deaminases (DYW_deaminase) (1 of 21)	1.01	0.5	2.82	1.84	2.51	2.31	3.78	1.82	1.76	1.94	1.93	2.19	0.98	1.49	1.46	1.17	1.46	0.71	2.29	2.18	2.18	2.49	2.2	2.5	1.43	4.42	3.21	1.29	1.58	1.62	4.49	2.41	1.86	3.69	2.36	2.6	1.44333	2.22	2.45333	2.02	1.31	1.11333	2.21667	2.39667	3.02	1.49667	2.92	2.88333
Seita.1G047600	-	0	0	0	0	0	0	0	0	0	0	0	0	0	0	0	0	0	0	0	0	0	0	0	0	0	0	0	0	0	0	0	0	0	0	0	0	0	0	0	0	0	0	0	0	0	0	0	0
Seita.1G047700	PF14368 - Probable lipid transfer (LTP_2) (1 of 110)	0	0	0	0	0	0	0	0	0	0	0	0	0	0	0	0	0	0	0	0	0	0	0	0	0	0	0	0	0	0	0	0	0	0	0	0	0	0	0	0	0	0	0	0	0	0	0	0
Seita.1G047800	PTHR23180:SF245 - ADP-RIBOSYLATION FACTOR GTPASE-ACTIVATING PROTEIN AGD12-RELATED (1 of 2)	6.29	4.95	7.86	6.41	6.66	5.8	3.38	2.77	3.66	2.4	3.14	1.96	4.89	9.24	7.32	5.21	3.82	2.7	2.65	2.97	3.06	3.91	3.52	2.61	7.11	14.04	9.99	8.65	9.56	8.51	6.46	5.44	3.97	3.36	0.89	1.52	6.36667	6.29	3.27	2.5	7.15	3.91	2.89333	3.34667	10.38	8.90667	5.29	1.92333
Seita.1G047900	-	0.32	0	2.56	0	0	0	0	0	0	0	0	0	0.77	1	0	0	0	0	0	0	0	0	0	0.55	0	1.63	0.74	0	0.6	0	0	0	0	0	0	0	0.96	0	0	0	0.59	0	0	0.183333	0.79	0.2	0	0
Seita.1G048000	PTHR10891:SF574 - CALCIUM-BINDING PROTEIN CML30-RELATED (1 of 3)	17.7	15.06	17.48	1.02	0.14	0.47	0.74	0.95	1.02	0.59	0.37	1.65	18.38	20.96	14.59	0.77	0.63	1.15	1.31	1.43	0.88	1.31	0.84	0.41	11.76	17.23	15.74	0.95	0.45	0.55	0.38	0.73	1.24	0.23	0.36	0.23	16.7467	0.543333	0.903333	0.87	17.9767	0.85	1.20667	0.853333	14.91	0.65	0.783333	0.273333
Seita.1G048100	-	5.81	4.33	7.25	3.12	3.93	4.07	7.47	6.32	8.02	5.27	5.97	4.4	5.57	9.44	4.98	3.25	2.73	4.1	8.98	3.98	5.35	6.33	5.32	6.34	3.59	10.15	9.21	3.94	4.92	3.89	7.58	7.75	6.45	5.58	6.25	6.27	5.79667	3.70667	7.27	5.21333	6.66333	3.36	6.10333	5.99667	7.65	4.25	7.26	6.03333
Seita.1G048200	-	0.17	0.12	0.15	0.3	0.47	0.48	0.76	0.93	1.16	1.15	1.86	1.98	0.09	0.4	0.2	0.28	0.39	0.51	1.35	0.54	0.58	1.42	1.34	1.4	0.08	0.8	0.15	0.09	0.36	0.36	0.28	0.58	0.52	0.54	0.81	0.85	0.146667	0.416667	0.95	1.66333	0.23	0.393333	0.823333	1.38667	0.343333	0.27	0.46	0.733333
Seita.1G048300	2.5.1.87 - Ditrans,polycis-polyprenyl diphosphate synthase ((2E,6E)-farnesyl diphosphate specific) / Rer2p Z-prenyltransferase (1 of 7)	4.24	2.74	3.08	5.9	4.41	6.69	9.49	5.66	5.76	3.63	7.72	5.22	2.76	3.39	2.79	5.37	4.43	5.75	6.36	5.07	5.4	5.74	4.2	4.9	2.31	3.47	4.05	7.64	5.43	6.27	6.66	6.98	5.9	4.03	2.59	3.42	3.35333	5.66667	6.97	5.52333	2.98	5.18333	5.61	4.94667	3.27667	6.44667	6.51333	3.34667
Seita.1G048400	PTHR22870:SF142 - RCC1 DOMAIN-CONTAINING PROTEIN 1 (1 of 1)	5.52	3.91	8.85	11.96	11.07	11.5	16.13	15.92	17.2	20.14	24.93	24.18	6.74	9.78	5.72	12.66	10.78	9.74	15.92	15.92	12.98	21.27	16.13	16.38	5.7	14.24	10.25	12.68	13.22	11.57	15.64	16.5	16.83	17.54	19.29	18.23	6.09333	11.51	16.4167	23.0833	7.41333	11.06	14.94	17.9267	10.0633	12.49	16.3233	18.3533
Seita.1G048500	-	5.52	5.83	9.49	2.78	2.62	3.83	5.05	5.56	5.89	7.72	8.45	7.32	6.2	7.57	5.52	3.32	2.99	3.06	3.54	5.49	7.61	7.24	5.71	6.9	5.77	11.56	8.08	5.55	6.52	3.35	7.09	7.68	6.76	11.27	5.77	6.59	6.94667	3.07667	5.5	7.83	6.43	3.12333	5.54667	6.61667	8.47	5.14	7.17667	7.87667
Seita.1G048600	-	0.51	0.66	0.92	0.16	0.25	0.46	1.18	0.69	1.24	0.1	0.62	0.33	0.7	1.02	0.45	0.56	0.67	0.59	2.6	1.11	0.92	0.34	0.19	0.14	0.36	1.21	0.71	0.32	0.31	0.4	0.37	0.93	0.96	0.42	0.05	0.17	0.696667	0.29	1.03667	0.35	0.723333	0.606667	1.54333	0.223333	0.76	0.343333	0.753333	0.213333
Seita.1G048700	-	0	0	0	0	0.95	0.4	0.25	0.51	0.24	0	0	0	0	0.1	0	0.61	0.24	0.52	0.15	0.36	0.13	0	0	0	0	0	0	0.26	0.65	0.35	0	0.13	0.38	0.13	0	0	0	0.45	0.333333	0	0.033333	0.456667	0.213333	0	0	0.42	0.17	0.043333
Seita.1G048800	PF03514 - GRAS domain family (GRAS) (1 of 57)	0.59	0.18	0.47	0.1	0	0.05	0.13	0.79	1.12	1.41	0.8	0.86	0.07	0.67	0.25	0	0.07	0.19	0.37	0.04	0.43	0.85	0.47	1.96	0.28	0.15	0.19	0.08	0.09	0.14	0.23	0.15	0.09	1.64	3.22	2.33	0.413333	0.05	0.68	1.02333	0.33	0.086667	0.28	1.09333	0.206667	0.103333	0.156667	2.39667
Seita.1G048900	PTHR11712:SF275 - 3-OXOACYL-[ACYL-CARRIER-PROTEIN] SYNTHASE, MITOCHONDRIAL (1 of 1)	4.15	3.7	9.26	6.91	7.26	7.94	13.37	7.01	7.8	13.76	13.16	13.61	7.36	11.07	5.27	4.95	5.31	5.57	7.9	8.02	7.76	10.23	7.62	8.37	4.93	12.12	8.56	4.55	7.06	6.59	6.43	7	7.38	13.14	16.21	16.67	5.70333	7.37	9.39333	13.51	7.9	5.27667	7.89333	8.74	8.53667	6.06667	6.93667	15.34
Seita.1G049000	3.7.1.2 - Fumarylacetoacetase / Fumarylacetoacetate hydrolase (1 of 1)	79.76	64.92	128.97	105.3	121.78	141.28	61.14	45.7	49.41	31.04	43.88	42.25	94.99	181.54	83.61	114.79	290.75	312.96	69.4	64.7	75.64	42.99	36.11	33.75	80.29	140.37	103.61	115.87	118.3	162.77	49.92	47.6	64.88	37.15	24.62	27.11	91.2167	122.787	52.0833	39.0567	120.047	239.5	69.9133	37.6167	108.09	132.313	54.1333	29.6267
Seita.1G049100	PTHR31375:SF17 - EXOPOLYGALACTURONASE CLONE GBGE184 (1 of 1)	0	0	0	0.07	0.2	0	0	0	0	0	0	0	0	0.23	0.04	0.07	0.07	0.06	0	0	0	0	0	0.2	0	0	0	0.07	0	0	0	0	0	0	0	0	0	0.09	0	0	0.09	0.066667	0	0.066667	0	0.023333	0	0
Seita.1G049200	K17686 - Cu+-exporting ATPase (copA, ATP7) (1 of 5)	6.59	4.96	7.9	14.77	16.66	26.33	30.97	27.04	26.24	16.89	22.7	20.06	10.28	13.45	7.26	14.55	33.61	39.77	39.19	25.39	25.19	18.58	15.81	30.32	4.17	9.59	8.65	17.97	18.55	19.1	24.3	23.03	19.2	16.11	17.33	18.73	6.48333	19.2533	28.0833	19.8833	10.33	29.31	29.9233	21.57	7.47	18.54	22.1767	17.39
Seita.1G049300	PTHR24361//PTHR24361:SF416 - MITOGEN-ACTIVATED KINASE KINASE KINASE // SUBFAMILY NOT NAMED (1 of 2)	0.14	0.14	0.33	0	0	0	0.24	0	0	0	0	0	0	0	0	0	0	0	0	0	0	0	0	0	0.14	0	0	0	0	0	0	0	0	0	0	0	0.203333	0	0.08	0	0	0	0	0	0.046667	0	0	0
Seita.1G049400	PTHR12815:SF7 - OUTER ENVELOPE PROTEIN 80, CHLOROPLASTIC (1 of 1)	17.48	13.8	28.56	44.85	44.63	52.48	45.97	37.65	37.46	21.21	27.83	26.08	28	39.72	14.16	39.08	25.29	29.17	46.66	31.22	35.1	24.38	23.07	20.9	15.13	35.86	18.88	54.58	56.17	57.39	56.63	41.96	42.19	26.45	20.14	28.72	19.9467	47.32	40.36	25.04	27.2933	31.18	37.66	22.7833	23.29	56.0467	46.9267	25.1033
Seita.1G049500	PTHR11040:SF46 - PROTEIN ZNTB (1 of 1)	18.21	13.21	28.01	24.07	26.39	29.9	41.16	34.54	40.46	33.67	37.98	41.03	24.78	34.93	12.33	33.19	26.06	31.57	46.9	36.68	34.5	36.88	32.15	30.25	15.54	39.66	24.95	34.6	38.45	30.91	44.37	41.89	44.19	36.27	36.25	37.05	19.81	26.7867	38.72	37.56	24.0133	30.2733	39.36	33.0933	26.7167	34.6533	43.4833	36.5233
Seita.1G049600	K09529 - DnaJ homolog subfamily C member 9 (DNAJC9) (1 of 1)	30.68	30.09	56.54	25.8	24.27	26.2	32.75	30.13	25.48	22.91	25.1	33.38	50.84	77.21	26.9	27.92	36.39	40.3	28.11	34.28	32.96	30.49	24.71	21.24	30.9	55.51	38.8	23.56	24.14	24.16	22.17	21.8	26.24	25.28	18.93	24.26	39.1033	25.4233	29.4533	27.13	51.65	34.87	31.7833	25.48	41.7367	23.9533	23.4033	22.8233
Seita.1G049700	PTHR10634//PTHR10634:SF30 - AN1-TYPE ZINC FINGER PROTEIN // SUBFAMILY NOT NAMED (1 of 2)	117.43	79.73	116.99	259.66	295.66	321.6	361.16	300.91	310	445.15	474.74	484.4	115.1	195.94	117.91	311.16	453.65	522.45	386.91	357.3	364.34	473.13	461.22	333.71	92.99	167.66	148.05	262.94	241.12	332.62	320.96	297.11	316.46	376.68	306.79	352.96	104.717	292.307	324.023	468.097	142.983	429.087	369.517	422.687	136.233	278.893	311.51	345.477
Seita.1G049800	-	0	0	0	0	0	0	0	0	0	0	0	0	0	0	0	0	0	0	0	0	0	0	0	0	0	0	0	0	0	0	0	0	0	0	0	0	0	0	0	0	0	0	0	0	0	0	0	0
Seita.1G049900	-	7.29	5.92	8.83	9.93	11.36	16.28	40.94	25.26	22.3	45.58	55.95	40.46	7.9	7.42	10.48	13.02	6.76	8.5	33.61	29.77	24.41	38.58	36.18	28.28	7.39	13.74	12.25	17.04	18.69	14.24	39.59	28.69	26.88	39.63	32.25	49.14	7.34667	12.5233	29.5	47.33	8.6	9.42667	29.2633	34.3467	11.1267	16.6567	31.72	40.34
Seita.1G050000	KOG1551 - Uncharacterized conserved protein (1 of 2)	1.48	1.09	1.26	0	0.05	0.06	0.11	0.26	0.24	0.18	0.47	0.44	1.57	2.05	0.9	0.05	0.1	0.09	0.56	0.19	0.16	0.46	0.16	0.24	0.98	1.53	1.75	0.31	0	0.05	0.22	0.21	0.15	0.43	0.21	0.32	1.27667	0.036667	0.203333	0.363333	1.50667	0.08	0.303333	0.286667	1.42	0.12	0.193333	0.32
Seita.1G050100	PTHR10634//PTHR10634:SF30 - AN1-TYPE ZINC FINGER PROTEIN // SUBFAMILY NOT NAMED (1 of 2)	91.44	66.29	112.06	140.25	146.86	131.58	177.76	168.27	196.21	238.29	248.69	262.53	83.03	124.82	85.52	169.87	186.62	180.01	177.48	196.89	195.16	273.72	266.84	202.42	92.99	169.3	170.09	147.42	142.42	148.25	177.41	178.71	171.22	222.13	162.35	191.76	89.93	139.563	180.747	249.837	97.79	178.833	189.843	247.66	144.127	146.03	175.78	192.08
Seita.1G050200	PF07944 - Beta-L-arabinofuranosidase, GH127 (Glyco_hydro_127) (1 of 5)	3.45	1.52	1.8	13.3	14.65	14.06	21.17	9.33	9.17	26.5	24.91	21.46	2.47	2.23	1.68	10.55	7.73	6.95	12.36	10.87	8.73	17.95	15	9.09	1.44	2.18	2.97	9.49	9.93	16.03	9.7	8.11	13.39	14.5	19.79	21.17	2.25667	14.0033	13.2233	24.29	2.12667	8.41	10.6533	14.0133	2.19667	11.8167	10.4	18.4867
Seita.1G050300	KOG1551 - Uncharacterized conserved protein (1 of 2)	9.2	9.3	11.48	0.55	0.33	0.72	0.8	0.74	0.46	0.72	0.62	0.51	10.26	13.58	4.91	0.43	1.37	1.21	0.84	0.53	0.81	0.91	0.95	0.75	7.97	11.93	6.39	0.49	0.93	0.83	1.41	1.33	1.57	3.05	7.97	4.77	9.99333	0.533333	0.666667	0.616667	9.58333	1.00333	0.726667	0.87	8.76333	0.75	1.43667	5.26333
Seita.1G050400	PTHR22952//PTHR22952:SF128 - CAMP-RESPONSE ELEMENT BINDING PROTEIN-RELATED // SUBFAMILY NOT NAMED (1 of 1)	5.01	1.51	4.54	9.58	10.56	10.48	12.9	15.28	13.09	27.51	31.61	36.53	5.59	11.23	3.69	10.55	18.8	14.62	11.46	20.41	15.5	33.69	27.69	22.22	2.88	4.55	4.5	12.15	10.77	8.39	13.79	9.87	10.84	25.63	10.59	30.84	3.68667	10.2067	13.7567	31.8833	6.83667	14.6567	15.79	27.8667	3.97667	10.4367	11.5	22.3533
Seita.1G050500	PF07762 - Protein of unknown function (DUF1618) (DUF1618) (1 of 123)	0.19	0.06	0.29	0	0	0	0	0	0	0	0.23	0.54	0	0	0.06	0	0	0	0	0	0	0.34	0	0	0	0.23	0	0	0	0	0	0	0	0	0	0	0.18	0	0	0.256667	0.02	0	0	0.113333	0.076667	0	0	0
Seita.1G050600	K16810 - TBCC domain-containing protein 1 (TBCCD1) (1 of 2)	13.28	9.74	18.09	20.54	22.61	33.19	42.51	30.44	35.04	43.48	41.73	36.74	17.83	27.11	12.16	23.19	27.53	37.22	56.06	31.44	34.94	43.22	37.63	40.49	11.21	21.42	15.55	26.44	29.24	26.66	51.12	37.72	29.1	38.75	37.84	38.78	13.7033	25.4467	35.9967	40.65	19.0333	29.3133	40.8133	40.4467	16.06	27.4467	39.3133	38.4567
Seita.1G050700	PTHR11771//PTHR11771:SF51 - LIPOXYGENASE // SUBFAMILY NOT NAMED (1 of 1)	19.27	16.77	125.76	105.26	85.43	61.67	26.39	26.92	28.67	0	0.29	0.02	73.45	23.73	2.14	81.54	17.61	12.19	17.38	10.1	15.01	0	0	0	44.44	230.01	15.17	361.91	430.89	89.58	143.45	122.01	96.67	1.45	0	0	53.9333	84.12	27.3267	0.103333	33.1067	37.1133	14.1633	0	96.54	294.127	120.71	0.483333
Seita.1G050800	PF00069//PF13855 - Protein kinase domain (Pkinase) // Leucine rich repeat (LRR_8) (1 of 17)	2.32	1.96	3.06	0.71	0.56	0.75	1.79	0.75	0.67	0.02	0.89	0.16	3.72	5.29	1.79	0.59	1.38	3.06	1.59	1.53	1.08	0.31	0.24	0.24	1.23	3.12	1.67	0.88	0.88	0.85	1.37	0.89	0.67	0.5	0.03	0.23	2.44667	0.673333	1.07	0.356667	3.6	1.67667	1.4	0.263333	2.00667	0.87	0.976667	0.253333
Seita.1G050900	PF00069//PF00560//PF08263//PF13855 - Protein kinase domain (Pkinase) // Leucine Rich Repeat (LRR_1) // Leucine rich repeat N-terminal domain (LRRNT_2) // Leucine rich repeat (LRR_8) (1 of 60)	0	0	0	0	0	0	0	0	0	0	0	0	0	0.04	0	0	0	0	0	0	0	0	0	0	0	0	0	0	0	0	0	0	0	0	0	0	0	0	0	0	0.013333	0	0	0	0	0	0	0
Seita.1G051000	KOG0472 - Leucine-rich repeat protein (1 of 98)	3.18	2.09	3.16	1.72	2.74	2.89	3.95	2.75	2.6	2.28	2.74	2.42	3.24	3.56	2.87	1.94	2.15	3.32	6.22	2.4	2.04	2.34	2.03	2.63	2.25	4.2	3.75	2.92	2.84	3.46	5.31	3.33	3.26	2.79	2.27	2.16	2.81	2.45	3.1	2.48	3.22333	2.47	3.55333	2.33333	3.4	3.07333	3.96667	2.40667
Seita.1G051100	KOG2866 - Uncharacterized conserved protein (1 of 3)	15.61	11.79	12.92	15.26	17.85	19.63	21.43	11.42	11.27	17.27	14.21	17.16	11.85	15.55	10.25	18.35	19.93	22.49	12.86	14.96	14.65	16.23	12.63	11.64	8.46	16.31	12.21	15.34	18.64	24.54	13.89	11.99	16.37	13.69	14.52	16.41	13.44	17.58	14.7067	16.2133	12.55	20.2567	14.1567	13.5	12.3267	19.5067	14.0833	14.8733
Seita.1G051200	PTHR10288//PTHR10288:SF147 - KH DOMAIN CONTAINING RNA BINDING PROTEIN // SUBFAMILY NOT NAMED (1 of 2)	14.93	11.1	20.37	14.72	13.62	20.62	20.29	23.41	22.85	30.93	31.52	31.58	20.85	25.37	15.1	13.75	11.91	12.3	27.32	20.74	20.71	23.76	22.83	22.43	12.64	25.26	20.22	18.14	17.32	15.85	23.29	24.95	20.5	24.03	20.34	23.24	15.4667	16.32	22.1833	31.3433	20.44	12.6533	22.9233	23.0067	19.3733	17.1033	22.9133	22.5367
Seita.1G051300	2.3.3.1 - Citrate (Si)-synthase / Citrate oxaloacetate-lyase ((pro-3S)-CH(2)COO->acetyl-CoA) (1 of 2)	48.92	44.15	79.37	26.47	30.46	42.04	67.66	61.17	80.25	41.76	45.44	47.14	66.61	89.19	46.35	33.78	31.29	37.12	114.95	56.27	59.24	48.58	41.75	61.03	48.35	100.84	55.41	56.95	67.55	39.64	130.82	114	69.56	110.56	70.21	82.73	57.48	32.99	69.6933	44.78	67.3833	34.0633	76.82	50.4533	68.2	54.7133	104.793	87.8333
Seita.1G051400	-	0	0	0	0	0	0	0	0	0	0.21	0	0.08	0	0	0	0	0	0	0	0	0	0	0	0	0	0	0	0	0	0	0	0	0	0	0	0.09	0	0	0	0.096667	0	0	0	0	0	0	0	0.03
Seita.1G051500	-	0	0	0	0	0	0	0	0	0	0	0	0	0	0	0	0	0	0	0	0	0	0	0	0	0	0	0	0	0	0	0	0	0	0	0	0	0	0	0	0	0	0	0	0	0	0	0	0
Seita.1G051600	-	0	0	0	0	0	0	0	0	0	0	0	0	0	0	0	0	0	0	0	0	0	0	0	0	0	0	0	0	0	0	0	0	0	0	0	0	0	0	0	0	0	0	0	0	0	0	0	0
Seita.1G051700	PTHR13832//PTHR13832:SF324 - PROTEIN PHOSPHATASE 2C // SUBFAMILY NOT NAMED (1 of 2)	15.01	11.6	16.55	17	16.47	19.91	24.03	28.04	27.9	29.13	26.76	31.47	17	22.7	14.33	17.65	15.02	18.5	32.39	23.89	22.58	26.29	22.34	33.5	10.99	21.82	16.04	17.66	20.49	16.59	32.91	30.6	25.64	30.94	25.28	30.35	14.3867	17.7933	26.6567	29.12	18.01	17.0567	26.2867	27.3767	16.2833	18.2467	29.7167	28.8567
Seita.1G051800	PTHR14083 - YIP1 INTERACTING FACTOR HOMOLOG YIF1 PROTEIN (1 of 2)	15.82	12.44	21.87	17.22	16.77	21.36	33.36	26.24	27.32	17.59	23.3	23.43	18.44	22.64	14.4	20.1	13.25	12.97	31.04	21.83	26.18	19.46	15.74	28.97	13.69	31.38	20.41	24.51	28.62	18.3	41.8	37.17	29.01	34.41	19.84	23.53	16.71	18.45	28.9733	21.44	18.4933	15.44	26.35	21.39	21.8267	23.81	35.9933	25.9267
Seita.1G051900	PTHR12802:SF44 - SWI/SNF COMPLEX SUBUNIT SWI3B (1 of 1)	11.14	9	14.48	15.59	16.81	21.56	20.76	20.34	15.1	15	17.79	19.84	15.49	22.84	13.4	18.13	16.93	21.75	25.17	15.77	17.38	16.09	15.91	16.45	10.04	17.25	15.08	17.93	18.55	19.61	20.39	15.26	17.9	16.38	14.99	19.05	11.54	17.9867	18.7333	17.5433	17.2433	18.9367	19.44	16.15	14.1233	18.6967	17.85	16.8067
Seita.1G052000	PTHR22952:SF117 - BZIP TRANSCRIPTION FACTOR 60 (1 of 2)	44.07	40.13	61.19	29.93	28.68	28.96	31.15	32.81	37.05	33.68	34.28	43.85	44.4	56.17	24.66	31.03	28.62	23.42	26.32	36.54	32.54	36.09	33.42	31.97	39.58	47.82	37.44	24.48	25.54	19.92	23.4	26.22	31.01	30	29.09	27.33	48.4633	29.19	33.67	37.27	41.7433	27.69	31.8	33.8267	41.6133	23.3133	26.8767	28.8067
Seita.1G052100	K15135 - mediator of RNA polymerase II transcription subunit 18 (MED18) (1 of 1)	3.19	2.91	6.25	2.99	4	4.16	5.74	4.13	3.5	4.76	5.23	6.36	4	6.4	2.89	3.86	2.3	3.79	4.93	3.82	3.79	4.64	4.31	4.86	3.24	8.29	4.49	3.47	4.86	3.92	3.52	4.53	4.03	4.38	5.71	5.26	4.11667	3.71667	4.45667	5.45	4.43	3.31667	4.18	4.60333	5.34	4.08333	4.02667	5.11667
Seita.1G052200	PTHR24115:SF388 - KINESIN FAMILY MEMBER C1 (1 of 2)	1.9	1.45	2.58	0.12	0.23	0.13	0.32	0.5	0.5	0.19	0.36	0.23	2.57	4.12	1.13	0.12	0.14	0.21	0.56	0.39	0.47	0.36	0.2	0.33	1.1	4.54	1.89	0.2	0.13	0.16	0.64	0.19	0.29	0.15	0.32	0.29	1.97667	0.16	0.44	0.26	2.60667	0.156667	0.473333	0.296667	2.51	0.163333	0.373333	0.253333
Seita.1G052300	-	0.26	0.21	0.27	0.12	0.17	0.19	0.37	0.4	0.35	0.31	0.61	0.64	0.35	0.38	0.21	0.14	0.24	0.27	1.04	0.3	0.21	0.46	0.49	0.47	0.19	0.5	0.23	0.16	0.17	0.23	0.25	0.39	0.41	0.28	0.62	0.54	0.246667	0.16	0.373333	0.52	0.313333	0.216667	0.516667	0.473333	0.306667	0.186667	0.35	0.48
Seita.1G052400	K18442 - brefeldin A-inhibited guanine nucleotide-exchange protein (ARFGEF, BIG) (1 of 3)	3.88	3.27	4.67	4.35	4.95	7.21	16.8	7.95	9.05	16.31	18.31	13.07	4.34	6.21	3.04	5.95	5.44	8.91	17.92	10.69	11.42	11.91	10.66	11.86	2.66	6.17	3.89	5.55	7.66	5.05	10.96	9.28	9.05	12.33	13.8	13.12	3.94	5.50333	11.2667	15.8967	4.53	6.76667	13.3433	11.4767	4.24	6.08667	9.76333	13.0833
Seita.1G052500	-	2.73	4.14	9.9	0.25	0.49	0.53	0.48	3.42	3.35	3.72	5.96	13.69	6	7.44	2.47	0.25	0.74	0	3.46	0.5	2.47	11.1	2.21	11.86	4.33	9.91	5.19	0	0.54	0.23	2.63	4.4	1.88	41.47	10.58	8.27	5.59	0.423333	2.41667	7.79	5.30333	0.33	2.14333	8.39	6.47667	0.256667	2.97	20.1067
Seita.1G052600	K02178 - checkpoint serine/threonine-protein kinase (BUB1) (1 of 3)	1.43	1.56	4.01	0	0	0	0	0	0	0	0	0	3.04	3.93	0.56	0	0	0	0	0	0	0	0	0.06	1.33	9.77	2.28	0	0	0	0	0	0	0.07	0	0	2.33333	0	0	0	2.51	0	0	0.02	4.46	0	0	0.023333
Seita.1G052700	-	22.44	17.42	32.36	19.33	14.94	20.97	25.94	26.31	29.21	22.23	24.19	30.72	35.95	39.62	22.34	22.44	15.65	15.24	24.97	22.98	21.74	20.95	25.4	31.95	24.01	44.27	29.9	30.06	39.34	17.69	37.77	46.82	35.46	46.8	28.95	41.47	24.0733	18.4133	27.1533	25.7133	32.6367	17.7767	23.23	26.1	32.7267	29.03	40.0167	39.0733
Seita.1G052800	PF04640 - PLATZ transcription factor (PLATZ) (1 of 20)	0	0	0	0	0	0	0	0	0	0	0	0	0	0	0	0	0	0	0	0	0	0	0	0	0	0	0	0	0	0	0	0	0	0	0	0	0	0	0	0	0	0	0	0	0	0	0	0
Seita.1G052900	PF04640 - PLATZ transcription factor (PLATZ) (1 of 20)	0	0	0	0	0	0	0	0	0	0	0	0	0	0	0	0	0	0	0	0	0	0	0	0	0	0	0	0	0	0	0	0	0	0	0	0	0	0	0	0	0	0	0	0	0	0	0	0
Seita.1G053000	PTHR31065:SF4 - PLATZ TRANSCRIPTION FACTOR FAMILY PROTEIN (1 of 2)	0	0	0.14	0	0	0	0	0	0	0	0	0	0	0	0.24	0	0	0	0	0	0	0	0	0	0	0.15	0	0	0	0	0	0	0	0	0	0	0.046667	0	0	0	0.08	0	0	0	0.05	0	0	0
Seita.1G053100	PTHR23155//PTHR23155:SF541 - LEUCINE-RICH REPEAT-CONTAINING PROTEIN // SUBFAMILY NOT NAMED (1 of 22)	0.37	0.14	0.3	1.03	1.16	1.48	3.68	1.04	1.44	11.82	5.76	5.81	0.42	0.4	0.08	0.86	0.51	0.44	2.63	1.74	1.86	7.85	4.19	6.63	0.09	0.56	0.34	0.92	0.89	1.59	6.05	3.04	2.31	7.28	18.28	11.69	0.27	1.22333	2.05333	7.79667	0.3	0.603333	2.07667	6.22333	0.33	1.13333	3.8	12.4167
Seita.1G053200	PF04640 - PLATZ transcription factor (PLATZ) (1 of 20)	0	0	0	0	0	0	0	0	0	0	0	0	0	0	0	0	0	0	0	0	0	0	0	0	0	0	0	0	0	0	0	0	0	0	0	0	0	0	0	0	0	0	0	0	0	0	0	0
Seita.1G053300	PF14009 - Domain of unknown function (DUF4228) (DUF4228) (1 of 39)	0	0	0	0	0	0	0	0	0	0.29	0	0	0	0	0	0	0	0	0	0	0	1.25	0	0.94	0.13	0	0	0	0	0	0	0	0	0.79	0	0.78	0	0	0	0.096667	0	0	0	0.73	0.043333	0	0	0.523333
Seita.1G053400	-	0.59	0	0.68	0.78	2.66	1.36	1.22	0.27	0.27	1.92	3.35	1.02	0.35	0.9	0.75	2.34	1.01	1.26	0.68	1.3	1.41	0.54	0.28	0.51	0	0	0.69	0.55	1.38	2.01	0	0.28	0.83	0.28	0.27	1.13	0.423333	1.6	0.586667	2.09667	0.666667	1.53667	1.13	0.443333	0.23	1.31333	0.37	0.56
Seita.1G053500	PF14009 - Domain of unknown function (DUF4228) (DUF4228) (1 of 39)	0.34	0.22	0.2	16.73	52.21	3.79	2.22	0.9	0.59	7.38	5.1	4.25	0.27	0.3	0.18	4.19	5.98	5.64	0.38	1.19	1.17	2.17	1.22	0.98	0.28	0.5	0.1	1.01	0.86	4.04	0.22	0.68	1.21	0.72	1.05	1.33	0.253333	24.2433	1.23667	5.57667	0.25	5.27	0.913333	1.45667	0.293333	1.97	0.703333	1.03333
Seita.1G053600	-	0.36	0.32	0.37	6.49	33.8	1.09	1.17	1.31	0.62	6.6	8.86	7.43	0.18	0.7	0.31	2	1.8	0.93	0.6	0.86	1.55	1.99	1.39	4.18	0.37	1.32	0.67	0.68	0.91	1.75	0.21	1.06	0.6	1	0.63	1.37	0.35	13.7933	1.03333	7.63	0.396667	1.57667	1.00333	2.52	0.786667	1.11333	0.623333	1
Seita.1G053700	-	0.6	2.09	2.41	0.11	1.94	0.43	2.74	0.71	0.48	1.63	1.24	6.24	2.94	2.79	0.28	2.81	0.87	4.47	3.28	2.16	2.58	1.76	0.63	3.18	2.86	7.61	4.58	0.1	2.23	1.22	1.16	1.12	2.38	2.53	0.91	3.18	1.7	0.826667	1.31	3.03667	2.00333	2.71667	2.67333	1.85667	5.01667	1.18333	1.55333	2.20667
Seita.1G053800	PTHR27001:SF183 - PROTEIN LYK5 (1 of 1)	3.52	2.06	4.13	15.8	36.84	14.81	7.91	12.29	8.59	59.48	31.17	17.82	6.11	11.56	3.83	23.83	37.79	31.65	9.26	19.9	24.48	42.06	46.31	42.3	3.13	7.64	4.25	14.24	17.98	14.4	4.01	10.59	13.34	24.52	47.94	44.74	3.23667	22.4833	9.59667	36.1567	7.16667	31.09	17.88	43.5567	5.00667	15.54	9.31333	39.0667
Seita.1G053900	PTHR10430:SF16 - PEROXIREDOXIN-5, MITOCHONDRIAL (1 of 1)	0.84	0.82	2.42	27.46	22.34	13.47	6.4	5.94	6.7	0	0.61	0.08	1.5	1.12	1.44	21.28	11.25	5.81	0.72	6.21	5.66	0.17	0	0.8	1.05	2.84	1.04	54.13	63.94	37.57	11.74	11.39	25.44	2.33	0.17	0.36	1.36	21.09	6.34667	0.23	1.35333	12.78	4.19667	0.323333	1.64333	51.88	16.19	0.953333
Seita.1G054000	K13680 - beta-mannan synthase [EC:2.4.1.32] Man b1-4 Man (CSLA) (1 of 8)	7.63	6.81	4.6	0	0	0	0.17	0.46	1.25	0	0.04	0.12	6.85	5.16	10.84	0	0.04	0	7.64	0.24	1.95	0	0	0	13.14	5.78	7.96	0	0.09	0.04	1.69	5.2	5.79	0.22	0.13	0.04	6.34667	0	0.626667	0.053333	7.61667	0.013333	3.27667	0	8.96	0.043333	4.22667	0.13
Seita.1G054100	PTHR14140:SF29 - METHYL-CPG-BINDING DOMAIN-CONTAINING PROTEIN 9 (1 of 1)	37.41	30.82	31.04	8.26	9.75	15.93	20.8	15.89	13.8	14.67	16.74	13.31	32.64	38.77	22.3	9.1	10.16	14.83	26.44	12.83	15.3	12.96	12.01	14.21	20.03	27.46	25.61	10.78	13.74	9.78	20.85	18.81	12.77	14.3	17.01	15.65	33.09	11.3133	16.83	14.9067	31.2367	11.3633	18.19	13.06	24.3667	11.4333	17.4767	15.6533
Seita.1G054200	-	13.48	9.04	16.37	13.92	13.29	15.23	18.92	21.83	20.85	17.2	18.91	19.87	15.79	22.73	14.09	14.78	11.63	13.25	19.15	19.84	21.19	18.08	16.22	19.68	9.07	20.19	15.58	16.77	17.74	12.61	21	19.85	17.92	18.5	19.47	19.86	12.9633	14.1467	20.5333	18.66	17.5367	13.22	20.06	17.9933	14.9467	15.7067	19.59	19.2767
Seita.1G054300	-	10.06	4.91	8.65	0	0	0	0.38	31.45	3.53	176.74	112.47	165.78	7.91	24.64	13.6	0	0.19	0.16	10.51	0.58	14.46	200.42	205.03	49.04	3.77	16.04	19.91	0	0	0.18	2.06	11.51	9.05	176.45	432.61	273.2	7.87333	0	11.7867	151.663	15.3833	0.116667	8.51667	151.497	13.24	0.06	7.54	294.087
Seita.1G054400	-	7.79	4.1	5.09	6.43	5.13	4.83	9.13	67.64	55.51	29.55	48.54	143.93	9.52	8.12	4	11.13	14.32	11.56	25.49	24.27	39.07	51.49	51.79	84.82	6.03	6.73	8.49	6.49	4.24	3.54	49.94	153.38	53.57	82.39	153.65	127.62	5.66	5.46333	44.0933	74.0067	7.21333	12.3367	29.61	62.7	7.08333	4.75667	85.63	121.22
Seita.1G054500	PTHR14095//PTHR14095:SF7 - PHOSPHATASE 2A REGULATORY SUBUNIT-RELATED // SUBFAMILY NOT NAMED (1 of 1)	8.63	6.96	9.72	8.69	10.42	14.3	24.42	17.19	15.5	31.76	35.1	30.46	10.86	17.45	8.87	11.48	28.59	37.19	32.05	21.1	24.44	31.07	34.35	23.76	5.47	14.53	10.28	12.02	13.1	12.78	19.14	22.45	17.75	20.82	26.9	29.41	8.43667	11.1367	19.0367	32.44	12.3933	25.7533	25.8633	29.7267	10.0933	12.6333	19.78	25.71
Seita.1G054600	PTHR22952//PTHR22952:SF138 - CAMP-RESPONSE ELEMENT BINDING PROTEIN-RELATED // SUBFAMILY NOT NAMED (1 of 1)	1.61	0.25	0.61	1.46	3.97	0.46	0	0	1	0.58	0	0	0.96	2.07	0	3.31	16.06	22.28	1.46	4.76	5.22	0.98	2.04	0.46	0.78	0	0.62	0.51	0.5	8.05	1.39	1.6	4.04	0.51	0	0	0.823333	1.96333	0.333333	0.193333	1.01	13.8833	3.81333	1.16	0.466667	3.02	2.34333	0.17
Seita.1G054700	-	3.99	2.25	4.97	0.86	0.92	0.77	1.36	2.32	2.22	3.19	2.61	3.07	4.44	8.22	2.64	1.23	2.48	2.07	1.92	1.91	3.1	1.59	1.08	1.25	3.61	7.9	4.68	1.04	1.06	1.08	1.33	2.85	2.19	1.2	1.96	3.44	3.73667	0.85	1.96667	2.95667	5.1	1.92667	2.31	1.30667	5.39667	1.06	2.12333	2.2
Seita.1G054800	PTHR22950//PTHR22950:SF239 - AMINO ACID TRANSPORTER // SUBFAMILY NOT NAMED (1 of 1)	12.49	22.29	15.42	9.89	15.67	12.75	13.04	8.73	3.74	4.2	5.11	4.73	15.02	33.39	14.27	11.72	52.98	58.79	14.36	12.07	17.1	8.29	12.24	6.81	17	27.84	22.45	11.71	19.49	37.68	5.31	11.51	28.19	39.95	14.06	27.03	16.7333	12.77	8.50333	4.68	20.8933	41.1633	14.51	9.11333	22.43	22.96	15.0033	27.0133
Seita.1G054900	K16750 - biogenesis of lysosome-related organelles complex 1 subunit 2 (BLOC1S2) (1 of 1)	11.03	9.96	10.45	7.43	7.13	6.31	10.12	7.25	8.9	6.66	6.92	8.73	8.76	10.5	8.42	7.02	7.57	5.74	8.8	8.66	8.31	7.54	5.96	7.2	8.95	16.31	15.75	6.1	6.83	7.32	8.82	8.38	11.58	11.62	11.15	11.28	10.48	6.95667	8.75667	7.43667	9.22667	6.77667	8.59	6.9	13.67	6.75	9.59333	11.35
Seita.1G055000	KOG1552 - Predicted alpha/beta hydrolase (1 of 8)	8.03	4.71	7.74	27.01	28.12	24.06	27.9	31.3	23.59	37.05	39.45	35.41	9.08	13.79	8.75	22.24	28.76	29.64	30.01	30.29	31.27	31.35	27.92	28.77	6.38	9.99	10.52	16.9	16.66	23.75	19.91	23.36	25.09	24.38	28.23	30.7	6.82667	26.3967	27.5967	37.3033	10.54	26.88	30.5233	29.3467	8.96333	19.1033	22.7867	27.77
Seita.1G055100	-	0	0	0.77	0	0	0	0	0	0	0	0	0	0	0	2.04	0	0	0	0	0	0	0	0	0	0.66	0.88	0	0	0	0	0	0	0	0	0	0	0.256667	0	0	0	0.68	0	0	0	0.513333	0	0	0
Seita.1G055200	K06443 - lycopene beta-cyclase (lcyB, crtL1, crtY) (1 of 1)	2.58	0.93	2.62	68.79	57.32	37.5	26.05	44.59	33.53	7.7	9.18	17.28	4.94	6.38	2.71	46.35	26.61	26.13	15.09	21.49	21.53	6.94	5.95	12.41	1.97	4.71	3.67	24.8	21.38	34.88	18.58	24.76	18.86	6.83	5.67	10.95	2.04333	54.5367	34.7233	11.3867	4.67667	33.03	19.37	8.43333	3.45	27.02	20.7333	7.81667
Seita.1G055300	2.7.10.2 - Non-specific protein-tyrosine kinase / Cytoplasmic protein tyrosine kinase (1 of 52)	7.17	6.99	9.31	0.16	0.13	0.19	1.07	1.14	1.11	2.16	2.61	1.78	10.53	12.58	4.55	0.19	0.03	0.02	2.55	0.77	0.72	1.65	1.61	1.4	4.88	8.76	6.95	0.14	0.17	0.22	1.39	1.67	1.13	2.26	2.24	2.15	7.82333	0.16	1.10667	2.18333	9.22	0.08	1.34667	1.55333	6.86333	0.176667	1.39667	2.21667
Seita.1G055400	K15025 - probable RNA-binding protein EIF1AD (EIF1AD) (1 of 2)	7.04	4.36	12.6	11.49	13.08	12.79	12.11	11.96	10.49	11.76	11.04	18.54	8.64	15.3	6.24	12.66	7.5	9.93	13.21	14.75	14.4	13.38	11.98	10.56	7.62	16.88	9.32	14.28	11.7	9.96	10.11	14.18	15.97	15.43	12.96	11.32	8	12.4533	11.52	13.78	10.06	10.03	14.12	11.9733	11.2733	11.98	13.42	13.2367
Seita.1G055500	PTHR24221:SF141 - ABC TRANSPORTER B FAMILY MEMBER 15-RELATED (1 of 7)	1.25	0.66	0.88	9.28	12.26	19.43	30.83	49.14	39.51	13.23	14.57	16.95	2.1	3.55	1.35	10.36	43.33	52.96	86.67	39.85	50.8	26.96	17.45	30.84	0.75	1.04	1.23	13.92	16.77	23.47	46.16	47.06	43.4	13.53	14.9	17.97	0.93	13.6567	39.8267	14.9167	2.33333	35.55	59.1067	25.0833	1.00667	18.0533	45.54	15.4667
Seita.1G055600	-	0.14	0.02	0	0.48	1.12	1.16	6.32	8.22	5.97	0.24	0.43	1.14	0.05	0.09	0.5	0.65	1.34	2.17	22.99	4.07	4.14	1.58	0.52	0.74	0.09	0.36	0	1.39	0.69	0.95	4.57	6.57	7.67	0.63	0.46	0.5	0.053333	0.92	6.83667	0.603333	0.213333	1.38667	10.4	0.946667	0.15	1.01	6.27	0.53
Seita.1G055700	PTHR24221:SF141 - ABC TRANSPORTER B FAMILY MEMBER 15-RELATED (1 of 7)	0	0	0.01	0	0	0	0	0	0	0.22	0.02	0.1	0.01	0.02	0	0	0	0	0	0	0	0.27	0.09	0.54	0	0.03	0	0	0	0	0	0	0	0.17	0.29	0.39	0.003333	0	0	0.113333	0.01	0	0	0.3	0.01	0	0	0.283333
Seita.1G055800	-	0	0	0	0	0	0	0	0	0	0	0	0	0	0	0	2.45	0	0	0	0	0	0	0	0.79	0	0	0	0	0	0	0	0	0	0	0	0	0	0	0	0	0	0.816667	0	0.263333	0	0	0	0
Seita.1G055900	K09286 - EREBP-like factor (EREBP) (1 of 34)	1.12	0.88	1.14	3.11	3.07	2.71	1.67	2.02	1.72	0.61	0.74	0.9	1.5	1.79	1.54	2.89	2.72	2.66	2.23	1.69	1.56	0.71	0.84	1.07	0.89	1.29	1.36	1.7	2.47	3.07	1.07	2.36	1.36	0.99	0.72	1.1	1.04667	2.96333	1.80333	0.75	1.61	2.75667	1.82667	0.873333	1.18	2.41333	1.59667	0.936667
Seita.1G056000	PF05627 - Cleavage site for pathogenic type III effector avirulence factor Avr (AvrRpt-cleavage) (1 of 12)	0.39	0.67	2.98	0.18	0.05	0.05	0.05	0.44	0.23	1.81	1.87	0.46	3.28	5.58	2.34	0.14	0.19	0.16	0.47	0.05	0.2	1.07	5.22	7.26	1.1	3.88	3.18	0.05	0.45	0.09	0.31	0.19	0.48	2.17	2.27	1.93	1.34667	0.093333	0.24	1.38	3.73333	0.163333	0.24	4.51667	2.72	0.196667	0.326667	2.12333
Seita.1G056100	PTHR11260//PTHR11260:SF299 - GLUTATHIONE S-TRANSFERASE, GST, SUPERFAMILY, GST DOMAIN CONTAINING // SUBFAMILY NOT NAMED (1 of 8)	0.49	0.24	0.37	0	0	0	0	0	0	0	0	0	0.19	0.49	0.5	0	0	0	0	0	0	0	0	0	1.1	0.1	0.28	0	0	0	0	0	0.15	0	0	0	0.366667	0	0	0	0.393333	0	0	0	0.493333	0	0.05	0
Seita.1G056200	PTHR22835//PTHR22835:SF193 - ZINC FINGER FYVE DOMAIN CONTAINING PROTEIN // SUBFAMILY NOT NAMED (1 of 2)	9.92	7.94	11.22	0.06	0	0.13	0.12	0.24	0.34	0	0	0.06	9.15	15.67	4.74	0.12	0.06	0.15	0.37	0.17	0.18	0	0	0	11.15	11.72	11.45	0.18	0.06	0.11	0	0.24	0.06	0.06	0.24	0	9.69333	0.063333	0.233333	0.02	9.85333	0.11	0.24	0	11.44	0.116667	0.1	0.1
Seita.1G056300	PTHR22835//PTHR22835:SF276 - ZINC FINGER FYVE DOMAIN CONTAINING PROTEIN // SUBFAMILY NOT NAMED (1 of 1)	0.28	0.09	0.22	0	0	0	0	0	0	0.4	0.47	0.16	0.3	0.09	0.26	0	0	0	0	0	0	0.4	0.06	0	0.18	0.12	0.33	0	0	0	0	0	0	0	0	0.12	0.196667	0	0	0.343333	0.216667	0	0	0.153333	0.21	0	0	0.04
Seita.1G056400	PF00646 - F-box domain (F-box) (1 of 322)	0	0	0	0	0	0	0	0	0	0	0	0	0	0	0	0	0	0	0	0	0	0	0	0	0	0	0	0	0	0	0	0	0	0	0	0	0	0	0	0	0	0	0	0	0	0	0	0
Seita.1G056500	K15131 - mediator of RNA polymerase II transcription subunit 11 (MED11) (1 of 1)	3.72	3.14	8.3	5.52	6.03	7	13.28	7.43	8.66	12.88	17.47	13.7	6.21	7.83	4.11	6.48	5.07	6.83	16.16	8.53	8.1	15.25	13.48	7.3	4.16	12.53	7.81	7.24	7.55	7.45	10.49	8.33	7.9	8.36	14.09	10.45	5.05333	6.18333	9.79	14.6833	6.05	6.12667	10.93	12.01	8.16667	7.41333	8.90667	10.9667
Seita.1G056600	-	0	1.23	0	0	0	0	0	0	0	0	0	1.94	0	1.83	3.13	0	0	0	0	0	1.85	0	0	0	0	0	0	0	0	0	0	0	0	0	0	0	0.41	0	0	0.646667	1.65333	0	0.616667	0	0	0	0	0
Seita.1G056700	PTHR21109 - MITOCHONDRIAL 28S RIBOSOMAL PROTEIN S21 (1 of 2)	7.41	3.48	8.24	230.13	179.43	133.02	58.2	52.15	47.94	0	1.26	0	8.42	7.19	3.46	149.06	72.91	45.03	9.33	33.25	34.67	0	0	0.57	5.5	10.69	5.87	148.21	159.63	168.07	36.44	37.66	126.85	13.14	0	0.51	6.37667	180.86	52.7633	0.42	6.35667	89	25.75	0.19	7.35333	158.637	66.9833	4.55
Seita.1G056800	-	0	0	0	0	0	0	0	0	0	0	0	0	0	0	0	0	0	0	0	0	0	0	0	0	0	0	0	0	0	0	0	0	0	0	0	0	0	0	0	0	0	0	0	0	0	0	0	0
Seita.1G056900	-	1.82	1.25	2.52	1.51	1.68	1.68	3.01	3	3.37	3.19	3.72	3.02	2.46	2.68	1.82	1.64	1.03	1.06	4.92	2.34	2.67	2.39	2.48	3.76	1.33	4.66	2.82	1.62	2.68	1.5	2.89	4	3.06	3.74	3.44	3.31	1.86333	1.62333	3.12667	3.31	2.32	1.24333	3.31	2.87667	2.93667	1.93333	3.31667	3.49667
Seita.1G057000	-	0.57	0.54	0.16	0.75	0.72	0.52	0	0	0.25	0.61	0	0.98	0.34	0.65	1.85	1	2.18	5.43	0	0.99	1.08	2.6	2.71	1.21	0.82	3.01	1.32	0.26	0.79	0.69	0	1.62	2.11	1.9	1.82	1.08	0.423333	0.663333	0.083333	0.53	0.946667	2.87	0.69	2.17333	1.71667	0.58	1.24333	1.6
Seita.1G057100	PTHR11926:SF167 - UDP-GLYCOSYLTRANSFERASE 84A1-RELATED (1 of 3)	12.47	6.63	10.82	79.57	66	81.31	17.9	37.15	45.61	18.81	21.76	29.33	12.42	13.61	14.69	58.58	123.14	107.37	21.66	26.82	41.88	20.08	10.43	11.94	12.48	11.58	14.25	72.25	60.75	72.29	6.86	17.07	21.84	11.35	4.97	8.54	9.97333	75.6267	33.5533	23.3	13.5733	96.3633	30.12	14.15	12.77	68.43	15.2567	8.28667
Seita.1G057200	PTHR10177:SF100 - CYCLIN-A3-2-RELATED (1 of 2)	1.78	1.27	1.9	1.95	2.15	3.02	6.28	4.28	5.47	5.41	6.6	4.96	2.12	2.01	2.11	2.67	2.58	2.65	11.99	3.81	4.57	6.45	5.87	4.19	1.62	2.57	2.31	3.18	3.98	2.64	7.86	6.9	3.92	4.6	4.72	5.16	1.65	2.37333	5.34333	5.65667	2.08	2.63333	6.79	5.50333	2.16667	3.26667	6.22667	4.82667
Seita.1G057300	PTHR11695:SF574 - CINNAMYL ALCOHOL DEHYDROGENASE 4-RELATED (1 of 2)	71.18	45.98	59.89	13.36	10.5	11.16	11.02	26.27	56.77	78.45	68.17	102.64	62.19	59.68	51.63	13.19	10.17	8.7	44.96	18.24	24.51	69.97	44.74	133.44	58.8	72.63	63.17	15.06	39.64	10.69	34.25	72.18	24.59	138.71	67.34	88.89	59.0167	11.6733	31.3533	83.0867	57.8333	10.6867	29.2367	82.7167	64.8667	21.7967	43.6733	98.3133
Seita.1G057400	-	3.09	2.68	7.55	1.95	0.93	0.78	0.73	1.36	2.21	1.9	1.38	0.86	5.26	7.45	2.48	0.95	1.21	0.67	1.18	1.87	2.11	1.54	3.5	5.57	3.26	11.73	5.08	1.64	1.11	0.68	1.41	3.82	3.08	3.31	2.71	4.17	4.44	1.22	1.43333	1.38	5.06333	0.943333	1.72	3.53667	6.69	1.14333	2.77	3.39667
Seita.1G057500	PF12263 - Protein of unknown function (DUF3611) (DUF3611) (1 of 3)	63.77	51.97	87.65	273.69	296.98	287.11	219.93	172.93	140.51	80.31	91.32	87.95	90.28	108.87	50.43	206.8	151.31	136.26	141.23	120.13	131.17	70	58	71.74	54.25	92.46	68	247.69	242.28	353.74	176.7	120.06	206.02	98.76	68.53	69.96	67.7967	285.927	177.79	86.5267	83.1933	164.79	130.843	66.58	71.57	281.237	167.593	79.0833
Seita.1G057600	2.5.1.3 - Thiamine-phosphate diphosphorylase / TMP pyrophosphorylase (1 of 3)	17.09	12.81	16.86	29.67	25.09	24.73	34.46	32.3	39.35	29.26	37.94	30.57	18.41	17.75	16.83	31.03	25.94	29.96	37.8	33.11	35.92	37.89	26.59	33.65	13.82	21.14	17.76	28.35	23.14	24.05	28	32.24	32.89	25.85	21.38	21.67	15.5867	26.4967	35.37	32.59	17.6633	28.9767	35.61	32.71	17.5733	25.18	31.0433	22.9667
Seita.1G057700	PTHR23344:SF5 - GLYCEROPHOSPHODIESTER PHOSPHODIESTERASE LIKE 6-RELATED (1 of 3)	0.12	0.1	0.06	0.3	0.34	0.29	0.48	0.39	0.49	0.19	0.47	0.23	0.1	0.14	0.16	0.61	0.26	0.43	0.55	0.55	0.15	0.41	0.32	0.32	0.21	0.13	0.04	0.66	0.57	0.24	0.39	0.59	0.46	0.48	0.08	0.31	0.093333	0.31	0.453333	0.296667	0.133333	0.433333	0.416667	0.35	0.126667	0.49	0.48	0.29
Seita.1G057800	-	0	0	0	0	0	0	0	0	0	0	0	0	0	0	0	0	0	0	0	0	0	0	0	0	0	0	0	0	0	0	0	0	0	0	0	0	0	0	0	0	0	0	0	0	0	0	0	0
Seita.1G057900	-	4.89	4.07	5.32	5.94	5.12	6.61	12.13	10.13	10.86	14.43	17.73	16.21	5.87	7.52	5.1	4.87	3.94	4.38	13.66	10.35	9.27	14.67	12.43	11.87	3.05	7.21	5.27	4.49	5.65	2.87	10.97	11.56	8.2	13.09	13.98	14.13	4.76	5.89	11.04	16.1233	6.16333	4.39667	11.0933	12.99	5.17667	4.33667	10.2433	13.7333
Seita.1G058000	PTHR30353 - INNER MEMBRANE PROTEIN DEDA-RELATED (1 of 1)	0.57	0.23	0.31	11.44	13.29	12.31	3.78	1.7	1.73	0.6	1.29	1.02	0.67	0.87	0.2	9.4	8.98	11.57	1.44	1.9	1.44	0.93	0.67	0.61	0.37	0.41	0.23	14	10.13	14.41	1.83	2.84	3.53	0.73	0.36	0.25	0.37	12.3467	2.40333	0.97	0.58	9.98333	1.59333	0.736667	0.336667	12.8467	2.73333	0.446667
Seita.1G058100	PTHR11062:SF63 - EXOSTOSIN FAMILY PROTEIN (1 of 1)	3.44	2.81	4.48	0.57	0.49	1.14	1.37	2.5	2.63	4.08	3.3	2.07	5.37	4.95	2.85	1.08	0.77	0.69	4.57	1.56	3.39	3.25	2.71	4.51	2.89	6.35	3.83	2.08	2.78	1.49	7.27	4.66	2.94	4.14	3.16	3	3.57667	0.733333	2.16667	3.15	4.39	0.846667	3.17333	3.49	4.35667	2.11667	4.95667	3.43333
Seita.1G058200	3.5.1.9 - Arylformamidase / Kynurenine formamidase (1 of 3)	2.64	1.5	2.99	11.5	11.65	11.27	16.16	17.37	16.67	7.27	10.22	10.36	3.95	4.35	1.8	12.7	8.94	8.85	16.82	14.04	13.63	6.22	5.2	7.56	1.43	6.67	3.44	16.02	13.17	13.6	14.07	18.12	15.99	11.83	4.41	8.17	2.37667	11.4733	16.7333	9.28333	3.36667	10.1633	14.83	6.32667	3.84667	14.2633	16.06	8.13667
Seita.1G058300	3.5.1.9 - Arylformamidase / Kynurenine formamidase (1 of 3)	51.82	38.22	42.23	94.7	96.84	107.16	198.12	185.68	167.76	55.23	94.68	105.55	57.98	77.36	41.7	146.55	111.92	121.28	190.76	190.72	183.34	82.5	57.38	79.4	34.76	89.61	68.74	147.49	127.05	127.26	168.24	167.58	179.66	100.44	27.5	55.25	44.09	99.5667	183.853	85.1533	59.0133	126.583	188.273	73.0933	64.37	133.933	171.827	61.0633
Seita.1G058400	1.14.13.121 - Premnaspirodiene oxygenase / Hyoscymus muticus premnaspirodiene oxygenase (1 of 32)	0.14	0	0.06	0.76	0.14	0.22	0.42	0.82	0.52	1.84	2.18	3.19	0.07	0.21	0.29	0.24	0.1	0.09	0.74	0.38	0.98	1.74	1.17	1.23	0.19	0.17	0.16	0.21	0.16	0.14	0.11	0.76	0.61	1.7	0.76	2.08	0.066667	0.373333	0.586667	2.40333	0.19	0.143333	0.7	1.38	0.173333	0.17	0.493333	1.51333
Seita.1G058500	1.14.13.121 - Premnaspirodiene oxygenase / Hyoscymus muticus premnaspirodiene oxygenase (1 of 32)	1.09	1.12	1.66	3.97	3.43	2.78	3.34	2.17	2.01	4.75	4.6	9.45	1.49	3.11	1.6	4.36	4.1	3.41	2.14	3.54	4.01	2.31	1.7	2.15	1.22	3.9	1.5	4.54	3.67	2.51	1.91	2.64	2.69	4.87	2.74	4.68	1.29	3.39333	2.50667	6.26667	2.06667	3.95667	3.23	2.05333	2.20667	3.57333	2.41333	4.09667
Seita.1G058600	-	20.09	21.17	66.53	4.21	5.41	8.14	10.83	9.91	11.16	20.69	18.42	25.35	27.02	39.44	21.38	7.11	4.15	4.52	11.2	15.11	11.89	11.46	16.05	16.5	40.56	91.86	63.52	22.17	23.75	11.66	26.37	28.27	20.6	35.27	27.33	26.05	35.93	5.92	10.6333	21.4867	29.28	5.26	12.7333	14.67	65.3133	19.1933	25.08	29.55
Seita.1G058700	PTHR27001:SF88 - PROTEIN KINASE SUPERFAMILY PROTEIN (1 of 1)	12.73	12.52	17.51	2.83	3.13	3.61	34.05	24.53	25.72	41.3	42.59	39.98	19.88	32.07	9.71	5.39	4.81	5.88	33.05	34.79	27.61	39.36	30.93	34.97	12.16	28.04	20.66	6.36	8.48	3.14	68.68	39.17	24.36	98.48	17.88	49.14	14.2533	3.19	28.1	41.29	20.5533	5.36	31.8167	35.0867	20.2867	5.99333	44.07	55.1667
Seita.1G058800	PF00646//PF08387 - F-box domain (F-box) // FBD (FBD) (1 of 32)	4.71	2.81	4.57	3.02	2.85	5.27	9.82	11.1	9.67	30.01	28.24	30.31	6.76	5.52	4.94	5.59	3.07	3.25	9.78	14.02	11.57	26.23	22.66	22.54	4.99	9.16	9.3	6.05	6.54	1.72	14.94	11.81	5.92	16.95	15.63	24.14	4.03	3.71333	10.1967	29.52	5.74	3.97	11.79	23.81	7.81667	4.77	10.89	18.9067
Seita.1G058900	PTHR18937//PTHR18937:SF226 - STRUCTURAL MAINTENANCE OF CHROMOSOMES SMC FAMILY MEMBER // SUBFAMILY NOT NAMED (1 of 1)	4.07	3.08	5.7	15.14	16.11	19.86	16.4	9.44	9.06	4.18	5.78	2.85	5.23	7.47	2.87	15.19	10.97	13.95	13.59	8.3	8.04	3.88	3.59	4.85	3.63	6.52	4.46	18.01	15.7	21.15	15.5	10.75	11.7	5.41	3.66	3.27	4.28333	17.0367	11.6333	4.27	5.19	13.37	9.97667	4.10667	4.87	18.2867	12.65	4.11333
Seita.1G059000	-	0	0	0	0	0	0	0	0	0	0	0	0	0	0	0	0	0	0	0	0	0	0	0	0	0	0	0	0	0	0	0	0	0	0	0	0	0	0	0	0	0	0	0	0	0	0	0	0
Seita.1G059100	1.14.13.121 - Premnaspirodiene oxygenase / Hyoscymus muticus premnaspirodiene oxygenase (1 of 32)	0	0	0	0	0	0	0	0	0	0	0	0	0	0	0	0	0	0	0	0	0	0	0	0	0	0	0	0	0	0	0	0	0	0	0	0	0	0	0	0	0	0	0	0	0	0	0	0
Seita.1G059200	1.14.13.121 - Premnaspirodiene oxygenase / Hyoscymus muticus premnaspirodiene oxygenase (1 of 32)	0	0	0	0	0	0	0	0	0	0	0	0	0.03	0	0	0	0	0	0	0	0	0	0	0	0	0.04	0	0	0	0	0	0	0	0	0	0	0	0	0	0	0.01	0	0	0	0.013333	0	0	0
Seita.1G059300	1.14.13.121 - Premnaspirodiene oxygenase / Hyoscymus muticus premnaspirodiene oxygenase (1 of 32)	0	0	0.04	0	0	0	0	0	0	0	0	0	0	0	0.03	0	0	0	0	0	0	0	0	0	0.03	0	0.04	0	0	0	0	0	0	0	0	0	0.013333	0	0	0	0.01	0	0	0	0.023333	0	0	0
Seita.1G059400	K10632 - BRCA1-associated protein (BRAP) (1 of 2)	12.83	8.27	10.59	23.63	27.59	29.99	43.77	33.74	30.42	39.26	46.27	41.97	13.15	17.14	10.8	29.13	29.11	34.04	44.77	32.46	32.91	41.2	44.1	29.72	8.31	14.96	13.16	23.93	28.53	29.8	33.59	32.85	33.64	23.09	27.63	36.31	10.5633	27.07	35.9767	42.5	13.6967	30.76	36.7133	38.34	12.1433	27.42	33.36	29.01
Seita.1G059500	PTHR31065:SF11 - PLATZ TRANSCRIPTION FACTOR FAMILY PROTEIN (1 of 1)	0.57	0.39	0.13	0	0	0	0	0	0	0	0	0	0.21	0	0.35	0	0	0	0	0	0	0.11	0	0	0.28	0.21	0.54	0	0	0	0	0	0	0.11	0	0	0.363333	0	0	0	0.186667	0	0	0.036667	0.343333	0	0	0.036667
Seita.1G059600	-	2.4	3	7.1	0	0	0	0	0.1	0	0	0.2	0	5.34	8.87	3.59	0	0.05	0.25	0	0	0	0.15	0.21	0.18	3	7.89	4.09	0.05	0.05	0.05	0	0	0.05	0.46	0.05	0.15	4.16667	0	0.033333	0.066667	5.93333	0.1	0	0.18	4.99333	0.05	0.016667	0.22
Seita.1G059700	-	5.93	9.27	3.28	0	0	0	0	0	0	0	0	0	7.15	0	6.02	0	0	0	0	0	0	0	0	0	4.25	3.82	1.79	0	0	0	0	0	0	0	0	0	6.16	0	0	0	4.39	0	0	0	3.28667	0	0	0
Seita.1G059800	PF01529//PF12796//PF13637 - DHHC palmitoyltransferase (zf-DHHC) // Ankyrin repeats (3 copies) (Ank_2) // Ankyrin repeats (many copies) (Ank_4) (1 of 2)	7.93	5.17	6.64	6.65	7.86	8.68	19.45	10.7	11.24	16.95	19.85	15.23	7.48	8.09	5.62	8.44	8.21	9.71	16.67	9.83	9.78	15.29	13.35	12.79	4.2	10.29	7.52	8.35	9.9	10.55	14.83	11.94	11.57	13.75	17.87	16.55	6.58	7.73	13.7967	17.3433	7.06333	8.78667	12.0933	13.81	7.33667	9.6	12.78	16.0567
Seita.1G059900	-	30.32	28.22	46.6	56.67	48.7	51.02	68.42	55	73.55	76.09	86.03	105.69	40.32	52.5	45.03	54.52	37.74	40.77	58.98	72.74	79.35	82.56	77.83	72.07	31.08	75.3	61.03	75.29	63.98	53.93	68.53	66.81	72.58	95.46	82.48	83.79	35.0467	52.13	65.6567	89.27	45.95	44.3433	70.3567	77.4867	55.8033	64.4	69.3067	87.2433
Seita.1G060000	K01507 - inorganic pyrophosphatase (ppa) (1 of 15)	49.23	42.04	75.83	31.66	39.43	38	74.43	74.74	72.73	59.79	66.34	59.2	64.83	91.24	40.25	34.16	36.32	34.82	106.71	63.69	66.84	53.38	55.23	54.37	42.76	85.67	60.29	46.76	61.25	67.75	126.35	113.98	96.28	83.14	48.36	55.08	55.7	36.3633	73.9667	61.7767	65.44	35.1	79.08	54.3267	62.9067	58.5867	112.203	62.1933
Seita.1G060100	-	0.66	0.18	0.54	3.6	4.66	1.98	3.47	3.45	2.65	1.82	1.06	0.82	1.12	0.43	0	5.3	1.14	2.35	3.35	1.8	2.13	3.29	1.09	1.29	0.18	0.7	0.33	2.63	2.47	7.21	5.47	2.48	11.33	2.17	0.86	1.45	0.46	3.41333	3.19	1.23333	0.516667	2.93	2.42667	1.89	0.403333	4.10333	6.42667	1.49333
Seita.1G060200	PTHR12526//PTHR12526:SF347 - GLYCOSYLTRANSFERASE // SUBFAMILY NOT NAMED (1 of 1)	17.16	13.75	23.67	25.23	27.19	37.99	54.06	47.06	47.08	50.27	55.78	49.62	20.01	29.44	17.93	30.43	45.59	59.22	81.92	39.78	47.14	55.95	51.35	43.91	15.79	34.29	22.1	31.11	34.6	35.89	62.21	55.98	42.49	46.48	43.58	40.82	18.1933	30.1367	49.4	51.89	22.46	45.08	56.28	50.4033	24.06	33.8667	53.56	43.6267
Seita.1G060300	PF02845 - CUE domain (CUE) (1 of 6)	72.87	53.13	65.04	88.99	83.72	90.08	115	128.44	108.22	101.53	104.28	115.88	73.28	94.67	46.86	87.76	148.07	165.69	130.52	111.09	123.79	108.45	107.86	95.41	34.61	76.98	65.39	79.31	87.75	93.24	88.35	102.9	100.8	89.43	67.87	93.18	63.68	87.5967	117.22	107.23	71.6033	133.84	121.8	103.907	58.9933	86.7667	97.35	83.4933
Seita.1G060400	-	3.61	2.99	4.5	3.07	3.37	3.55	4.11	1.57	1.66	0.58	0.76	0.71	4.22	5.49	2.67	4.94	3.81	5.27	2.92	2.3	2.8	0.64	0.75	0.6	2.36	6.58	4.94	3.04	2.63	3.8	2.45	2.82	1.99	0.67	0.39	0.37	3.7	3.33	2.44667	0.683333	4.12667	4.67333	2.67333	0.663333	4.62667	3.15667	2.42	0.476667
Seita.1G060500	-	9.82	5.59	8.8	24.69	63.81	30.58	34.15	28.08	36.44	323.47	249.89	194.82	9.77	9.07	6.15	47.51	34.13	23.5	40.35	54.5	47.07	229.94	239.9	190.99	6.41	13.98	12.37	40.39	47.49	22.4	28.22	39.85	32.49	164.62	155.35	155.29	8.07	39.6933	32.89	256.06	8.33	35.0467	47.3067	220.277	10.92	36.76	33.52	158.42
Seita.1G060600	PTHR11850//PTHR11850:SF127 - HOMEOBOX PROTEIN TRANSCRIPTION FACTORS // SUBFAMILY NOT NAMED (1 of 2)	31.96	19.58	28.99	194.49	192.35	220.6	169.85	124.13	122.29	105.33	118.99	140.22	38.98	48.14	31.2	213.49	168.28	176.79	134.45	125.4	116.26	100.06	96.25	107.1	24.9	39.48	32.87	182.28	198.52	197.04	125.49	117.88	115.15	96.55	93.77	105.49	26.8433	202.48	138.757	121.513	39.44	186.187	125.37	101.137	32.4167	192.613	119.507	98.6033
Seita.1G060700	-	6.06	5.3	6.29	28.76	42.79	31.05	36.53	19.37	18.93	50.38	39.82	28.26	3.74	4.6	1.99	19.6	17.87	28.88	33.72	15.3	16.77	31.9	43.84	29.69	2.98	4.96	5.32	18.05	21.97	37.77	12	15.46	14.6	25.85	35.12	24.7	5.88333	34.2	24.9433	39.4867	3.44333	22.1167	21.93	35.1433	4.42	25.93	14.02	28.5567
Seita.1G060800	2.7.11.1 - Non-specific serine/threonine protein kinase / Threonine-specific protein kinase (1 of 1406)	10.29	8.09	5.86	4.08	4.44	7.44	28.42	25.01	21.94	20.45	33.63	37.39	7.12	8.25	9.57	8.69	11.09	10.85	48.57	35.33	27.55	29.93	20.84	7.52	5.85	6.25	9.53	5.42	5.58	4.65	17.44	12.35	16.21	9.11	2.23	10.18	8.08	5.32	25.1233	30.49	8.31333	10.21	37.15	19.43	7.21	5.21667	15.3333	7.17333
Seita.1G060900	K02735 - 20S proteasome subunit beta 3 (PSMB3) (1 of 2)	20.71	17.89	45.85	23.67	20.08	24.17	33.51	30.63	34.11	35.86	35.53	45.62	29.1	36.96	19.63	25.97	24.2	25.29	38.42	33.87	30.27	37.27	30.68	38.37	24.84	72.62	39.14	27.89	32.09	20.75	41.57	39.36	33.91	42.61	33.5	37.41	28.15	22.64	32.75	39.0033	28.5633	25.1533	34.1867	35.44	45.5333	26.91	38.28	37.84
Seita.1G061000	-	0	0.15	0.54	5.53	6.32	4.01	0	0	0	9.45	6.48	13.52	0.37	0.48	0	7.43	22.42	15.65	0.31	0.55	3.59	8.62	4.2	5.64	0.15	0.59	0.55	3.51	4.1	9.51	0	0.3	2.92	0.9	2.01	8.69	0.23	5.28667	0	9.81667	0.283333	15.1667	1.48333	6.15333	0.43	5.70667	1.07333	3.86667
Seita.1G061100	-	5.93	4.2	7.93	4.93	5.22	7.44	13.28	10.01	12.38	18.15	15.24	19.65	4.5	7.15	4.68	5.79	3.91	4.62	13	9.58	10.85	15.49	17.41	14.17	5.25	11.05	8.67	6.3	6.95	5.9	14.14	12.07	9.69	14.62	14.55	13.61	6.02	5.86333	11.89	17.68	5.44333	4.77333	11.1433	15.69	8.32333	6.38333	11.9667	14.26
Seita.1G061200	PTHR26402//PTHR26402:SF529 - RESPONSE REGULATOR OF TWO-COMPONENT SYSTEM // SUBFAMILY NOT NAMED (1 of 5)	11.01	6.25	4.98	88.62	89.38	93.91	94.79	88.47	73.16	111.42	102.67	89.04	10.22	10.04	10.56	56.51	53.36	68.23	96.49	49.32	55.51	89.51	84.15	70	5.39	7.55	10.7	69.09	60.26	100.06	75.75	71.68	68.07	78.8	69.41	80.92	7.41333	90.6367	85.4733	101.043	10.2733	59.3667	67.1067	81.22	7.88	76.47	71.8333	76.3767
Seita.1G061300	PTHR11638:SF86 - CHAPERONE PROTEIN CLPB4, MITOCHONDRIAL (1 of 1)	4.89	4.11	6.24	5.52	5.6	8.77	10.72	9.01	9.8	8.62	9.87	7.08	5.9	7.64	12	6.6	6.34	6.76	16.57	9.02	10.65	16.54	10.53	56.18	6.78	7.66	11.7	7.84	9.99	9.59	19.65	11.58	9.15	17.95	9.53	11.97	5.08	6.63	9.84333	8.52333	8.51333	6.56667	12.08	27.75	8.71333	9.14	13.46	13.15
Seita.1G061400	-	0	0	0	0	0	0	0	0	0	0	0	0	0	0	0	0	0	0	0	0	0	0	0	0	0	0	0	0	0	0	0	0	0	0	0	0	0	0	0	0	0	0	0	0	0	0	0	0
Seita.1G061500	-	10.34	10.4	26.4	18.14	18.23	22.55	30.82	18.17	17.96	19.55	16.79	19.74	20.81	23.84	10.63	19.16	15.55	16.72	18.89	17.58	18.65	21.01	19.39	18.39	12.96	26.54	14.21	35.69	34.81	30.5	35.45	21.89	23.85	22.97	16.24	21.01	15.7133	19.64	22.3167	18.6933	18.4267	17.1433	18.3733	19.5967	17.9033	33.6667	27.0633	20.0733
Seita.1G061600	-	0	0	0	0	0	0	0	0	0	0	0	0	0	0	0	0	0	0	0	0	0	0	0	0	0	0	0	0	0	0	0	0	0	0	0	0	0	0	0	0	0	0	0	0	0	0	0	0
Seita.1G061700	PF01535//PF13041 - PPR repeat (PPR) // PPR repeat family (PPR_2) (1 of 170)	0	0	0	0	0	0	0	0	0	0	0	0	0	0	0	0	0	0	0	0	0	0	0.35	0	0	0.68	0	0	0	0	0	0	0	0	0	0	0	0	0	0	0	0	0	0.116667	0.226667	0	0	0
Seita.1G061800	PF03009//PF09335 - Glycerophosphoryl diester phosphodiesterase family (GDPD) // SNARE associated Golgi protein (SNARE_assoc) (1 of 1)	0.26	0.15	1.04	7.86	8.57	8.62	3.45	1.63	1.85	0.18	0.45	0.38	0.48	0.46	0.33	6.17	2.91	3.98	0.55	1.12	1.82	0.32	0.24	0.39	0.34	0.35	0.29	9.09	4.93	9.28	1.56	1	2	0.26	0.15	0.24	0.483333	8.35	2.31	0.336667	0.423333	4.35333	1.16333	0.316667	0.326667	7.76667	1.52	0.216667
Seita.1G061900	K14016 - ubiquitin fusion degradation protein 1 (UFD1) (1 of 5)	21.18	17.76	22.57	46.03	60.97	79.95	79.3	53.38	57.02	46.99	56.02	52.55	26.28	34.05	27.15	65.53	78	94.96	92.81	58.45	59.51	66.5	62.36	77.69	17.7	32.87	27.46	51.96	53.62	70.65	63.07	52.12	49.91	52.22	34.91	44.6	20.5033	62.3167	63.2333	51.8533	29.16	79.4967	70.2567	68.85	26.01	58.7433	55.0333	43.91
Seita.1G062000	-	0	0	0.41	1.86	1.02	1.08	0.33	0	0	0	0.04	0	0	0	0	2.46	0.67	0	0.9	0.62	0	0.27	0	0	0	0.74	0	0.51	0	0.23	0	0	0.43	0	0	0	0.136667	1.32	0.11	0.013333	0	1.04333	0.506667	0.09	0.246667	0.246667	0.143333	0
Seita.1G062100	PF03106 - WRKY DNA -binding domain (WRKY) (1 of 109)	26.2	10.16	11.08	69.52	371.29	22.59	30.29	155.19	53.17	3753.42	1962.44	1840.82	24.5	21.71	12.43	57.57	76.25	31.6	55.71	63.63	91.78	2353.3	2805.89	2873.05	6.01	21.11	15.03	41.92	31.85	36.41	50.19	66.34	48.78	1423.38	2661.05	2787.23	15.8133	154.467	79.55	2518.89	19.5467	55.14	70.3733	2677.41	14.05	36.7267	55.1033	2290.55
Seita.1G062200	-	13.22	6.97	5.3	15.41	18.23	19.35	51.91	45.3	40.4	63.09	62.15	52.3	10.37	4.02	8.07	14.21	18.65	27.18	71.62	32.33	38.89	54.45	76.62	28.44	3.55	4.03	11.14	7.04	6	14.87	18.98	15.49	21.8	9.38	40.56	33.88	8.49667	17.6633	45.87	59.18	7.48667	20.0133	47.6133	53.17	6.24	9.30333	18.7567	27.94
Seita.1G062300	-	0	0	0	0	0	0	0	0	0	6.5	0	0	0	0	0	0	0	0	0	0	0	22.38	22.24	0	12.54	0	0	0	0	10.52	0	0	0	14.33	0	0	0	0	0	2.16667	0	0	0	14.8733	4.18	3.50667	0	4.77667
Seita.1G062400	PTHR10366//PTHR10366:SF432 - NAD DEPENDENT EPIMERASE/DEHYDRATASE // SUBFAMILY NOT NAMED (1 of 1)	7.56	4.68	6.25	4.86	9.01	7.55	14.5	16.8	16.91	23.45	18.91	13.28	8.71	5.8	6.52	10.25	13.05	8.6	27.37	10.71	12.81	20.42	38.69	22.38	4.2	6.46	7.56	6.97	8.41	5.97	7.12	7.34	8.61	11.37	22.15	14.88	6.16333	7.14	16.07	18.5467	7.01	10.6333	16.9633	27.1633	6.07333	7.11667	7.69	16.1333
Seita.1G062500	PTHR21145:SF1 - CHORISMATE MUTASE 2 (1 of 1)	6.46	5.93	7.56	3.32	3.63	4.02	9.87	12.2	15.36	35.44	29.44	21.72	8.29	7.83	3.88	3.81	2.38	2.39	18.76	9.33	10.81	31.74	39.44	40.08	5.16	9.28	5.26	4.4	5.69	4.12	13.72	14.27	9.51	22.57	34.53	28.01	6.65	3.65667	12.4767	28.8667	6.66667	2.86	12.9667	37.0867	6.56667	4.73667	12.5	28.37
Seita.1G062600	PTHR23091//PTHR23091:SF245 - N-TERMINAL ACETYLTRANSFERASE // SUBFAMILY NOT NAMED (1 of 2)	0	0	0	0	0	0	0	0.26	0.25	1.74	0.81	2.42	0.03	0	0	0	0	0	0.05	0	0.31	2.2	1.06	4.01	0	0.03	0	0	0	0	0	0.7	0	4.5	1.45	1.11	0	0	0.17	1.65667	0.01	0	0.12	2.42333	0.01	0	0.233333	2.35333
Seita.1G062700	PTHR33449:SF1 - NUCLEOID-ASSOCIATED PROTEIN YBAB (1 of 1)	21.68	23.49	42.44	74.4	63.61	77.41	69.54	41.98	39.78	34.95	24.2	29.04	35.58	39.91	14.2	73.77	43.3	32.85	30.8	41.05	41.88	30.89	27.07	28.49	23.24	51.59	25.38	117.65	135.13	89.22	60.23	55.36	88.95	55.98	30.51	29.78	29.2033	71.8067	50.4333	29.3967	29.8967	49.9733	37.91	28.8167	33.4033	114	68.18	38.7567
Seita.1G062800	-	0	0	0.24	0	0	0	0	0	0	0	0	0	0	0	0.14	0	0	0	0	0	0	0	0	0	0	0.26	0.08	0	0	0	0	0	0	0	0	0	0.08	0	0	0	0.046667	0	0	0	0.113333	0	0	0
Seita.1G062900	-	1.26	0.75	13.03	0	0	0	0	0	0.1	0.12	0.1	0	12.92	34.59	3.66	0	0	0	0	0	0	0	0	0.19	0.86	18.48	8.82	0	0.1	0	0.1	0.41	0.3	0	0.3	0.11	5.01333	0	0.033333	0.073333	17.0567	0	0	0.063333	9.38667	0.033333	0.27	0.136667
Seita.1G063000	-	0	0	0	0	0	0	0	0	0	0	0	0	0.22	1.14	0	0	0	0	0	0	0	0	0	0	0.36	0.23	0.43	0	0	0	0	0	0	0	0	0	0	0	0	0	0.453333	0	0	0	0.34	0	0	0
Seita.1G063100	-	2.13	1.32	100.15	0	0	0	0	0	0	0	0	0	12.32	68.21	12.55	0	0	0	0	0	0	0	0	0	1.37	91.93	74.37	0	0	0	0	0	0	0	0	0	34.5333	0	0	0	31.0267	0	0	0	55.89	0	0	0
Seita.1G063200	PTHR13832//PTHR13832:SF356 - PROTEIN PHOSPHATASE 2C // SUBFAMILY NOT NAMED (1 of 2)	18.47	12.33	26.59	47.04	53.58	52.78	69.73	67.95	84.71	78.37	68.11	73.92	27.26	30.03	15.58	39.97	34.08	39.61	100.66	49.76	67.98	69.73	69.18	76.89	17.79	44.68	30.84	56.45	55.96	64.99	105.86	95.86	76.07	93.46	142.44	114.81	19.13	51.1333	74.13	73.4667	24.29	37.8867	72.8	71.9333	31.1033	59.1333	92.5967	116.903
Seita.1G063300	-	20.45	14.06	20.46	29.6	32.24	40.13	46.97	43.21	38.5	36.03	40.19	34.14	23.59	30.29	18.57	33.55	29.37	34.19	56.54	36.8	41.33	37.78	38.02	38.53	16.34	28.75	23.97	38.38	39.93	37.07	54.68	45.41	42.27	35.5	40.82	45.28	18.3233	33.99	42.8933	36.7867	24.15	32.37	44.89	38.11	23.02	38.46	47.4533	40.5333
Seita.1G063400	PTHR13222 - CGTHBA PROTEIN -14 GENE PROTEIN (1 of 1)	24.31	19.11	15.72	40.97	47.22	62.82	61.47	48.3	43.75	45.11	53.41	55.61	21.95	26.66	19.77	45.11	97.06	132.08	74.29	59	62.1	55.62	43.13	35.32	13.05	16.01	19.59	32.16	36.13	57.74	41.98	35.32	49.21	39.58	32.38	43.78	19.7133	50.3367	51.1733	51.3767	22.7933	91.4167	65.13	44.69	16.2167	42.01	42.17	38.58
Seita.1G063500	PTHR31373:SF0 - EMB (1 of 4)	1.39	0.31	1.44	0.75	0.68	1.08	1.68	3.71	4.12	14.99	5.51	15.19	1.19	2.64	1.32	1.34	1.39	1.55	3.35	3.71	3.78	9.76	9.87	11.01	0.91	1.12	1.58	1.23	1.25	1.37	3	3.77	2.7	4.38	7.33	13.1	1.04667	0.836667	3.17	11.8967	1.71667	1.42667	3.61333	10.2133	1.20333	1.28333	3.15667	8.27
Seita.1G063600	PTHR20855:SF47 - EXPRESSED PROTEIN (1 of 1)	26.86	14.7	35.99	8.49	6.82	6.28	9.01	21.77	19.04	20.05	14.73	31	23.89	41.66	12.94	9.1	24.89	20	15.72	24.94	25.36	26.3	21.44	17.26	14.18	28.02	18.52	8.4	8.11	7.58	13.21	21.07	12.93	10.25	13.57	17.68	25.85	7.19667	16.6067	21.9267	26.1633	17.9967	22.0067	21.6667	20.24	8.03	15.7367	13.8333
Seita.1G063700	PTHR16517:SF27 - TUBBY-LIKE PROTEIN 8 (1 of 1)	1.54	1.02	2.08	0.11	0.06	0	0	0.18	0.23	0.07	0.37	0.46	2.42	2.7	0.91	0	0.06	0	0	0.06	0.24	0.24	0.76	1.29	1.21	2.15	1.08	0	0	0.06	0.06	0	0.42	0.25	1.14	0.63	1.54667	0.056667	0.136667	0.3	2.01	0.02	0.1	0.763333	1.48	0.02	0.16	0.673333
Seita.1G063800	PTHR10621:SF9 - F12F1.16 PROTEIN-RELATED (1 of 1)	8.45	6.97	15.71	1.23	1.43	2.04	4.49	4.67	5.4	5.54	7.26	7.73	11.65	16.67	8.77	1.81	0.89	1.06	8.77	4.55	4.95	5.73	6.24	6.83	8.23	24.86	16.71	2.27	1.83	1.57	10.04	5.69	4.72	7.48	4.79	6.46	10.3767	1.56667	4.85333	6.84333	12.3633	1.25333	6.09	6.26667	16.6	1.89	6.81667	6.24333
Seita.1G063900	PTHR11922//PTHR11922:SF41 - GMP SYNTHASE-RELATED // SUBFAMILY NOT NAMED (1 of 3)	0	0	0	0	0	0	0.3	0	0.3	6	3.33	0.73	0.1	0	0	0	0	0	0	0	0	3.27	5.52	6.67	0	0	0	0	0	0	0.32	0	0	7.31	16.14	11.37	0	0	0.2	3.35333	0.033333	0	0	5.15333	0	0	0.106667	11.6067
Seita.1G064000	PTHR11922//PTHR11922:SF41 - GMP SYNTHASE-RELATED // SUBFAMILY NOT NAMED (1 of 3)	0	0.05	0	0	0	0	0	0	0.09	0	0	0	0	0	0	0	0	0	0	0.09	0	0.09	0.29	0	0	0	0	0	0	0.08	0.57	0	0	0	0.09	0.19	0.016667	0	0.03	0	0	0	0.03	0.126667	0	0.026667	0.19	0.093333
Seita.1G064100	PTHR11922//PTHR11922:SF41 - GMP SYNTHASE-RELATED // SUBFAMILY NOT NAMED (1 of 3)	0.05	0	0.09	1.13	0.97	2.77	0.86	0.1	1.09	0.91	0.65	0	0.16	0.04	0.05	3.87	0.7	0.2	0.41	1.28	0.54	1.12	1.99	1.5	0	0.16	0.06	6.19	6.29	1.11	1.7	2.63	0.54	1.38	4.53	2.2	0.046667	1.62333	0.683333	0.52	0.083333	1.59	0.743333	1.53667	0.073333	4.53	1.62333	2.70333
Seita.1G064200	K07023 - putative hydrolases of HD superfamily (K07023) (1 of 2)	9.29	6.59	15.47	38	40.5	39.7	30.87	14.58	16.92	10.29	12.94	10.88	12.91	13.83	11.18	32.33	19.18	20.06	15.06	16.55	15.16	11.26	7.79	8.52	7.11	17.41	13.67	29.84	28.7	32.41	17.83	21.1	26.13	16.82	8.07	12.03	10.45	39.4	20.79	11.37	12.64	23.8567	15.59	9.19	12.73	30.3167	21.6867	12.3067
Seita.1G064300	PTHR24361//PTHR24361:SF366 - MITOGEN-ACTIVATED KINASE KINASE KINASE // SUBFAMILY NOT NAMED (1 of 1)	4.23	4.14	4.31	2.38	3.76	3.16	12.21	2.27	1.59	0	0.23	0.04	5.27	7.08	2.67	7.75	9.96	12.64	3.93	10.43	9.08	0	0.23	0	2.45	5.93	3.3	4.61	5.98	13.81	7.75	8.83	11.66	0.12	0.04	0.04	4.22667	3.1	5.35667	0.09	5.00667	10.1167	7.81333	0.076667	3.89333	8.13333	9.41333	0.066667
Seita.1G064400	PTHR11863//PTHR11863:SF39 - STEROL DESATURASE // SUBFAMILY NOT NAMED (1 of 2)	2.46	1.16	12.96	10.55	8.85	8.27	4.8	4.31	3.78	0.17	0.34	0.35	11.81	23.45	4.58	13.16	7.44	6.19	3.75	3.43	3.02	0.96	0.12	0.03	5.32	20.06	7.54	17.64	26.56	12.47	12.68	17.12	9.44	0.7	0.15	0.27	5.52667	9.22333	4.29667	0.286667	13.28	8.93	3.4	0.37	10.9733	18.89	13.08	0.373333
Seita.1G064500	-	1.37	0.67	1.02	0.93	1.19	0.58	0.91	0.27	0.77	0.63	0.28	0.77	0.99	1.11	0.71	0.43	0.6	0.37	0.64	0.68	0.73	0.73	0.66	0.25	1.05	1.41	0.92	0.82	0.65	1.01	0.75	0.45	0.72	0.57	0.18	0.38	1.02	0.9	0.65	0.56	0.936667	0.466667	0.683333	0.546667	1.12667	0.826667	0.64	0.376667
Seita.1G064600	-	0	0	0.05	0	0	0	0	0	0	0	0	0	0	0.14	0	0	0	0	0	0	0	0	0	0	0.05	0.59	0.17	0	0	0	0	0	0	0	0.09	0	0.016667	0	0	0	0.046667	0	0	0	0.27	0	0	0.03
Seita.1G064700	K19041 - E3 ubiquitin-protein ligase RNF38/44 [EC:6.3.2.19] (RNF38_44) (1 of 2)	1.58	0.8	0.88	1.31	1.14	1.81	1.76	2.07	1.59	0.41	0.77	0.72	1.66	1.8	1.58	3.22	3.63	2.53	0.92	3.06	2.23	0.61	0.84	0.84	0.75	1.19	2.19	3.39	2.42	1.52	2.49	2.26	1.96	0.42	0.9	1.05	1.08667	1.42	1.80667	0.633333	1.68	3.12667	2.07	0.763333	1.37667	2.44333	2.23667	0.79
Seita.1G064800	PF08553 - VID27 cytoplasmic protein (VID27) (1 of 2)	10.14	8.2	18.41	11.6	12.19	16.38	22.07	25.35	22.45	14.95	17.18	17.67	17.91	26.56	11.27	13.65	12.17	12.01	21.42	26.03	23.91	14.48	12.8	18.88	9.53	23.02	13.54	14.71	13.67	12.51	23.52	17.63	17.53	14.47	11.1	14.41	12.25	13.39	23.29	16.6	18.58	12.61	23.7867	15.3867	15.3633	13.63	19.56	13.3267
Seita.1G064900	K07342 - protein transport protein SEC61 subunit gamma and related proteins (SEC61G, SSS1, secE) (1 of 2)	69.27	78.54	128.58	34.11	32.84	40.22	41.17	41.81	63.49	90.39	96.69	93.62	113.76	148.21	46.66	54.09	52.21	37.91	64.92	65.47	63.15	96.76	113.09	77.36	77.14	142.27	63.02	66.46	84.08	31.79	64.41	93.28	72.62	113.11	90.19	86.7	92.13	35.7233	48.8233	93.5667	102.877	48.07	64.5133	95.7367	94.1433	60.7767	76.77	96.6667
Seita.1G065000	-	3.19	0	7.01	12.45	0	5.48	0	6.83	6.67	14.13	17.95	5.6	0	0	0	0	0	0	0	0	0	11.5	50.01	0	3.05	4.14	3.97	0	0	9.32	5.8	6.98	0	12.22	5.75	5.89	3.4	5.97667	4.5	12.56	0	0	0	20.5033	3.72	3.10667	4.26	7.95333
Seita.1G065100	-	0	0.06	0.07	0	0	0.12	0	0.11	0	0	0	0	0	0.19	0.06	0.11	0	0.19	0	0.11	0.12	0	0	0	0	0.08	0	0	0	0.11	0.24	0.12	0.12	0	0	0	0.043333	0.04	0.036667	0	0.083333	0.1	0.076667	0	0.026667	0.036667	0.16	0
Seita.1G065200	-	1.64	0.67	1.05	0.47	0.95	0.45	0.51	2.02	1.65	1.57	1.37	6.68	1.74	1.16	0.42	3.05	14.2	7.76	1.1	2.68	2.04	2.02	0.61	1.02	0.98	1.64	1.23	2.45	1.89	2.28	1.14	5.9	3.27	3.77	14.9	7.47	1.12	0.623333	1.39333	3.20667	1.10667	8.33667	1.94	1.21667	1.28333	2.20667	3.43667	8.71333
Seita.1G065300	PF00643//PF06203 - B-box zinc finger (zf-B_box) // CCT motif (CCT) (1 of 9)	7.92	3.92	6.02	100.63	74.52	59.36	16.18	14.6	10.91	6.74	12.33	12.99	4.6	6.07	2.55	107.46	55.13	39.48	1.96	14	12.08	6.32	5.66	14.88	4.31	11.13	6.86	89.85	77.87	91.12	6.76	6.91	27.02	4.06	3.12	7.1	5.95333	78.17	13.8967	10.6867	4.40667	67.3567	9.34667	8.95333	7.43333	86.28	13.5633	4.76
Seita.1G065400	PTHR24343:SF123 - CBL-INTERACTING SERINE/THREONINE-PROTEIN KINASE 21 (1 of 1)	0.44	0.2	0.32	9.81	10.63	10.44	10.29	3.28	1.81	0.42	0.89	0.45	0.18	0.33	0.2	17.97	9.74	10.65	1.13	5.49	4.33	0.53	0.59	0.24	0.39	0.7	0.44	12.64	13.16	14.17	3.64	2.95	6.09	0.84	0.3	0.78	0.32	10.2933	5.12667	0.586667	0.236667	12.7867	3.65	0.453333	0.51	13.3233	4.22667	0.64
Seita.1G065500	2.7.1.16 - Ribulokinase / L-ribulokinase (1 of 1)	15.26	10.3	19.64	19.14	20.53	25.56	29.77	19.25	14.56	17.8	20.75	16.99	18.11	22.3	13.12	19.61	15.32	18.77	20.92	16.54	15.87	19.16	16.29	14.35	11.56	23.62	20.42	22.36	25.06	29.82	24.64	20.2	23.47	22.3	15.06	21.6	15.0667	21.7433	21.1933	18.5133	17.8433	17.9	17.7767	16.6	18.5333	25.7467	22.77	19.6533
Seita.1G065600	-	65.84	55.6	66.28	87.71	96.57	120.82	183.34	127.68	118.6	114.54	124.98	124.27	75.37	89.44	62	117.45	87.98	119.18	204.49	123.68	135.45	122.55	111.95	105.44	49.67	88.44	82.35	128.67	123.99	145.7	223.95	145.62	150.98	161.8	141.1	162.79	62.5733	101.7	143.207	121.263	75.6033	108.203	154.54	113.313	73.4867	132.787	173.517	155.23
Seita.1G065700	PTHR11615//PTHR11615:SF153 - NITRATE, FROMATE, IRON DEHYDROGENASE // SUBFAMILY NOT NAMED (1 of 2)	1.58	0.68	3.48	2.85	2.27	1.77	1.3	1.5	1.53	0.66	1.66	0.94	2.98	3.18	0.56	5.84	2.59	1.18	0.34	2.07	1.44	0.93	0.52	0.33	1.73	5.85	1.22	2.58	3.63	4.07	1.86	1.92	3.27	1.41	0.5	0.52	1.91333	2.29667	1.44333	1.08667	2.24	3.20333	1.28333	0.593333	2.93333	3.42667	2.35	0.81
Seita.1G065800	6.2.1.34 - Trans-feruloyl-CoA synthase / Trans-feruloyl-CoA synthetase (1 of 4)	30.49	17.54	24.16	6.86	3.39	5.28	8.57	17.82	39.85	73.16	61.75	59.88	37.59	24.11	33.48	6.46	6.1	7.45	40.07	15.68	21.98	66.52	89.99	115.91	41.3	46.29	35.95	15.07	31.54	10.86	42.96	92.28	19.18	112.68	76.27	91.53	24.0633	5.17667	22.08	64.93	31.7267	6.67	25.91	90.8067	41.18	19.1567	51.4733	93.4933
Seita.1G065900	K11098 - small nuclear ribonucleoprotein F (SNRPF, SMF) (1 of 2)	56.73	63.31	110.86	14.34	8.76	12.22	29.07	19.81	32.69	50.75	44.98	57.35	69.48	86.32	43.75	13.93	11.74	8.82	27.06	31.93	28.39	47.03	38.76	54.31	77.73	128.02	74.21	28.24	24.57	13.22	52.25	44.54	37.37	85.1	61.97	61.68	76.9667	11.7733	27.19	51.0267	66.5167	11.4967	29.1267	46.7	93.32	22.01	44.72	69.5833
Seita.1G066000	PF02469 - Fasciclin domain (Fasciclin) (1 of 25)	0	0.13	1.2	0.12	0.12	0	0.12	0	0	0.6	0.13	0.12	0.91	1.35	0.21	0	0	0.1	0	0	0	0.51	1.07	0.71	0	0.78	0.32	0	0	0	0	0	0	0.4	0.76	0.4	0.443333	0.08	0.04	0.283333	0.823333	0.033333	0	0.763333	0.366667	0	0	0.52
Seita.1G066100	-	0.04	0	0.14	0	0	0	0	0	0	0.09	0	0	0.14	0.18	0.29	0	0	0	0	0	0	0	0	0	0.04	0.15	0.33	0	0	0	0	0	0	0	0	0	0.06	0	0	0.03	0.203333	0	0	0	0.173333	0	0	0
Seita.1G066200	PTHR23163:SF0 - E3 UBIQUITIN-PROTEIN LIGASE BRE1 (1 of 2)	0	0	0	0	0	0	0	0	0	0	0	0	0	0	0	0	0	0	0	0	0	0	0	0	0	0	0	0	0	0	0	0	0	0	0	0	0	0	0	0	0	0	0	0	0	0	0	0
Seita.1G066300	PF03110 - SBP domain (SBP) (1 of 19)	0.03	0.03	0	0	0	0	0	0	0	0	0	0	0.1	0	0.15	0	0	0	0	0	0	0	0	0	0.06	0	0.03	0	0	0	0	0	0	0	0	0	0.02	0	0	0	0.083333	0	0	0	0.03	0	0	0
Seita.1G066400	PTHR11122//PTHR11122:SF19 - APOSPORY-ASSOCIATED PROTEIN C-RELATED // SUBFAMILY NOT NAMED (1 of 1)	5.47	3.17	7.61	14.84	16.3	23.3	21.94	12.26	15.7	3.24	7.56	4.45	4.78	5.8	3.33	14.93	12.5	14.9	19.01	7.64	8.62	3.01	2.19	2.76	2.82	8.78	5.92	10.4	10	14.81	8.22	10.61	10.14	10.01	3.28	4.27	5.41667	18.1467	16.6333	5.08333	4.63667	14.11	11.7567	2.65333	5.84	11.7367	9.65667	5.85333
Seita.1G066500	K19347 - SUN domain-containing protein 1/2 (SUN1_2) (1 of 2)	14.44	10.42	16.95	32.73	38.31	46.14	77.93	56.05	55.15	52.07	53.45	52.5	20.23	23.27	14.71	38.3	36.1	47.66	79.17	52.7	55.17	56.73	53.88	51.79	12.54	25.98	19.28	44.15	44.52	50.14	82.23	66.09	56.51	60.98	50.06	55.09	13.9367	39.06	63.0433	52.6733	19.4033	40.6867	62.3467	54.1333	19.2667	46.27	68.2767	55.3767
Seita.1G066600	K14191 - 18S rRNA (adenine1779-N6/adenine1780-N6)-dimethyltransferase [EC:2.1.1.183] (DIM1) (1 of 4)	26.29	17.87	47.77	12.54	11.6	14.98	24.6	23.5	27.8	25.64	27.22	30.13	28.88	33.1	29.86	14.31	9.69	9.1	24.87	19.49	19.16	19.64	21.3	29.94	24.25	62.66	57.73	23.82	24.93	15.59	32.4	34.04	24.24	28.77	32.05	25.41	30.6433	13.04	25.3	27.6633	30.6133	11.0333	21.1733	23.6267	48.2133	21.4467	30.2267	28.7433
Seita.1G066700	K14191 - 18S rRNA (adenine1779-N6/adenine1780-N6)-dimethyltransferase [EC:2.1.1.183] (DIM1) (1 of 4)	38.19	29.25	72.56	13.1	11.68	14.43	28.62	23.54	23.77	26	32.17	36.77	39.73	50.93	40.3	15.36	8.12	9.44	27.97	22.47	23.59	23.18	20.97	28.36	38.59	105.78	88.18	31.98	30.79	15.04	54.48	39.69	30.06	37.45	39.15	32.84	46.6667	13.07	25.31	31.6467	43.6533	10.9733	24.6767	24.17	77.5167	25.9367	41.41	36.48
Seita.1G066800	-	7.15	5.26	6.9	2.06	2.43	2.43	4.5	1.84	2.87	6.71	5.18	5.03	6.91	11.7	4.44	2.23	2.55	2.8	3.57	3.75	1.58	5.26	2.9	3.3	5.4	10.25	5.73	3.99	2.8	3.64	2.48	3.12	4.11	2.6	4.9	2.78	6.43667	2.30667	3.07	5.64	7.68333	2.52667	2.96667	3.82	7.12667	3.47667	3.23667	3.42667
Seita.1G066900	-	0	0	0	0	0	0	0	0	0	0	0	0	0	0	0	0	0	0	0	0	0	0	0	0	0.1	0.51	0.12	0	0	0	0	0	0	0	0.19	0.2	0	0	0	0	0	0	0	0	0.243333	0	0	0.13
Seita.1G067000	-	35.38	31.59	34.81	40.93	50.27	56.23	60.6	40.4	43.12	40.72	49.19	35.7	38.05	49.14	21.08	38.26	50.55	63.19	62.37	33.05	35.97	40.58	36.87	36.67	20.14	32.87	23.16	37.48	48.75	49.68	35.57	40.62	38.24	30.55	39.65	45.19	33.9267	49.1433	48.04	41.87	36.09	50.6667	43.7967	38.04	25.39	45.3033	38.1433	38.4633
Seita.1G067100	-	0.3	0.29	0.21	0	0	0	0	0	0	0	0	0	0	0	0.12	0	0	0	0	0	0	0	0	0	0.24	0.15	0.36	0	0	0	0	0	0	0	0	0	0.266667	0	0	0	0.04	0	0	0	0.25	0	0	0
Seita.1G067200	PTHR15664 - C20ORF30 PROTEIN (1 of 4)	28.43	18.32	25.51	46.66	39.61	49.21	51.82	58.74	74.61	58.56	70.6	95.78	31.45	36.49	23.05	70.74	98.33	96.08	63.22	84.35	85.78	61.19	50.84	51.18	21.03	42.78	30.85	38.27	44.44	42.87	44.98	59.91	67.01	56.6	78.64	73.52	24.0867	45.16	61.7233	74.98	30.33	88.3833	77.7833	54.4033	31.5533	41.86	57.3	69.5867
Seita.1G067300	PF00069//PF08263 - Protein kinase domain (Pkinase) // Leucine rich repeat N-terminal domain (LRRNT_2) (1 of 15)	10.9	9.38	14.61	2.5	3.07	3.76	10.83	24.99	18.34	20.26	22.42	15.53	15.07	20.73	6.87	1.96	3.89	4.79	28.56	11.32	14.71	15.68	13.88	17.01	9.66	15.34	9.53	2.08	2.34	3.48	19.54	22.12	11.83	14.09	24.39	21.08	11.63	3.11	18.0533	19.4033	14.2233	3.54667	18.1967	15.5233	11.51	2.63333	17.83	19.8533
Seita.1G067400	-	6.71	2.43	4.9	54.57	59.65	53.66	37.56	38.51	37.59	178.1	124.21	102.66	3.72	10.28	4.52	54.12	54.67	47.09	19.5	41.55	38.8	109.33	125.71	67.75	2.59	5.84	5.49	38.44	34.37	39.76	9.12	19.19	33.47	46.43	157.59	90.43	4.68	55.96	37.8867	134.99	6.17333	51.96	33.2833	100.93	4.64	37.5233	20.5933	98.15
Seita.1G067500	-	0	0	0	0	0	0	0	0	0	0	0	0	0	0	0	0	0	0	0	0	0	0	0	0	0	0	0	0	0	0	0	0	0	0	0	0	0	0	0	0	0	0	0	0	0	0	0	0
Seita.1G067600	PTHR10593//PTHR10593:SF40 - SERINE/THREONINE-PROTEIN KINASE RIO // SUBFAMILY NOT NAMED (1 of 3)	0.19	0.05	0.14	1.74	1.67	2.25	0.35	0.34	0.64	0	0	0	0.32	0.8	0.22	1.97	15.76	10.06	0.48	1.29	3.02	0	0	0	0.16	0.36	0.41	2.52	1.96	2.93	0.05	0.08	0.64	0	0	0	0.126667	1.88667	0.443333	0	0.446667	9.26333	1.59667	0	0.31	2.47	0.256667	0
Seita.1G067700	K13105 - proline-rich protein PRCC (PRCC) (1 of 1)	9.24	8.03	13.35	19.22	19.04	20.11	25.12	22.51	24.72	20.89	23.2	24.36	15.78	21.54	9.01	23.53	21.74	20.48	23.14	24.8	24.21	19.08	18.54	21.97	9.83	16.73	12.44	24.69	24.39	23.55	22.91	22.62	22.33	24.64	20.86	23.74	10.2067	19.4567	24.1167	22.8167	15.4433	21.9167	24.05	19.8633	13	24.21	22.62	23.08
Seita.1G067800	-	112.66	119.26	212.75	103.98	83.02	84.24	78.52	131.99	167.43	89.12	108.18	131.18	149.55	177.93	102.31	123.52	78.37	63.07	91.03	127.2	138.46	99.75	98.13	141.34	126.25	295.88	163.02	128.33	129.26	68.38	145.73	190.99	166.08	173.96	109.88	130.81	148.223	90.4133	125.98	109.493	143.263	88.32	118.897	113.073	195.05	108.657	167.6	138.217
Seita.1G067900	K11098 - small nuclear ribonucleoprotein F (SNRPF, SMF) (1 of 2)	32.1	32.01	70.88	12.56	12.62	15.15	17.08	17.87	29.65	45.38	45.95	54.11	29.93	39.01	27.42	15.53	8.43	6.02	25.45	30.13	29.31	46.19	36.6	39.43	56.1	96.5	73.57	25.68	26.03	8.29	28.04	43.46	33.98	73.32	54.31	54.81	44.9967	13.4433	21.5333	48.48	32.12	9.99333	28.2967	40.74	75.39	20	35.16	60.8133
Seita.1G068000	PTHR22951//PTHR22951:SF17 - CLATHRIN ASSEMBLY PROTEIN // SUBFAMILY NOT NAMED (1 of 1)	0.09	0.06	0	0	0	0	0	0.11	0	0	0	0	0	0.14	0.09	0	0	0.09	0	0.05	0	0.06	0	0	0.06	0.04	0.21	0	0.12	0.05	0.12	0	0.11	0	0	0	0.05	0	0.036667	0	0.076667	0.03	0.016667	0.02	0.103333	0.056667	0.076667	0
Seita.1G068100	-	4.14	2.56	4.51	11.87	8.4	5.55	17.94	21.54	23.26	18.56	27.01	25.61	6.49	5.06	5.7	10.78	2.99	4.85	22.46	16.37	12.51	18.25	17.07	15.08	6.07	8.87	8.63	13.09	11.7	10.3	13.58	17.01	9.8	6.42	10.49	19.95	3.73667	8.60667	20.9133	23.7267	5.75	6.20667	17.1133	16.8	7.85667	11.6967	13.4633	12.2867
Seita.1G068200	PF02485 - Core-2/I-Branching enzyme (Branch) (1 of 36)	8.73	7.7	9.11	8.75	10.71	12.43	25.84	17	19.42	35.45	35.53	29.71	9.43	12.3	6.61	11.68	10.59	12.7	31.82	19.25	18.76	32.2	28.33	30.02	7.38	15.41	8.57	15.85	13.68	12.72	27.43	25.03	19.74	32.67	29.36	29.22	8.51333	10.63	20.7533	33.5633	9.44667	11.6567	23.2767	30.1833	10.4533	14.0833	24.0667	30.4167
Seita.1G068300	K02145 - V-type H+-transporting ATPase subunit A (ATPeV1A, ATP6A) (1 of 2)	64.28	56.62	86.67	77.06	88.31	129.04	143.48	98.28	92.93	91.07	105.8	109.97	80.6	110.97	56.15	89.4	132.47	151.07	157.28	114.8	111.75	139.26	115.06	105.81	56.25	135.17	70.7	130.63	134.76	118.31	239.35	140.76	114.73	181.68	90.08	123.58	69.19	98.1367	111.563	102.28	82.5733	124.313	127.943	120.043	87.3733	127.9	164.947	131.78
Seita.1G068400	-	0	0	0	0	0	0	0	0	0	0	0	0	0	0	0	0	0	0	0	0	0	0	0.13	0	0	0	0	0	0	0	0	0.11	0	0	0	0	0	0	0	0	0	0	0	0.043333	0	0	0.036667	0
Seita.1G068500	PF04782 - Protein of unknown function (DUF632) (DUF632) (1 of 21)	1.09	0.38	0.93	8.04	7	7.56	7.03	29.73	19.12	22.8	16.62	22.95	1.93	2.89	1.12	8.35	22.01	20.8	14.81	24.57	30.64	21.41	25.56	32.35	1.08	1.43	2.5	11.43	10.76	13.43	16.75	37.77	32.19	23.28	42.48	42.41	0.8	7.53333	18.6267	20.79	1.98	17.0533	23.34	26.44	1.67	11.8733	28.9033	36.0567
Seita.1G068600	PTHR22952//PTHR22952:SF113 - CAMP-RESPONSE ELEMENT BINDING PROTEIN-RELATED // SUBFAMILY NOT NAMED (1 of 1)	42.98	26.56	44.22	49.11	53.14	59	50.13	123.47	138.95	114.77	125.95	163.88	43.19	45.05	34.45	67.85	87.7	72.72	117.77	100.85	116.1	122.69	132.19	209.25	31.34	61.17	59.57	57.98	54.22	47.53	117.13	172.32	96.42	99.2	86.43	98.02	37.92	53.75	104.183	134.867	40.8967	76.09	111.573	154.71	50.6933	53.2433	128.623	94.55
Seita.1G068700	PF02386 - Cation transport protein (TrkH) (1 of 7)	0	0	0	34.04	57.57	46.9	137.29	21.31	6.28	0.14	0.18	0.28	0	0.1	0	40.18	43.92	58.85	12.09	37.39	27.15	0.18	0.5	0.71	0	0	0.15	26.01	30.74	68.15	20.01	15.52	79.47	0.21	1.41	0.3	0	46.17	54.96	0.2	0.033333	47.65	25.5433	0.463333	0.05	41.6333	38.3333	0.64
Seita.1G068800	PTHR33059:SF6 - EXPRESSED PROTEIN (1 of 1)	1.88	0.61	0.79	16.5	20.33	36.18	36.22	37.22	38.72	40.28	35.46	59.39	4.61	3.46	1.83	25.8	39.71	43.55	71.31	41.29	48.79	34.06	34.08	176.18	0.92	1.43	2.27	34.69	32.6	22.33	67.86	118.19	52.96	74.7	130.66	81.39	1.09333	24.3367	37.3867	45.0433	3.3	36.3533	53.7967	81.44	1.54	29.8733	79.67	95.5833
Seita.1G068900	-	0	0	0	0	0	0	0	0	0	0	0	0	0	0	0	0	0	0	0	0	0	0	0	0	0	0	0	0	0	0	0	0	0	0	0	0	0	0	0	0	0	0	0	0	0	0	0	0
Seita.1G069000	PF00069//PF08263//PF13855 - Protein kinase domain (Pkinase) // Leucine rich repeat N-terminal domain (LRRNT_2) // Leucine rich repeat (LRR_8) (1 of 58)	0	0	0	0	0.03	0	0.04	0.33	0.1	1.64	1.47	2.31	0.05	0	0.02	0.04	0	0	0.27	0.03	0.15	1.48	1.86	4.13	0	0	0.02	0.04	0.08	0	0.16	0.07	0.22	2.04	2.95	2.55	0	0.01	0.156667	1.80667	0.023333	0.013333	0.15	2.49	0.006667	0.04	0.15	2.51333
Seita.1G069100	PF13837 - Myb/SANT-like DNA-binding domain (Myb_DNA-bind_4) (1 of 36)	10.3	9.22	16.58	0.78	0.73	0.91	2.2	5.57	8.37	2.86	5.24	5.27	11.78	11.95	22	1.14	0.46	0.1	5.99	4.37	4.65	3.29	2.57	5.46	10.42	17.41	19.46	1.69	1.59	0.85	9.05	7.94	3.22	4.56	5.49	3.82	12.0333	0.806667	5.38	4.45667	15.2433	0.566667	5.00333	3.77333	15.7633	1.37667	6.73667	4.62333
Seita.1G069200	PTHR23257//PTHR23257:SF541 - SERINE-THREONINE PROTEIN KINASE // SUBFAMILY NOT NAMED (1 of 3)	28.5	23.22	26.84	30.98	31.26	38.72	51.19	56.27	58	39.56	45.75	39.71	30.21	35.83	28.8	35.73	31.7	45.02	62.37	53.32	52.16	39.27	37.87	40.94	25.3	43.87	30.5	37.11	47.45	32.35	67.29	64.67	53.4	65.05	54.53	51.65	26.1867	33.6533	55.1533	41.6733	31.6133	37.4833	55.95	39.36	33.2233	38.97	61.7867	57.0767
Seita.1G069300	PF03110 - SBP domain (SBP) (1 of 19)	8.09	6.07	7.38	7.46	7.29	8.86	20.55	16.58	13.11	9.59	14.78	15.68	6.58	9.25	4.77	8.14	8.99	9.36	19.47	13.1	13.89	9.07	4.95	10.62	5.03	8.67	6.14	8.45	11.23	10.1	25.42	19.32	15.71	22.37	7.26	13.3	7.18	7.87	16.7467	13.35	6.86667	8.83	15.4867	8.21333	6.61333	9.92667	20.15	14.31
Seita.1G069400	PTHR31499:SF2 - MYB FAMILY TRANSCRIPTION FACTOR APL (1 of 2)	5.79	1.6	1.76	30.02	27.54	34.55	41.25	102.03	84.78	45.07	30.52	63.43	7.54	9.02	4.29	27.17	84.06	77.71	78.35	85.18	102.41	56.95	69.93	56.38	3.71	3.33	8.44	27	29.49	32.95	68.05	85.55	64.92	44.03	62.5	65.89	3.05	30.7033	76.02	46.34	6.95	62.98	88.6467	61.0867	5.16	29.8133	72.84	57.4733
Seita.1G069500	K17761 - succinate-semialdehyde dehydrogenase, mitochondrial (SSADH) (1 of 1)	30.42	28.25	47.92	49.42	51.55	62.65	61.72	51.58	58.86	66.56	69.42	70.25	35.01	39.77	39.75	46.61	30.39	35.85	65.28	40.36	41.21	86.34	88.26	73.76	38.15	54.33	45.67	47.5	61.99	45.2	58.16	53.54	41.84	50.81	39.06	54.12	35.53	54.54	57.3867	68.7433	38.1767	37.6167	48.95	82.7867	46.05	51.5633	51.18	47.9967
Seita.1G069600	PTHR10926//PTHR10926:SF30 - CELL CYCLE CONTROL PROTEIN 50 // SUBFAMILY NOT NAMED (1 of 2)	17.61	12.93	21.78	40.4	74.1	58.92	83.56	53.31	52.21	378.34	270.34	125.92	20.54	31.27	14.12	53.83	81.38	81.73	90.8	56.56	59.05	254.86	414.79	166.67	12.94	35.11	22.78	39.68	52.59	50.69	50.55	51.81	52.41	183.87	270.69	219.85	17.44	57.8067	63.0267	258.2	21.9767	72.3133	68.8033	278.773	23.61	47.6533	51.59	224.803
Seita.1G069700	2.1.1.191 - 23S rRNA (cytosine(1962)-C(5))-methyltransferase / rRNA large subunit methyltransferase I (1 of 1)	6.66	3.97	7.09	21.62	22.66	27.44	31.18	22.05	16.74	8.71	11.77	14.46	7.47	7.74	4.81	26.93	25.79	32.15	25.36	20.04	21.57	12.52	14.54	12.63	5.04	13.77	9.68	38.33	34.21	34.99	39.08	24.99	31.65	21.2	14.4	16.69	5.90667	23.9067	23.3233	11.6467	6.67333	28.29	22.3233	13.23	9.49667	35.8433	31.9067	17.43
Seita.1G069800	PTHR12725//PTHR12725:SF61 - HALOACID DEHALOGENASE-LIKE HYDROLASE // SUBFAMILY NOT NAMED (1 of 2)	0.35	0.22	0.48	4.41	4.34	7.6	0.98	1.04	0.99	1.06	1.26	1.07	0.12	0.84	0.53	10.66	34.41	32.29	4.18	4.55	13.88	1.1	1.37	0.64	0.22	0.12	0.47	4.91	4.34	8.11	0.41	1.84	5.2	0.61	0.63	0.9	0.35	5.45	1.00333	1.13	0.496667	25.7867	7.53667	1.03667	0.27	5.78667	2.48333	0.713333
Seita.1G069900	PTHR10739//PTHR10739:SF32 - CYTIDYLYLTRANSFERASE // SUBFAMILY NOT NAMED (1 of 1)	99.99	79.69	89.53	110.58	115	146.05	201.56	173.47	184.09	236.63	262.65	244.16	89.18	112.12	88.52	145.04	145.84	166.35	222.87	202.82	200.63	259.49	278.86	236.35	61.87	114.42	107.17	129.21	133.5	99.17	190.23	160.89	157.29	197.43	141.85	194.13	89.7367	123.877	186.373	247.813	96.6067	152.41	208.773	258.233	94.4867	120.627	169.47	177.803
Seita.1G070000	-	0	0	0	0	0	0	0	0	0	0	0	0	0	0	0	0	0	0	0	0	0	0	0	0	0	0	0	0	0	0	0	0	0	0	0	0	0	0	0	0	0	0	0	0	0	0	0	0
Seita.1G070100	-	0.17	0.02	0.1	0.14	0.1	0.07	0.25	0.29	0.33	1.01	0.64	0.82	0.07	0.26	0.06	0.16	0.13	0.36	0.46	0.44	0.51	0.91	1.06	0.79	0.06	0.19	0.08	0.12	0.19	0.05	0.32	0.4	0.36	0.42	0.85	1.01	0.096667	0.103333	0.29	0.823333	0.13	0.216667	0.47	0.92	0.11	0.12	0.36	0.76
Seita.1G070200	PTHR33179:SF7 - GENOMIC DNA, CHROMOSOME 3, P1 CLONE:MKA23 (1 of 2)	9.28	3.48	7.45	8.51	19.4	9.98	35.86	22.42	21.01	122.13	107.94	155.63	7.8	29.92	7.47	6.72	17.21	18.9	45.61	35.69	34.38	64.16	66.82	44.01	5.11	14.62	10.11	9.41	8.24	9.22	22.23	19.36	17.14	83.56	113.07	133.19	6.73667	12.63	26.43	128.567	15.0633	14.2767	38.56	58.33	9.94667	8.95667	19.5767	109.94
Seita.1G070300	-	0	0	0	0	0	0	0	0	0	0.48	0.14	0.13	0.04	0	0	0	0	0	0.08	0	0	0	0.36	0.06	0	0	0	0.14	0.07	0	0	0.07	0	0	0.14	0	0	0	0	0.25	0.013333	0	0.026667	0.14	0	0.07	0.023333	0.046667
Seita.1G070400	PTHR24291:SF46 - CYTOCHROME P450 97B3, CHLOROPLASTIC (1 of 1)	4.6	3.15	5.98	23.44	24.43	23.96	26.43	16.33	13.96	25.12	27.64	25.32	5.3	8.77	4.42	14.09	10.92	10.7	19.69	12.59	12.42	29.66	30.82	23.58	3.87	8.28	6.73	18.01	19.43	23.31	24.62	14.28	16.1	19.74	23.09	28.04	4.57667	23.9433	18.9067	26.0267	6.16333	11.9033	14.9	28.02	6.29333	20.25	18.3333	23.6233
Seita.1G070500	PF05970//PF14214 - PIF1-like helicase (PIF1) // Helitron helicase-like domain at N-terminus (Helitron_like_N) (1 of 26)	0.35	0.3	0.39	0.02	0.04	0.01	0.1	0.04	0.01	0.01	0.05	0.02	0.45	0.33	0.38	0.05	0.04	0	0.04	0.03	0	0.04	0	0.02	0.29	0.1	0.19	0.02	0.12	0.01	0.1	0.04	0.03	0.04	0.01	0.02	0.346667	0.023333	0.05	0.026667	0.386667	0.03	0.023333	0.02	0.193333	0.05	0.056667	0.023333
Seita.1G070600	-	0	0	0	0	0	0	0	0	0	0	0	0	0	0	0.13	0	0	0	0	0	0	0	0	0	0.14	0	0.01	0	0	0	0	0	0	0	0	0	0	0	0	0	0.043333	0	0	0	0.05	0	0	0
Seita.1G070700	K03190 - urease accessory protein (ureD, ureH) (1 of 1)	8.81	5.33	9.49	8.27	7.35	9.39	7.75	7.56	7.28	6.76	8.16	8.59	8.41	10.47	8.89	7.8	6.24	5.34	4.67	4.64	4.21	4.87	5.23	4.79	7.19	14.43	12.25	6.68	8.61	8.91	5.84	7.03	7.93	8.26	7.38	9.16	7.87667	8.33667	7.53	7.83667	9.25667	6.46	4.50667	4.96333	11.29	8.06667	6.93333	8.26667
Seita.1G070800	PTHR31065:SF14 - PLATZ TRANSCRIPTION FACTOR FAMILY PROTEIN (1 of 2)	4.55	2.68	2.93	0	0	0	0.2	0.33	1.5	2.64	3.39	1.39	2.76	3.25	2.73	0	0	0.17	1.44	0.5	0.34	0.67	0.77	1.37	4.77	6.65	4.72	0.07	0.07	0	0.63	3.53	1.93	2.37	0.33	1.33	3.38667	0	0.676667	2.47333	2.91333	0.056667	0.76	0.936667	5.38	0.046667	2.03	1.34333
Seita.1G070900	K17686 - Cu+-exporting ATPase (copA, ATP7) (1 of 5)	12.68	9.22	11.87	16.62	17.8	27.44	35.87	20.8	22.22	31.76	29.85	31.4	13.74	18.28	10.95	22.88	29.51	38.57	36.76	26.79	26.71	26.1	24.67	22.87	8.97	16.3	13.52	20.84	24.94	24.26	29.55	26.08	26.02	27.49	25.69	28.39	11.2567	20.62	26.2967	31.0033	14.3233	30.32	30.0867	24.5467	12.93	23.3467	27.2167	27.19
Seita.1G071000	PF00304 - Gamma-thionin family (Gamma-thionin) (1 of 50)	39.24	41.78	99.08	0	0	0	0	0	0	0	0	0	35.23	38.65	27.14	0	0	0	0	0	0	0	0	0	40.08	157.15	55.14	0	0	0	0	0	0	0	0	0	60.0333	0	0	0	33.6733	0	0	0	84.1233	0	0	0
Seita.1G071100	PF00304 - Gamma-thionin family (Gamma-thionin) (1 of 50)	32.07	3.6	19.43	0	0	0	0	0	0	0	0	0	3.08	57.33	0	0	0	0	0	0	0	0	0	0	6.04	9.85	24.7	0	0	0	0	0	0	0	0	0	18.3667	0	0	0	20.1367	0	0	0	13.53	0	0	0
Seita.1G071200	PF00304 - Gamma-thionin family (Gamma-thionin) (1 of 50)	2.76	1.74	23.04	0	0	0	0	0	0	0	0	0	2.8	22.4	3.32	0	0	0	0	0	0	0	0	0	0.94	31.06	13.68	0	0	0	0	0	0	0	0	0	9.18	0	0	0	9.50667	0	0	0	15.2267	0	0	0
Seita.1G071300	-	2.83	0.77	2.54	0	0	0	0	0	0	0	0	0	1.45	4.34	0.4	0	0	0	0	0	0	0	0	0	0.39	4.58	2.81	0	0	0	0	0	0	0	0	0	2.04667	0	0	0	2.06333	0	0	0	2.59333	0	0	0
Seita.1G071400	-	29.76	27.39	60.76	0	0	0	0	0	0	0	0	0	23.22	63.83	24.5	0	0	0	0	0	0	0	0	0	17.65	72.32	50.25	0	0	0	0	0	0	0	0	0	39.3033	0	0	0	37.1833	0	0	0	46.74	0	0	0
Seita.1G071500	-	0	0	0	0	0	0	0	0	0	0	0	0	0	0	0	0	0	0	0	0	0	0	0	0	0	0	0	0	0	0	0	0	0	0	0	0	0	0	0	0	0	0	0	0	0	0	0	0
Seita.1G071600	PTHR10836//PTHR10836:SF46 - GLYCERALDEHYDE 3-PHOSPHATE DEHYDROGENASE // SUBFAMILY NOT NAMED (1 of 2)	56	50.33	95.68	19.04	23.88	40.17	63.06	39.66	60.12	25.9	20.51	35.27	86.99	112.43	43.95	26.03	27.27	38.36	90.57	53.9	44.25	32.48	39.02	68.35	56.5	118.72	65.34	52.07	55.45	26.25	160.26	97.68	53.58	126.1	82.42	77.64	67.3367	27.6967	54.28	27.2267	81.1233	30.5533	62.9067	46.6167	80.1867	44.59	103.84	95.3867
Seita.1G071700	-	1.27	1.14	0.84	0.1	0	0	0.2	0.49	0.31	0	1.45	0.12	0.55	0.6	1.32	0.09	0.42	0.73	1.71	0.42	0.33	0.58	0.17	0.39	0.43	1.41	0.79	0.05	0.06	0.23	0.68	1.02	0.4	0.06	0	0.05	1.08333	0.033333	0.333333	0.523333	0.823333	0.413333	0.82	0.38	0.876667	0.113333	0.7	0.036667
Seita.1G071800	-	0.62	0.48	2.46	0.11	0	0	0.19	0.73	1.41	0	0	0.11	1.8	2.9	0.51	0.29	0	0	0.58	0.28	0.73	0	0.06	0.28	0.93	3.3	1.04	0.12	0	0.06	0.83	2.11	0.48	0.32	0	0	1.18667	0.036667	0.776667	0.036667	1.73667	0.096667	0.53	0.113333	1.75667	0.06	1.14	0.106667
Seita.1G071900	-	73.02	56.79	73.46	58.11	60.54	71.99	113.21	124.64	100.42	118.77	114.75	153.57	74.81	88.36	59.13	62.33	58.17	69.77	119.62	82.71	99.83	105.23	126.13	143.91	39.15	91.32	90.73	59.87	57.2	66.55	99.83	71.95	80.15	85.55	104.41	110.42	67.7567	63.5467	112.757	129.03	74.1	63.4233	100.72	125.09	73.7333	61.2067	83.9767	100.127
Seita.1G072000	PF12274 - Protein of unknown function (DUF3615) (DUF3615) (1 of 31)	0.18	0	0.03	0	0	0	0	0.05	0	0	0	0	0.03	0	0.03	0	0	0	0	0	0	0	0	0	0	0	0.17	0	0	0	0	0	0	0	0	0	0.07	0	0.016667	0	0.02	0	0	0	0.056667	0	0	0
Seita.1G072100	PTHR23155:SF402 - DISEASE RESISTANCE PROTEIN RPP13-RELATED (1 of 17)	0.04	0	0.06	0.02	0	0	0.12	0.05	0.02	0.08	0.05	0	0.08	0.13	0.08	0.02	0	0	0.09	0.04	0.09	0	0.02	0.09	0.02	0.09	0.09	0.02	0.07	0	0.07	0.07	0.05	0	0	0	0.033333	0.006667	0.063333	0.043333	0.096667	0.006667	0.073333	0.036667	0.066667	0.03	0.063333	0
Seita.1G072200	PTHR11945:SF147 - AGAMOUS-LIKE MADS-BOX PROTEIN AGL16-RELATED (1 of 2)	8.09	8.7	36.97	0	0	0	0	0	0	0	0	0	24.12	64.55	17.83	0	0	0	0	0	0	0	0	0	6.64	45.2	27.03	0	0	0	0	0	0	0	0	0	17.92	0	0	0	35.5	0	0	0	26.29	0	0	0
Seita.1G072300	-	0.23	0.2	0.88	9.96	8.19	9.58	7.66	2.97	2.77	0.83	1.5	1.26	0.71	1.22	0.62	7.12	2.38	2.64	1.82	2.82	2.56	0.83	0.34	0.49	0.76	1.68	1.32	6.2	6.48	6.54	6.25	2.46	3.99	4.67	0.32	1.61	0.436667	9.24333	4.46667	1.19667	0.85	4.04667	2.4	0.553333	1.25333	6.40667	4.23333	2.2
Seita.1G072400	PF07762 - Protein of unknown function (DUF1618) (DUF1618) (1 of 123)	0.51	0.58	1.73	0.08	0.04	0.4	0.51	1.18	0.93	0.74	1.93	2.15	2.1	1.95	0.41	0.3	0.65	0.49	3.3	0.89	0.64	0.23	1.52	2.02	1.58	2.1	0.64	0.77	0.65	0.26	0.62	2.3	1.35	1.37	0.36	0.81	0.94	0.173333	0.873333	1.60667	1.48667	0.48	1.61	1.25667	1.44	0.56	1.42333	0.846667
Seita.1G072500	-	0	0	0	0	0	0	0	0	0	0	0	0	0	0	0	0	0	0	0	0	0	0	0	0	0	0	0	0	0	0	0	0	0	0	0	0	0	0	0	0	0	0	0	0	0	0	0	0
Seita.1G072600	-	23.64	21.76	28.8	26.81	21.56	25.09	40.57	39.76	43.94	45.39	46.54	42.11	28.55	39.3	25.51	26.47	16.55	17.43	38.99	39.64	34.69	42.63	41.24	44.54	19.74	36.8	28.35	28.28	32.43	28.01	44.92	45.84	45.07	58.07	47.01	46.92	24.7333	24.4867	41.4233	44.68	31.12	20.15	37.7733	42.8033	28.2967	29.5733	45.2767	50.6667
Seita.1G072700	K02437 - glycine cleavage system H protein (gcvH, GCSH) (1 of 3)	44.64	39.66	69.28	2.95	1.81	3.28	7.34	9.56	15.8	13.3	14.25	18.41	50.24	66.6	54.88	1.48	0.61	0.52	13.85	9.62	11.86	12.16	10.14	30.35	49.26	85.07	63.12	6.72	5.28	2.5	17.59	28.28	15.25	33.61	28.19	20.14	51.1933	2.68	10.9	15.32	57.24	0.87	11.7767	17.55	65.8167	4.83333	20.3733	27.3133
Seita.1G072800	PF12274 - Protein of unknown function (DUF3615) (DUF3615) (1 of 31)	0	0	0	0	0	0	0	0	0.12	0	0.07	0	0	0	0.07	0	0	0	0.08	0.12	0.13	0	0	0	0	0	0	0	0	0	0	0	0	0	0	0	0	0	0.04	0.023333	0.023333	0	0.11	0	0	0	0	0
Seita.1G072900	PF12274 - Protein of unknown function (DUF3615) (DUF3615) (1 of 31)	3.75	2.56	5.52	0.31	0.1	0.35	3.33	2.21	3.11	6.01	5.69	4.4	5.23	5.67	3.75	0.21	0.24	0.45	3.48	3.07	3.44	5.06	3.94	5	3.1	6.89	5.25	0.33	0.3	0.07	9.23	1.94	1.83	7.23	2.73	4.8	3.94333	0.253333	2.88333	5.36667	4.88333	0.3	3.33	4.66667	5.08	0.233333	4.33333	4.92
Seita.1G073000	PF13041 - PPR repeat family (PPR_2) (1 of 453)	0.64	0.32	0.87	7.75	6.6	4.32	2.94	4.09	4.38	0.01	0.02	0.01	0.69	0.2	0.31	11.26	5.08	2.31	1.36	1.66	2.98	0.22	0	0	0.39	2.63	0.68	9.9	13.65	16.84	3.79	3.58	12.72	1.56	0.27	0.26	0.61	6.22333	3.80333	0.013333	0.4	6.21667	2	0.073333	1.23333	13.4633	6.69667	0.696667
Seita.1G073100	K01092 - myo-inositol-1(or 4)-monophosphatase (E3.1.3.25, IMPA, suhB) (1 of 1)	17.14	16.08	19.55	42.4	41.86	46.92	35.59	29.18	28.46	18.05	15.58	19.7	21.39	24.06	14.54	40.83	30.81	32.24	30.65	25.55	24.5	17.46	17.96	31.57	14.8	24.07	19.03	42.3	40.41	39.66	30.2	28.7	33.07	20.98	21.02	21.12	17.59	43.7267	31.0767	17.7767	19.9967	34.6267	26.9	22.33	19.3	40.79	30.6567	21.04
Seita.1G073200	-	0	0	0	0	0	0	0	0	0	0	0	0	0	0	0	0	0	0	0	0	0	0	0	0	0	0	0	0	0	0	0	0	0	0	0	0	0	0	0	0	0	0	0	0	0	0	0	0
Seita.1G073300	PF12274 - Protein of unknown function (DUF3615) (DUF3615) (1 of 31)	3.2	2.59	5.82	4.19	3.89	5.25	6.88	4.67	5.06	1.36	2.7	1.95	5.58	8.3	3.1	4.38	3.2	4.2	7.4	4.66	4.35	1.27	0.87	1.83	2.89	5.5	2.93	4.38	4.05	4.15	7.28	4.59	4.54	1.84	0.73	0.77	3.87	4.44333	5.53667	2.00333	5.66	3.92667	5.47	1.32333	3.77333	4.19333	5.47	1.11333
Seita.1G073400	PTHR11406:SF9 - PHOSPHOGLYCERATE KINASE (1 of 2)	153.43	144.9	233.01	229.21	234.27	262.44	344.72	321.8	290.15	162.16	177.79	177.93	220.84	274.17	93.24	214.08	206.86	247.15	377.15	276.31	288.83	167.25	154.92	207.76	135.26	255.69	127.73	296.18	303.73	321.87	471.63	307.96	362.12	356.95	614.47	396.2	177.113	241.973	318.89	172.627	196.083	222.697	314.097	176.643	172.893	307.26	380.57	455.873
Seita.1G073500	K02900 - large subunit ribosomal protein L27Ae (RP-L27Ae, RPL27A) (1 of 2)	100.23	112.52	430.11	42.86	32.17	36.9	48.44	56.97	76.8	67.89	68.86	96.51	230.27	364.64	144.5	41.68	19	16.78	49.58	76.93	77.95	66.58	57.14	86.02	212.47	471.66	227.24	131.76	145.93	39.7	140.09	165.6	115.1	241.47	133.67	114.93	214.287	37.31	60.7367	77.7533	246.47	25.82	68.1533	69.9133	303.79	105.797	140.263	163.357
Seita.1G073600	-	2.86	1.95	3.69	42.32	42.05	53.05	30.2	15.78	14.74	2.33	5.98	3.8	4.04	5.37	2.89	38.08	22.28	21.41	16.75	14.5	11.74	2.47	1.33	4.51	2.77	6.43	4.01	41.76	37.74	50.11	14.47	13.47	22.01	6.01	2.41	3.4	2.83333	45.8067	20.24	4.03667	4.1	27.2567	14.33	2.77	4.40333	43.2033	16.65	3.94
Seita.1G073700	K10745 - ribonuclease H2 subunit C (RNASEH2C) (1 of 1)	8.77	6.82	13.57	11.29	9.99	11.58	16.66	14.97	17.8	14.21	17.62	21.52	9.56	12.42	8.26	11.96	9.04	11.58	18.25	18.32	16.32	17.81	12.71	11.78	9.31	21.92	16.47	12.42	12.05	10.78	14.68	16.98	13.95	16.78	19.91	17.81	9.72	10.9533	16.4767	17.7833	10.08	10.86	17.63	14.1	15.9	11.75	15.2033	18.1667
Seita.1G073800	2.5.1.61 - Hydroxymethylbilane synthase / Uroporphyrinogen synthetase (1 of 1)	15.24	12.54	19.62	141.8	153.8	172.82	132.99	58.07	47.2	25.75	27.97	20.14	15.6	22.91	10.9	110.22	84.2	82.72	45.2	58.09	50.86	21.69	19.25	16.9	15.28	21.96	14.53	163.64	187.5	179.97	93.04	67.22	132.25	35.5	23.05	22.7	15.8	156.14	79.42	24.62	16.47	92.38	51.3833	19.28	17.2567	177.037	97.5033	27.0833
Seita.1G073900	PTHR10516:SF313 - PEPTIDYL-PROLYL CIS-TRANS ISOMERASE FKBP17-1, CHLOROPLASTIC (1 of 1)	3.86	3.82	7.24	27.72	26.23	23.38	9.6	6.61	5.42	0.45	1.43	1.32	6.49	8.73	2.83	21.76	17.75	18.9	2.82	5.03	5.44	0.51	0.93	2.25	5.25	7.65	4.53	21.83	20.9	18.84	4.46	6.69	9.82	1.73	2.16	1.73	4.97333	25.7767	7.21	1.06667	6.01667	19.47	4.43	1.23	5.81	20.5233	6.99	1.87333
Seita.1G074000	PTHR12419//PTHR12419:SF17 - OTU DOMAIN CONTAINING PROTEIN // SUBFAMILY NOT NAMED (1 of 1)	22.98	22.19	26.69	46.72	48.71	64.93	53.95	33.85	36.39	64.37	50.56	66.47	23.77	43.43	26.6	63.18	111.63	149.06	56.68	44.58	57.75	55.58	68.3	43.1	20.63	38.03	31.61	48.34	55.23	61.45	27.89	37.52	44.24	32.76	49.98	48.71	23.9533	53.4533	41.3967	60.4667	31.2667	107.957	53.0033	55.66	30.09	55.0067	36.55	43.8167
Seita.1G074100	2.4.1.221 - Peptide-O-fucosyltransferase / GDP-L-fucose:polypeptide fucosyltransferase (1 of 2)	3.94	4.1	4.93	3.43	3.65	5.54	8.6	7.54	5.45	10.22	6.89	6.54	4.86	6.71	4.79	4.13	4.79	6.62	9.57	6.92	6.78	8.41	7.48	8.82	3.52	5.65	5.41	3.8	5.14	5.17	6.23	5.25	5.26	7.07	10.77	8.84	4.32333	4.20667	7.19667	7.88333	5.45333	5.18	7.75667	8.23667	4.86	4.70333	5.58	8.89333
Seita.1G074200	-	1.31	1.27	2.68	0.1	0.15	0.09	0.19	0.05	0.19	0.12	0.05	0.07	1.99	3.66	2.22	0.07	0.28	0.07	0.16	0.1	0.18	0.1	0.05	0.07	1.33	3.49	2.43	0.03	0.03	0.02	0.22	0.23	0.31	0.22	0.1	0.11	1.75333	0.113333	0.143333	0.08	2.62333	0.14	0.146667	0.073333	2.41667	0.026667	0.253333	0.143333
Seita.1G074300	PF06839 - GRF zinc finger (zf-GRF) (1 of 81)	0	0	0	0	0	0	0	0	0	0	0	0	0.26	0	0	0	0	0	0.42	0	0	0	0	0	0	0.28	0	0	0	0.34	0	0	0	0	0	0	0	0	0	0	0.086667	0	0.14	0	0.093333	0.113333	0	0
Seita.1G074400	-	0	0	0	0	0	0	0	0	0	0	0	0	0	0	0	0	0	0	0	0	0.02	0	0.02	0	0	0	0	0	0	0	0	0	0	0	0	0	0	0	0	0	0	0	0.006667	0.006667	0	0	0	0
Seita.1G074500	-	0	0	0	0	0	0	0	0	0	0	0	0	0	0	0	0	0	0	0	0	0	0	0	0	0	0	0	0	0	0	0	0	0	0	0	0	0	0	0	0	0	0	0	0	0	0	0	0
Seita.1G074600	-	0	0	0	0	0	0	0	0	0	0	0	0	0	0	0	0	0	0	0	0	0	0	0	0	0.02	0	0	0	0	0	0	0	0	0	0	0	0	0	0	0	0	0	0	0	0.006667	0	0	0
Seita.1G074700	-	0.8	0.71	2.1	0	0	0	0.09	0	0.24	0.71	0.22	0.33	1.93	2.96	0.29	0.08	0	0.07	0.32	0.08	0.18	0.43	0.23	0.24	0.67	3.83	1.5	0	0.04	0.08	0.18	0.13	0.04	0.36	0.43	0.59	1.20333	0	0.11	0.42	1.72667	0.05	0.193333	0.3	2	0.04	0.116667	0.46
Seita.1G074800	1.13.11.27 - 4-hydroxyphenylpyruvate dioxygenase / p-hydroxyphenylpyruvate oxidase (1 of 3)	0.07	0.07	0.08	0.31	0.06	0.27	0.66	3.94	1.38	2.62	3.25	2.35	0.86	1.41	0.19	0.08	0.16	0	1.68	0.92	4.31	2.23	0.42	2.62	0.14	0.81	0.3	0	0.17	0	0.77	2.43	1.34	8.33	3.69	4.39	0.073333	0.213333	1.99333	2.74	0.82	0.08	2.30333	1.75667	0.416667	0.056667	1.51333	5.47
Seita.1G074900	-	4.16	1.68	2.24	5.02	4.68	5.77	13.61	14.93	16.31	17.89	14.33	14.2	4.54	5.41	1.89	6.27	1	2.65	31.15	9.37	27.65	14.73	16.31	9.15	1.32	3.09	3.98	5.43	4.53	3.06	11.68	10.68	15.48	18.06	21.32	16.93	2.69333	5.15667	14.95	15.4733	3.94667	3.30667	22.7233	13.3967	2.79667	4.34	12.6133	18.77
Seita.1G075000	-	1.12	0.65	0.7	2.32	1.78	4.57	6.47	6.73	6.6	5.4	11.5	6.8	1.83	1.29	1.12	2.74	2.51	1.51	14.56	4.12	6.93	7.89	5.65	5.8	0.36	0.15	0.74	1.71	0.81	0.48	3.05	3.06	3	4.16	6.88	6.2	0.823333	2.89	6.6	7.9	1.41333	2.25333	8.53667	6.44667	0.416667	1	3.03667	5.74667
Seita.1G075100	-	3.28	4.05	5.05	2.77	3.09	3.24	6.6	7.73	7.16	5.07	9.72	8.59	3.45	4.79	2.9	3.05	4.5	4.28	11.22	7.41	7.34	6	5.63	8.46	3.02	6.22	5.55	2.73	4.47	3.46	5.52	5.46	6.04	6.89	5.31	6.87	4.12667	3.03333	7.16333	7.79333	3.71333	3.94333	8.65667	6.69667	4.93	3.55333	5.67333	6.35667
Seita.1G075200	-	0	0	0	0	0	0	0	0	0	0	0	0	0	0	0	0	0	0	0	0	0	0	0	0	0	0	0	0	0	0	0	0	0	0	0	0	0	0	0	0	0	0	0	0	0	0	0	0
Seita.1G075300	K00457 - 4-hydroxyphenylpyruvate dioxygenase (HPD, hppD) (1 of 1)	31.52	19.07	29.27	184.37	162.37	141.99	79.51	87.05	76.87	12.04	26.37	23.83	41.33	89.16	26.24	186.53	401.14	320.8	71.28	100.89	105.96	31.6	10.81	16.57	28.5	42.57	44.56	223.96	186.5	236.73	70.03	75.66	109.33	41.55	4.89	15.4	26.62	162.91	81.1433	20.7467	52.2433	302.823	92.71	19.66	38.5433	215.73	85.0067	20.6133
Seita.1G075400	K03188 - urease accessory protein (ureF) (1 of 1)	0.52	0.77	1.78	0.26	0.26	0.37	0.28	0.42	0.45	0.48	0.91	1.05	0.8	2.14	1.35	0.46	0.4	0.4	0.33	0.39	0.21	0.69	0.43	0.97	0.84	2.84	1.41	0.35	0.28	0.39	0.87	0.62	0.62	0.72	1.52	1.09	1.02333	0.296667	0.383333	0.813333	1.43	0.42	0.31	0.696667	1.69667	0.34	0.703333	1.11
Seita.1G075500	K17263 - cullin-associated NEDD8-dissociated protein 1 (CAND1) (1 of 1)	40.22	34.24	55.9	30.76	36.95	49.22	68.02	43.05	44.06	42.57	51.99	42.04	50.37	66.11	34.24	30.22	30.8	41.07	75.87	42.74	46.75	42.23	41.37	40.88	34.17	61.19	38.54	38.59	38.36	39.32	71.68	48.97	44.34	49.68	42.44	46.1	43.4533	38.9767	51.71	45.5333	50.24	34.03	55.12	41.4933	44.6333	38.7567	54.9967	46.0733
Seita.1G075600	K14488 - SAUR family protein (SAUR) (1 of 35)	2.05	1.47	3.15	5.01	4.18	3.68	0.14	1.4	1.73	3.76	3.43	5.43	1.45	3.67	2.65	6.96	3.98	1.81	0.32	0.4	0.29	3.08	2.2	6.92	2.74	4.36	3.56	11.6	14	4.74	2.01	3.84	2.11	6.73	2.66	3.51	2.22333	4.29	1.09	4.20667	2.59	4.25	0.336667	4.06667	3.55333	10.1133	2.65333	4.3
Seita.1G075700	K13094 - RNA-binding protein 5/10 (RBM5_10) (1 of 1)	17.03	13.33	18.41	34.01	40.19	47.8	57.51	47.84	39.19	50.7	56.54	45.67	19.55	26.14	16.48	39.26	47.07	61.24	69.12	43.22	47.36	48.4	48.14	36.1	13.53	21.83	20.25	39.17	40.09	49.51	50.51	44.85	44.04	31.06	41.83	47.29	16.2567	40.6667	48.18	50.97	20.7233	49.19	53.2333	44.2133	18.5367	42.9233	46.4667	40.06
Seita.1G075800	PTHR11588//PTHR11588:SF117 - TUBULIN // SUBFAMILY NOT NAMED (1 of 2)	52.44	42.79	120.35	22.98	23.68	21.32	49.16	50.49	52.3	28.46	33.75	39.88	104.78	164.91	35.94	16.46	12.62	13.25	49.66	39.91	40.44	31.03	21.65	37.89	57.32	126.76	64.24	19.18	23.37	18.06	56.8	42.99	53.27	54.77	29.45	40.41	71.86	22.66	50.65	34.03	101.877	14.11	43.3367	30.19	82.7733	20.2033	51.02	41.5433
Seita.1G075900	PF07883 - Cupin domain (Cupin_2) (1 of 51)	0	0	0	0	0	0	0	0	0	0	0	0	0	0	0	0	0	0	0	0	0	0	0	0	0	0	0	0	0	0	0	0	0	0	0	0	0	0	0	0	0	0	0	0	0	0	0	0
Seita.1G076000	PF01535//PF12854//PF13041 - PPR repeat (PPR) // PPR repeat (PPR_1) // PPR repeat family (PPR_2) (1 of 31)	0.37	0.4	1.1	0.27	0.43	0.63	1.23	0.63	1.25	1.67	1.23	1.33	0.67	1.09	0.76	0.25	0.33	0.17	1.55	1.23	1.21	1.55	0.96	1.44	0.3	1.56	0.75	0.49	1	0.49	1.95	1.08	0.71	2.04	1.52	2.01	0.623333	0.443333	1.03667	1.41	0.84	0.25	1.33	1.31667	0.87	0.66	1.24667	1.85667
Seita.1G076100	2.8.1.1//2.8.1.2 - Thiosulfate sulfurtransferase / Thiosulfate thiotransferase (1 of 2)	7.64	3.89	6	30.52	35.55	37.26	38.73	25.06	26.55	24.33	31.94	33.33	7.46	8.81	5.13	31.02	18.09	24.42	29.47	20.77	23.72	27.23	25.96	16.39	4.86	10.39	7.35	29.04	31.77	43.07	24.29	21.83	30.65	22.11	19.41	28.68	5.84333	34.4433	30.1133	29.8667	7.13333	24.51	24.6533	23.1933	7.53333	34.6267	25.59	23.4
Seita.1G076200	6.3.4.11 - Biotin--[methylcrotonoyl-CoA-carboxylase] ligase / Biotin--[methylcrotonoyl-CoA-carboxylase] synthetase (1 of 2)	20.94	16.67	21.88	39.07	43.91	49.94	73.32	49.43	56.08	66.64	64.83	62.72	26.28	34.42	19.19	46.02	49.6	64.15	77.58	40.83	48.86	59.96	56.63	57.75	15.11	26.92	24.18	39.52	42.2	46.4	51.29	53.19	49.31	37.96	47.16	46.67	19.83	44.3067	59.61	64.73	26.63	53.2567	55.7567	58.1133	22.07	42.7067	51.2633	43.93
Seita.1G076300	PF04852 - Protein of unknown function (DUF640) (DUF640) (1 of 10)	3.66	1.88	4.83	0.06	0.06	0	1.94	10.09	28.61	1.73	3.38	6.86	3.71	3.13	2.29	0.06	0.23	0	13.09	2.94	11.49	0.77	0.87	1.99	2.39	6.07	3.67	0.06	0	0.06	5.67	28.11	8.34	7.68	0.06	2.98	3.45667	0.04	13.5467	3.99	3.04333	0.096667	9.17333	1.21	4.04333	0.04	14.04	3.57333
Seita.1G076400	-	0	0.22	0	3	7	6.04	3.14	2.72	4.67	2.46	4.95	2.38	0.41	0	0.58	6.04	8.49	1.49	1.88	2.2	1.95	2.31	3.74	0.79	0	0.57	0.27	10.89	19.3	6.96	0.64	7.8	3.83	1.1	2.73	0.44	0.073333	5.34667	3.51	3.26333	0.33	5.34	2.01	2.28	0.28	12.3833	4.09	1.42333
Seita.1G076500	-	0.13	0.2	0.1	5.49	19.08	8.14	5.77	1.63	3.35	76.94	43.9	29.77	0.25	0.19	0.04	9.74	16.17	6.44	2.45	3.4	3.83	24.19	33.67	17.83	0.25	0.78	0.3	10.41	24.62	12.42	2.55	4.65	6.19	34.98	40.41	39.47	0.143333	10.9033	3.58333	50.2033	0.16	10.7833	3.22667	25.23	0.443333	15.8167	4.46333	38.2867
Seita.1G076600	-	4.28	3.85	4	6.76	0.46	0.47	0.62	0.75	7.48	1.18	0.86	0.86	4.62	6.65	3.22	0.18	0.54	0.42	0.89	7.05	1.18	6.94	0.84	0.62	2.43	3.17	3.35	7.26	0.22	0.52	0.65	0.38	0.38	0.87	0.87	1.01	4.04333	2.56333	2.95	0.966667	4.83	0.38	3.04	2.8	2.98333	2.66667	0.47	0.916667
Seita.1G076700	-	0.32	0.06	2.94	11.49	12.33	10.98	6.09	1.85	2.85	1.25	0.63	0.34	0.33	0	0	17.7	4.98	4.93	0.62	2	2.06	0.25	0.28	0.11	0.23	0.89	0.25	15.23	19.06	13.75	2.09	1.73	6.57	0.12	0	0.12	1.10667	11.6	3.59667	0.74	0.11	9.20333	1.56	0.213333	0.456667	16.0133	3.46333	0.08
Seita.1G076800	PF07893 - Protein of unknown function (DUF1668) (DUF1668) (1 of 90)	0	0.16	0	0.6	0.85	0.92	0.55	0.31	0.62	0	0	0	0.61	0	0	0.9	0	0.47	0.33	0	0	0	0	0.58	0	0	0	0.32	0.95	0.27	1.23	0.66	0.95	0	0	0	0.053333	0.79	0.493333	0	0.203333	0.456667	0.11	0.193333	0	0.513333	0.946667	0
Seita.1G076900	-	4.15	2.55	3.91	0.17	0.25	0.49	0.32	0.36	0.46	0.05	0.18	0.13	4.2	4.44	3.2	0.26	0.22	0.26	0.16	0.25	0.09	0	0	0.42	3.33	4.71	4.73	0.27	0.55	0	0.62	1.21	0.27	0.23	0.27	0.14	3.53667	0.303333	0.38	0.12	3.94667	0.246667	0.166667	0.14	4.25667	0.273333	0.7	0.213333
Seita.1G077000	-	0.23	0.15	0.46	0.03	0.37	0.36	0.27	0.25	0.26	4.07	1.7	0.55	0.28	0.38	0.28	0	0.2	0.24	0.62	0	0.3	2.18	1.24	1.96	0.38	0.88	0.44	0.04	0.15	0.17	0.27	0.34	0.36	1.43	3.86	2.2	0.28	0.253333	0.26	2.10667	0.313333	0.146667	0.306667	1.79333	0.566667	0.12	0.323333	2.49667
Seita.1G077100	2.7.11.1 - Non-specific serine/threonine protein kinase / Threonine-specific protein kinase (1 of 1406)	2.76	2.42	1.92	7.44	14.59	9.27	14.31	4.74	4.6	152.23	80.78	16.92	2.6	3.63	1.79	9.58	17.82	12.95	7.14	7.16	7.31	78.3	148.7	65.62	1.38	3.1	1.65	7.69	7.01	9.03	3.84	5.98	7.8	50.87	94.56	62.41	2.36667	10.4333	7.88333	83.31	2.67333	13.45	7.20333	97.54	2.04333	7.91	5.87333	69.28
Seita.1G077200	PF02309//PF02362//PF06507 - AUX/IAA family (AUX_IAA) // B3 DNA binding domain (B3) // Auxin response factor (Auxin_resp) (1 of 15)	3.41	2.12	4.41	4.81	5.63	3.77	18.16	18.58	28.62	40.36	41.94	36.41	4.27	2.54	4.25	3.65	3.02	3.49	34.82	16.79	17.2	41.92	37.92	40.39	4.54	9.98	6.72	5.29	4.99	4.55	57.87	35.1	20.87	26.03	46.52	41.88	3.31333	4.73667	21.7867	39.57	3.68667	3.38667	22.9367	40.0767	7.08	4.94333	37.9467	38.1433
Seita.1G077300	K13719 - ubiquitin thioesterase OTU1 (OTU1, YOD1) (1 of 1)	11.95	9.82	16.37	31.68	36.3	47.09	40.39	31.54	32.9	40.87	47.91	46.68	14.14	21.37	17.5	43.73	105.81	131.3	47.38	47.71	52.02	52.71	61.51	47.04	12.65	20.35	16.76	37.26	35.93	53.88	38.17	36.47	51.03	36.69	24.76	33.28	12.7133	38.3567	34.9433	45.1533	17.67	93.6133	49.0367	53.7533	16.5867	42.3567	41.89	31.5767
Seita.1G077400	PTHR13312 - HIV-INDUCED PROTEIN-7-LIKE PROTEASE (1 of 3)	0.85	0.62	1.22	0.83	0.5	2.01	0.84	0.28	0.94	1.07	0.26	0.93	0.48	1.54	0.52	1.29	0	1.39	0.23	1.46	0.48	0.38	0.23	1.02	0.56	0.73	0.46	1	0.45	0.91	0.47	1.46	0.4	0.31	1.07	1.35	0.896667	1.11333	0.686667	0.753333	0.846667	0.893333	0.723333	0.543333	0.583333	0.786667	0.776667	0.91
Seita.1G077500	PF01535//PF13041 - PPR repeat (PPR) // PPR repeat family (PPR_2) (1 of 170)	2.08	1.69	2.43	1.73	2.73	2.96	3.5	2.65	2.2	1.34	1.8	1.56	3.03	3.04	1.65	2.08	2.34	1.57	2.62	2.06	2.45	1.79	1.6	2.58	1.82	3.1	3.07	1.65	3.33	1.96	2.99	2.81	2.29	3.82	0.55	1.82	2.06667	2.47333	2.78333	1.56667	2.57333	1.99667	2.37667	1.99	2.66333	2.31333	2.69667	2.06333
Seita.1G077600	PTHR11945:SF199 - AGAMOUS-LIKE MADS-BOX PROTEIN AGL61-RELATED (1 of 1)	0	0	0	0	0	0	0	0	0.11	0	0	0	0	0	0	0	0	0	0	0	0	0	0	0	0	0	0	0	0	0	0	0	0	0	0	0	0	0	0.036667	0	0	0	0	0	0	0	0	0
Seita.1G077700	-	0.49	0.24	1.55	0	0	0	0	0	0	0	0	0	1.46	2.98	0	0	0	0	0	0	0.23	0	0	0	0.6	3.38	0.72	0	0	0	0	0	0	0	0	0	0.76	0	0	0	1.48	0	0.076667	0	1.56667	0	0	0
Seita.1G077800	PTHR11214//PTHR11214:SF120 - BETA-1,3-N-ACETYLGLUCOSAMINYLTRANSFERASE // SUBFAMILY NOT NAMED (1 of 1)	21.9	19.1	25.11	32.19	35.38	38.99	56.76	44.08	50.35	53.98	57.95	43.56	21.01	28.3	23.69	27.74	24.93	27.42	73.12	36.47	41.08	46.35	51.8	47.9	19.51	30.15	24.36	24.76	30.2	33.03	52	47.31	41.41	40.57	50.91	49.1	22.0367	35.52	50.3967	51.83	24.3333	26.6967	50.2233	48.6833	24.6733	29.33	46.9067	46.86
Seita.1G077900	PTHR10641:SF532 - MYB DOMAIN PROTEIN 120-RELATED (1 of 2)	0.27	0.23	1.03	0	0.06	0	0.13	0.09	0.08	0.32	0.13	0.29	0.24	0.1	1.56	0.06	0	0.15	0.15	0.06	0.19	0.62	0.37	0.17	0.79	0.83	1.74	0	0	0	0	0.19	0	0.32	0.8	0.26	0.51	0.02	0.1	0.246667	0.633333	0.07	0.133333	0.386667	1.12	0	0.063333	0.46
Seita.1G078000	PTHR13743//PTHR13743:SF83 - BEIGE/BEACH-RELATED // SUBFAMILY NOT NAMED (1 of 2)	6.27	4.77	5.99	10.58	12.65	18.96	31.82	17.44	15.8	20.25	21.27	14.99	6.05	8.92	4.57	12.85	15.18	21.73	33.76	17.28	19.71	17.44	15.18	14.82	3.74	8.15	5.83	13.55	13.78	14.07	24.41	17.48	16.97	13	16.9	16.57	5.67667	14.0633	21.6867	18.8367	6.51333	16.5867	23.5833	15.8133	5.90667	13.8	19.62	15.49
Seita.1G078100	-	0.13	0.73	0	0	0	0	0	0	0	0	0	0	0.15	0	0.77	0	0	0	0	0	0	0	0.73	0	0.12	0	0.89	0	0	0	0	0	0	0.24	4.19	1.7	0.286667	0	0	0	0.306667	0	0	0.243333	0.336667	0	0	2.04333
Seita.1G078200	-	0.42	0.51	4.6	6.25	4.85	6.39	0.37	0.19	0.19	0	0.79	1.28	0.75	1.43	3.21	4.26	7.66	4.15	0.44	0.55	0.6	1.94	1.82	0.54	0.92	5.39	5.29	48.71	24.11	24.56	0.59	0.99	0.39	0.41	0.39	1.01	1.84333	5.83	0.25	0.69	1.79667	5.35667	0.53	1.43333	3.86667	32.46	0.656667	0.603333
Seita.1G078300	K02955 - small subunit ribosomal protein S14e (RP-S14e, RPS14) (1 of 4)	30.91	27.99	123.25	37.59	31.94	36.04	32.19	23.9	31.06	35.63	35.4	51.69	51.94	58.55	30.52	31.56	15.05	14.12	28.04	33.52	31.6	33.6	39.88	30.87	77.49	225	123.74	61.23	67.43	32.95	62.56	56.99	47.69	95.6	65.19	63.82	60.7167	35.19	29.05	40.9067	47.0033	20.2433	31.0533	34.7833	142.077	53.87	55.7467	74.87
Seita.1G078400	PF02298 - Plastocyanin-like domain (Cu_bind_like) (1 of 66)	0.24	0.29	0.69	0	0	0	0	0	0	0	0	0	0.43	0.54	0.8	0	0	0	0	0.1	0	0	0	0.1	0.41	1.19	0.7	0	0.11	0	0	0.11	0	0	0	0	0.406667	0	0	0	0.59	0	0.033333	0.033333	0.766667	0.036667	0.036667	0
Seita.1G078500	PF02298 - Plastocyanin-like domain (Cu_bind_like) (1 of 66)	0	0	0	0	0	0	0	0	0	0	0	0	0	0	0	0	0	0	0	0	0	0.09	0	0	0.05	0.06	0	0	0	0	0	0.09	0	0	0	0	0	0	0	0	0	0	0	0.03	0.036667	0	0.03	0
Seita.1G078600	PTHR23177 - MKIAA1688 PROTEIN (1 of 16)	2.32	2.7	5.62	0	0	0	0	0	0	0.87	0.23	0	5.3	8.6	1.26	0	0	0	0	0	0.09	0.27	0.13	0.29	1.62	7.63	2.72	0	0	0	0	0	0	0.23	0.17	0.3	3.54667	0	0	0.366667	5.05333	0	0.03	0.23	3.99	0	0	0.233333
Seita.1G078700	-	0.81	1.52	0.31	2.45	1.33	2.31	3.58	1.47	1.01	0.58	0.51	5.08	1.61	1.25	0.8	2.85	1.35	1.78	1.96	3.35	1.58	2.96	3.08	0.46	1.04	0.34	0.31	1.53	0	0.81	1.4	1.07	0.51	5.17	1.98	1.03	0.88	2.03	2.02	2.05667	1.22	1.99333	2.29667	2.16667	0.563333	0.78	0.993333	2.72667
Seita.1G078800	PTHR10666:SF155 - POLYUBIQUITIN 4 (1 of 3)	193.26	142.04	198.96	403.01	432.41	449.13	266.7	353.97	298.73	361.55	459.68	512.68	232.67	352.97	195.46	401.95	1012.78	1076.23	386.5	380.41	461.84	454.42	420.96	455.17	147.24	256.35	204.14	288.73	312.26	460.42	266.11	315.95	368.18	468.45	249.22	383.04	178.087	428.183	306.467	444.637	260.367	830.32	409.583	443.517	202.577	353.803	316.747	366.903
Seita.1G078900	PTHR10666:SF150 - POLYUBIQUITIN 3 (1 of 4)	428.85	271.9	406.46	791.92	790.09	941.77	913.09	1049.97	1004.2	1025.73	1121	1222	595.23	790.33	411.78	926.18	1162.78	1213.83	1124.62	1009.7	993.32	1214.91	1129.84	1420.99	286.17	573.35	473.6	904.13	1051.42	710.62	1292.76	1151.06	851.1	1475.69	781.09	1046.54	369.07	841.26	989.087	1122.91	599.113	1100.93	1042.55	1255.25	444.373	888.723	1098.31	1101.11
Seita.1G079000	1.11.1.7 - Peroxidase / Lactoperoxidase (1 of 159)	0.21	0.2	0.35	0.1	0.26	0.3	0.45	0.17	0.77	0.06	0.28	0.05	0.43	0.4	0.28	0.37	0.37	0.32	1.07	0.57	0.39	0.22	0.23	0.46	0.26	0.07	0.18	0.61	0.45	0.16	1.68	1.6	0.28	0.29	0.17	0.35	0.253333	0.22	0.463333	0.13	0.37	0.353333	0.676667	0.303333	0.17	0.406667	1.18667	0.27
Seita.1G079100	PF08263//PF13855 - Leucine rich repeat N-terminal domain (LRRNT_2) // Leucine rich repeat (LRR_8) (1 of 28)	0	0	0	0	0	0	0	0	0	0	0	0	0	0	0	0	0	0	0	0	0	0	0	0	0	0	0	0.22	0	0	0	0	0	0	0	0	0	0	0	0	0	0	0	0	0	0.073333	0	0
Seita.1G079200	PF00642 - Zinc finger C-x8-C-x5-C-x3-H type (and similar) (zf-CCCH) (1 of 41)	34.91	26.96	43.41	33.16	39.19	50.67	77.48	66.24	60.57	76.95	87.4	90.69	40.53	56.79	33.46	42.44	36.84	44.78	96.38	60.02	62.65	77.02	76.17	59.36	25.79	63.37	48.7	53.1	55.3	57.3	86.11	66.94	68.04	57.42	67.7	81.56	35.0933	41.0067	68.0967	85.0133	43.5933	41.3533	73.0167	70.85	45.9533	55.2333	73.6967	68.8933
Seita.1G079300	PTHR23213//PTHR23213:SF235 - FORMIN-RELATED // SUBFAMILY NOT NAMED (1 of 1)	3.87	2.38	3.03	4.83	5.11	8.01	11.3	8.09	7.61	8.38	9.17	7.65	3.96	3.88	3.54	5.25	5.06	6.39	9.85	6.78	7.25	7.81	9.26	8.37	2.1	4.46	3.86	4.68	5.57	6.57	8.9	8.75	6.86	6.65	10.54	10.11	3.09333	5.98333	9	8.4	3.79333	5.56667	7.96	8.48	3.47333	5.60667	8.17	9.1
Seita.1G079400	PTHR24347//PTHR24347:SF237 - SERINE/THREONINE-PROTEIN KINASE // SUBFAMILY NOT NAMED (1 of 2)	4.76	2.74	5	12.4	14.43	19.29	23.5	14.88	15.71	16.98	17.97	17.75	4.92	7.59	4.48	14.57	18.55	24.76	23.44	16.26	17.41	16.74	17.11	12.82	3.72	6.71	5.59	12.82	13.67	15.22	19.31	12.16	15.08	18.29	18.47	17.2	4.16667	15.3733	18.03	17.5667	5.66333	19.2933	19.0367	15.5567	5.34	13.9033	15.5167	17.9867
Seita.1G079500	PF12609 - Wound-induced protein (DUF3774) (1 of 11)	4.39	3.79	1.18	0.26	1.23	0.54	0.24	0.53	0.79	0	1.1	0.51	2.44	2.45	2.21	0	0	0	0.29	0.26	0	0.27	0.56	0	6.4	2.2	2.22	0	0.27	0.24	0.53	0.28	1.09	0	15.61	5.33	3.12	0.676667	0.52	0.536667	2.36667	0	0.183333	0.276667	3.60667	0.17	0.633333	6.98
Seita.1G079600	-	0	0	0	0	0	0	0.56	0	0	0	0	0	0	0	0	0	0	0	0	0	0	0	0	0	0	0	0	0	0	0	0	0.11	0	0	0	0	0	0	0.186667	0	0	0	0	0	0	0	0.036667	0
Seita.1G079700	-	208.39	165.7	677.43	488.7	467.68	447.05	1349.11	334.23	281.71	44.74	54.39	53.41	213.7	107.08	312.6	911.74	271.64	214.59	314.63	649.44	389.02	93.28	47.29	35.6	407.63	1010.11	1288.94	832.3	952.66	600.81	676.02	487.31	779.67	222.89	34.75	81.55	350.507	467.81	655.017	50.8467	211.127	465.99	451.03	58.7233	902.227	795.257	647.667	113.063
Seita.1G079800	KOG0254 - Predicted transporter (major facilitator superfamily) (1 of 71)	0	0.02	0.05	0.16	0.2	0	0	0	0	0	0	0	0	0.03	0.02	0.04	0.16	0.14	0	0.08	0.04	0.04	0.04	0.08	0	0	0.03	0.09	0.04	0.08	0	0	0	0.04	0	0	0.023333	0.12	0	0	0.016667	0.113333	0.04	0.053333	0.01	0.07	0	0.013333
Seita.1G079900	PF00646//PF08387 - F-box domain (F-box) // FBD (FBD) (1 of 32)	41.15	27.54	34.58	36.28	36.24	40.57	36	38.35	34.36	31.78	33.08	42.59	33.92	43.06	24.61	35.82	63.8	63.41	35.81	35.5	41.84	33.78	26.51	25.38	19.84	32.97	31.1	28.31	28.55	37.8	23.48	27.08	26.79	25.25	25.01	32.79	34.4233	37.6967	36.2367	35.8167	33.8633	54.3433	37.7167	28.5567	27.97	31.5533	25.7833	27.6833
Seita.1G080000	PTHR13140:SF384 - MYOSIN-2 (1 of 3)	0	0	0	0	0	0	0	0	0	0.16	0.95	0.13	0	0	0	0.13	0	0	0.15	0	0.14	0.27	0.14	0.74	0	0	0	0	0	0	0	0.13	0	0.14	0	0	0	0	0	0.413333	0	0.043333	0.096667	0.383333	0	0	0.043333	0.046667
Seita.1G080100	K12599 - antiviral helicase SKI2 (SKI2, SKIV2L) (1 of 1)	6.57	4.74	6.87	9.84	10.12	13.23	20.35	17.33	13.62	12.74	14.98	11.76	6.73	9.24	5.52	11.44	9.37	12.62	23.13	17.12	18.11	15.15	13.26	14.48	5.1	10.32	8.99	14.38	13.75	12.15	21.94	17.2	15.53	14.45	12.48	14.75	6.06	11.0633	17.1	13.16	7.16333	11.1433	19.4533	14.2967	8.13667	13.4267	18.2233	13.8933
Seita.1G080200	PTHR12151:SF5 - AT19154P (1 of 1)	7.12	7.61	19.24	6.39	5.42	7.29	7.38	3.84	4.81	7.3	8.01	6.54	13.97	15.39	4.5	6.46	4.85	5.9	4.96	6.55	5.32	4.31	4.43	5.73	9.8	20.6	8.25	11.71	10.94	6.77	11.51	9.43	5.69	15.2	41.65	26.62	11.3233	6.36667	5.34333	7.28333	11.2867	5.73667	5.61	4.82333	12.8833	9.80667	8.87667	27.8233
Seita.1G080300	KOG4766 - Uncharacterized conserved protein (1 of 2)	0	0	0	0	0	0	0	0	0	3.92	0	0	0	0	0	0	0	0	0	0	0	0	0	0	0	0	0	0	0	0	0	0	0	0	0	0	0	0	0	1.30667	0	0	0	0	0	0	0	0
Seita.1G080400	-	0	0	0	0	0	0	0	0	0	0	0	0	0	0	0	0	0	0	0	0	0	0	0	0	0	0	0	0	0	0	0	0	0	0	0	0	0	0	0	0	0	0	0	0	0	0	0	0
Seita.1G080500	PTHR12161//PTHR12161:SF24 - UNCHARACTERIZED DUF292 // SUBFAMILY NOT NAMED (1 of 1)	8.07	10.16	8.52	4.63	5.26	7.11	12.52	11.19	11.92	16.11	16.74	17.94	11.26	11.88	12.46	4.95	3.58	2.94	17.86	10.04	10.65	15.44	15.05	19.17	8	10.39	13.08	6.36	7.61	6.97	23.19	13.76	13.17	20.21	22.27	23.98	8.91667	5.66667	11.8767	16.93	11.8667	3.82333	12.85	16.5533	10.49	6.98	16.7067	22.1533
Seita.1G080600	PTHR13780:SF51 - SNF1-RELATED PROTEIN KINASE REGULATORY SUBUNIT GAMMA-LIKE PV42A-RELATED (1 of 1)	44.15	40.58	63.31	0.05	0	0.06	0.06	0.38	0.55	2.82	2.19	3.36	21.87	3.84	121.63	0.05	0	0	0.52	0.15	1.68	7.31	4.61	6.1	66.48	49.98	101.64	0	0.11	0	0.45	0.37	0.59	1.46	0.16	1.24	49.3467	0.036667	0.33	2.79	49.1133	0.016667	0.783333	6.00667	72.7	0.036667	0.47	0.953333
Seita.1G080700	PTHR31933:SF1 - GENOMIC DNA, CHROMOSOME 3, BAC CLONE:F20C19 (1 of 1)	6.81	5.77	14.55	0.88	0.74	0.86	1.88	1.24	2.57	3.48	2.95	3.08	12.76	16.95	8.45	0.55	0.48	0.69	2.11	1	1.04	3.19	2.48	7.18	6.46	14.76	9.47	1.74	2.41	1.01	3.81	4.26	2.41	4.53	4.21	3.03	9.04333	0.826667	1.89667	3.17	12.72	0.573333	1.38333	4.28333	10.23	1.72	3.49333	3.92333
Seita.1G080800	-	35.09	24.42	51.31	15.01	16.35	17.27	26.69	24.42	31.66	25.04	29.57	25.33	29.78	38.5	23.34	21.8	19.94	15.42	29.77	27.87	25.74	27.03	25.79	44.04	36.58	61.54	45.49	24.67	27.26	17.85	23.53	38.67	30.37	40.78	19.13	28	36.94	16.21	27.59	26.6467	30.54	19.0533	27.7933	32.2867	47.87	23.26	30.8567	29.3033
Seita.1G080900	PF04669 - Polysaccharide biosynthesis (Polysacc_synt_4) (1 of 8)	0.58	0.27	3.12	0.05	0	0	0	0.22	0.47	0.07	0	0.11	0.9	1.73	0.22	0.11	0.16	0.42	0.27	0.1	0.06	0.11	0	0.52	0.83	3.09	0.04	0.11	0.06	0.14	0.12	1.45	0.33	1.75	0.11	0.23	1.32333	0.016667	0.23	0.06	0.95	0.23	0.143333	0.21	1.32	0.103333	0.633333	0.696667
Seita.1G081000	PTHR31745:SF1 - SINGLE-STRANDED DNA-BINDING PROTEIN WHY2, MITOCHONDRIAL (1 of 1)	10.01	8.21	18.04	8.77	8.26	10.64	14.69	12.7	15.5	17.58	19.98	20.89	14.26	21.92	6.72	7.79	8.85	9.73	18.74	13.43	13.54	15.74	13.28	17.2	9.83	24.68	12.25	10.5	10.74	9	20.3	15.52	13.17	20.38	15.78	17.05	12.0867	9.22333	14.2967	19.4833	14.3	8.79	15.2367	15.4067	15.5867	10.08	16.33	17.7367
Seita.1G081100	5.3.1.13 - Arabinose-5-phosphate isomerase / Phosphoarabinoisomerase (1 of 1)	1.15	1.09	2.51	1.41	0.63	0.86	1.36	1.76	1.08	2.12	1.67	2.24	2.47	2.61	2.21	0.87	0.29	0.4	1.9	0.68	1.53	2.19	2.16	3.16	1.09	4.37	2.4	1.28	1.55	0.74	2.61	3.39	1.39	2.53	3.02	2.41	1.58333	0.966667	1.4	2.01	2.43	0.52	1.37	2.50333	2.62	1.19	2.46333	2.65333
Seita.1G081200	K09499 - T-complex protein 1 subunit eta (CCT7) (1 of 2)	38.34	34.62	65.53	45	44.63	65.49	94.82	67.97	72.48	93.74	104.45	117.97	54.22	71.32	41.26	45.95	44.03	54.94	99.81	76.23	76.71	100.32	96.17	102.52	40.92	98.65	52.63	58.12	59	51.3	111.1	76.6	71.9	115.6	95.66	96.96	46.1633	51.7067	78.4233	105.387	55.6	48.3067	84.25	99.67	64.0667	56.14	86.5333	102.74
Seita.1G081300	PTHR11216//PTHR11216:SF83 - EH DOMAIN // SUBFAMILY NOT NAMED (1 of 1)	3.54	3.16	9.1	0.99	1.01	1.13	0.83	0.44	0.26	0	0.04	0.08	7.4	12.83	2.7	0.68	0.38	0.17	0.24	0.41	0.12	0.16	0.08	0.44	3.82	13.53	4.56	0.68	0.89	0.94	0.38	0.43	0.47	0.08	0.12	0.04	5.26667	1.04333	0.51	0.04	7.64333	0.41	0.256667	0.226667	7.30333	0.836667	0.426667	0.08
Seita.1G081400	K09286 - EREBP-like factor (EREBP) (1 of 34)	7.04	4.42	6.98	27.26	26.97	19.64	10.77	13.86	19.89	86.56	68.37	38.16	5.55	5.61	3.94	15.64	9.66	5.27	6.04	12.17	14.71	67.58	106.2	54.6	3.82	8.18	5.26	18.76	21.21	16.88	11.62	17.33	16.68	57.22	75.99	44.77	6.14667	24.6233	14.84	64.3633	5.03333	10.19	10.9733	76.1267	5.75333	18.95	15.21	59.3267
Seita.1G081500	-	0	0	0	0.08	0	0	0	0	0	0.21	0	0.17	0.06	0	0	0	0	0	0	0	0	0.09	0	0	0.09	0.12	0	0	0	0	0	0	0	0	0	0	0	0.026667	0	0.126667	0.02	0	0	0.03	0.07	0	0	0
Seita.1G081600	PF04059 - RNA recognition motif 2 (RRM_2) (1 of 10)	0	0	0	0	0	0	0	0	0	0	0	0	0	0.21	0	0	0	0	0	0	0	0	0	0	0	0	0	0	0	0	0	0	0	0	0	0	0	0	0	0	0.07	0	0	0	0	0	0	0
Seita.1G081700	-	1.77	1.12	2.03	0.65	0.55	0.57	0.88	0.67	1.01	0.47	1.68	1.21	2.16	2.66	1.28	0.62	0.19	0.4	1.04	0.9	1.71	1.3	1.02	1.44	1.66	2.71	2.61	1.54	1.08	0.38	2.01	2.79	1.15	2.56	1.22	0.84	1.64	0.59	0.853333	1.12	2.03333	0.403333	1.21667	1.25333	2.32667	1	1.98333	1.54
Seita.1G081800	K12185 - ESCRT-I complex subunit VPS37 (VPS37) (1 of 2)	7.13	6.38	7.37	9.96	12.07	15.24	20.39	15.84	15.89	31.63	29.94	25.95	8.53	11.62	6.43	14.64	11.74	13.07	19.82	16.6	15.75	24.85	25.68	24.13	4.38	11.07	6.67	14.37	12.25	12.46	18.46	16.84	16.07	22.47	16.7	24.35	6.96	12.4233	17.3733	29.1733	8.86	13.15	17.39	24.8867	7.37333	13.0267	17.1233	21.1733
Seita.1G081900	-	0	0	0	0	0	0	0	0	0	0	0	0	0	0	0	0	0	0	0	0	0	0	0	0	0	0	0	0	0	0	0	0	0	0	0	0	0	0	0	0	0	0	0	0	0	0	0	0
Seita.1G082000	K03596 - GTP-binding protein LepA (lepA) (1 of 1)	9.75	5.09	7.93	110.54	124.45	125.58	104.38	57.16	47.02	30.1	42.39	35.03	8.75	15.09	8.01	98.23	93.16	122.25	65.22	49.79	51.91	33.49	30.78	13.97	6.16	7.64	9.55	80.99	69.56	128.62	47.51	37.27	59.04	17.7	17.44	24.37	7.59	120.19	69.52	35.84	10.6167	104.547	55.64	26.08	7.78333	93.0567	47.94	19.8367
Seita.1G082100	2.8.1.1 - Thiosulfate sulfurtransferase / Thiosulfate thiotransferase (1 of 7)	0.44	0.06	0.25	0.15	0.22	0.41	1.17	0.44	0.97	4.17	3.31	3.03	0.2	0.12	0.14	0.52	0.21	0.23	1.08	1.45	1.33	4.42	2.82	1.24	0.12	0.65	0.34	0.55	0.63	0.24	2.42	1.95	1.03	5.28	4.69	6.3	0.25	0.26	0.86	3.50333	0.153333	0.32	1.28667	2.82667	0.37	0.473333	1.8	5.42333
Seita.1G082200	-	0	0	0	0	0	0	4.64	6.01	3.05	0	11.94	5.06	0	0	0	0	0	1.82	5.86	4.25	0	0	2.85	0	0	1.91	0	3.05	1.75	0	0	3.2	5.86	2.08	0	2.74	0	0	4.56667	5.66667	0	0.606667	3.37	0.95	0.636667	1.6	3.02	1.60667
Seita.1G082300	PF00560//PF08263 - Leucine Rich Repeat (LRR_1) // Leucine rich repeat N-terminal domain (LRRNT_2) (1 of 15)	0	0.03	0	0	0	0	0	0	0	0.26	0.11	0.42	0	0	0	0	0	0	0	0	0	0.33	0.12	0	0	0	0	0	0	0	0	0	0	0.06	0.5	0.23	0.01	0	0	0.263333	0	0	0	0.15	0	0	0	0.263333
Seita.1G082400	PF00560//PF08263//PF13855 - Leucine Rich Repeat (LRR_1) // Leucine rich repeat N-terminal domain (LRRNT_2) // Leucine rich repeat (LRR_8) (1 of 54)	0.66	0.23	0.25	0.23	0.43	0.4	1.06	0.47	0.65	3.59	3.1	4.18	0.66	0.41	0.34	0.34	0.17	0.54	0.89	0.71	0.51	0.83	0.7	0.69	0.11	0.77	0.21	0.31	0.36	0.39	0.58	0.61	0.71	2.57	0.36	1.08	0.38	0.353333	0.726667	3.62333	0.47	0.35	0.703333	0.74	0.363333	0.353333	0.633333	1.33667
Seita.1G082500	PF00560//PF08263//PF13855 - Leucine Rich Repeat (LRR_1) // Leucine rich repeat N-terminal domain (LRRNT_2) // Leucine rich repeat (LRR_8) (1 of 54)	1.48	0.36	0.9	4.31	6.26	5.82	12.94	2.74	2.62	0.38	0.83	0.49	1.09	3.23	0.91	4.82	4.11	3.49	6.2	4.57	4.24	0.42	0.07	0.09	0.39	0.7	1.33	1.87	1.81	3.05	2.73	1.38	2.08	1.49	0.04	0.27	0.913333	5.46333	6.1	0.566667	1.74333	4.14	5.00333	0.193333	0.806667	2.24333	2.06333	0.6
Seita.1G082600	PF00560//PF08263//PF13855 - Leucine Rich Repeat (LRR_1) // Leucine rich repeat N-terminal domain (LRRNT_2) // Leucine rich repeat (LRR_8) (1 of 54)	1.33	0.86	0.95	0.75	0.77	1.28	14.45	2.28	3.25	2.07	3.55	3.46	1.39	2.3	0.48	0.94	0.5	0.53	6.47	6.56	6.29	2.44	1.51	1.3	0.56	1.4	1.26	0.69	0.74	0.77	4.63	3.12	4.85	3.46	1.6	3.13	1.04667	0.933333	6.66	3.02667	1.39	0.656667	6.44	1.75	1.07333	0.733333	4.2	2.73
Seita.1G082700	-	0	0	0	0	0	0	0	0	0	0	0	0	0	0	0	0	0	0	0	0	0	0	0	0	0	2.52	0	0	0	0	0	0	0	0	0	0	0	0	0	0	0	0	0	0	0.84	0	0	0
Seita.1G082800	PF00560//PF08263//PF13855 - Leucine Rich Repeat (LRR_1) // Leucine rich repeat N-terminal domain (LRRNT_2) // Leucine rich repeat (LRR_8) (1 of 54)	0.58	0.59	0.62	0.04	0.12	0.14	0.86	0.17	0.38	1.16	0.46	1.14	0.43	0.5	0.63	0.12	0.08	0.14	0.4	0.5	0.25	0.79	0.26	0.96	0.42	0.58	0.53	0.08	0.25	0.12	0.35	0.21	0.33	0.86	0.78	1.08	0.596667	0.1	0.47	0.92	0.52	0.113333	0.383333	0.67	0.51	0.15	0.296667	0.906667
Seita.1G082900	PF03087 - Arabidopsis protein of unknown function (DUF241) (1 of 47)	3.17	3.43	3.68	3.26	3.55	3.3	6.29	5.03	7.65	5.62	6.39	5.78	3.3	5.78	3.79	3.75	2.76	2.22	8.97	3.53	4.77	5.07	5.95	5.42	3.47	5.32	3.5	3.71	3.44	4.19	7.48	5.51	4.8	5.27	5.51	5.1	3.42667	3.37	6.32333	5.93	4.29	2.91	5.75667	5.48	4.09667	3.78	5.93	5.29333
Seita.1G083000	-	2.18	1.82	3.29	1.58	0.76	2.05	2.56	1.48	1.81	1.34	2.03	2.98	2.96	2.8	2.55	1.43	0.94	1.27	3.11	1.39	1.84	1.76	2.02	1.54	2.69	4.15	3.14	2.84	1.6	1.83	3.69	2.25	2.51	2.4	2.64	3.51	2.43	1.46333	1.95	2.11667	2.77	1.21333	2.11333	1.77333	3.32667	2.09	2.81667	2.85
Seita.1G083100	-	1.9	1.65	2.5	1.76	1.31	1.76	3.37	3.11	2.39	3.85	2.94	4.27	1.62	1.95	2.17	2.11	1.33	1.09	2.71	2.52	2.98	2.06	1.96	2.89	1.48	3.69	2.52	1.43	2.5	1.68	3.78	3.1	2.81	3.04	3.29	2.6	2.01667	1.61	2.95667	3.68667	1.91333	1.51	2.73667	2.30333	2.56333	1.87	3.23	2.97667
Seita.1G083200	PF03087 - Arabidopsis protein of unknown function (DUF241) (1 of 47)	0	0.05	0	0	0	0	0	0	0	0	0	0	0	0	0.16	0	0.09	0	0	0	0	0	0	0	0.05	0	0.12	0	0	0	0	0	0	0	0	0	0.016667	0	0	0	0.053333	0.03	0	0	0.056667	0	0	0
Seita.1G083300	PF03087 - Arabidopsis protein of unknown function (DUF241) (1 of 47)	0.61	0	0.23	0	0	0	0.18	0	0	0.22	0.58	0.35	0.24	0.31	0.1	0	0	0	0	0	0	0	0	0.53	0.6	0.38	0.36	0	0.19	0	0.19	0	0	0.59	0.37	0.2	0.28	0	0.06	0.383333	0.216667	0	0	0.176667	0.446667	0.063333	0.063333	0.386667
Seita.1G083400	PF03087 - Arabidopsis protein of unknown function (DUF241) (1 of 47)	0.27	0	0.21	0	0	0	0	0	0	0	0.17	0	0.43	0	0.18	0	0	0	0	0	0	0	0.17	0.31	0.09	0.22	0.11	0	0	0	0	0	0	0	0	0	0.16	0	0	0.056667	0.203333	0	0	0.16	0.14	0	0	0
Seita.1G083500	K15542 - polyadenylation factor subunit 2 (PFS2) (1 of 1)	15.98	12.21	21.62	12.18	14.55	20.26	25.52	21.44	21.58	17.08	18.6	17.19	24.68	28.73	15.19	13.98	10.4	14.11	27.36	15.98	15.45	16.23	16.73	20.86	13.81	23.77	19.42	18.58	19.65	17.91	30.28	21.72	19.22	22.91	21.82	23.64	16.6033	15.6633	22.8467	17.6233	22.8667	12.83	19.5967	17.94	19	18.7133	23.74	22.79
Seita.1G083600	PTHR18829:SF0 - YAE1 DOMAIN-CONTAINING PROTEIN 1 (1 of 2)	0	0	0	0	0	0	0	0	0	0	0	0	0	0	0	0	0	0	0	0	0	0	0	0	0	0	0	0	0	0	0	0	0	0	0	0	0	0	0	0	0	0	0	0	0	0	0	0
Seita.1G083700	3.4.22.68 - Ulp1 peptidase / Ulp1 protease (1 of 52)	0	0	0	0	0	0	0	0	0	0	0	0	0	0	0	0	0	0	0	0	0	0	0	0	0	0	0	0	0	0	0	0	0	0	0	0	0	0	0	0	0	0	0	0	0	0	0	0
Seita.1G083800	-	0	0	0	0	0	0	0	0	0	0	0	0	0	0	0	0	0	0	0	0	0	0	0	0	0	0	0	0	0	0	0	0	0	0	0	0	0	0	0	0	0	0	0	0	0	0	0	0
Seita.1G083900	KOG0472 - Leucine-rich repeat protein (1 of 98)	0.51	0.46	0.34	4.6	4.9	13.08	15.78	1.94	1.94	0.55	0.27	1.33	0.04	0.54	0.19	8.87	6.78	10.1	2.25	5.51	4.79	0.94	0.56	0.81	0.32	1.13	0.26	5.11	10.45	6.79	2.45	2.4	4.73	1.26	0	0.42	0.436667	7.52667	6.55333	0.716667	0.256667	8.58333	4.18333	0.77	0.57	7.45	3.19333	0.56
Seita.1G084000	-	1.02	0.72	2.31	1.38	0.84	0	0.76	0.46	0.94	0.55	0	0.87	0.91	2.35	1	0.45	2.54	0	0	0.45	0.49	0	0	0.44	1.96	5.44	1.47	0.96	0.47	1.53	1.76	1.51	0	0.97	0.47	0.48	1.35	0.74	0.72	0.473333	1.42	0.996667	0.313333	0.146667	2.95667	0.986667	1.09	0.64
Seita.1G084100	PF08263//PF13855 - Leucine rich repeat N-terminal domain (LRRNT_2) // Leucine rich repeat (LRR_8) (1 of 28)	0.15	0.03	0.03	0	0.05	0	0	0	0	0	0	0	0.07	0.04	0.03	0	0	0.14	0.07	0.1	0.05	0	0	0.05	0.03	0.22	0.03	0.05	0	0	0.06	0.16	0.11	0	0	0	0.07	0.016667	0	0	0.046667	0.046667	0.073333	0.016667	0.093333	0.016667	0.11	0
Seita.1G084200	PF00560//PF08263//PF13855 - Leucine Rich Repeat (LRR_1) // Leucine rich repeat N-terminal domain (LRRNT_2) // Leucine rich repeat (LRR_8) (1 of 54)	0.05	0.02	0.19	0.36	0.69	0.19	0.27	0.26	0.2	0.1	0.13	0	0	0.11	0	0.29	0.08	0.18	0.26	0.12	0.13	0.04	0	0.08	0.05	0.09	0.08	0.35	0.27	0.41	0.55	0.17	0.34	0.14	0.09	0	0.086667	0.413333	0.243333	0.076667	0.036667	0.183333	0.17	0.04	0.073333	0.343333	0.353333	0.076667
Seita.1G084300	PF00560//PF13855 - Leucine Rich Repeat (LRR_1) // Leucine rich repeat (LRR_8) (1 of 17)	0.08	0	0	0.68	0.92	0.74	1.08	0.48	0.58	0.11	0.28	0	0	0.16	0	0.12	0.26	0.31	0.18	0	0	0	0	0.09	0	0.09	0.22	0	0.33	0.7	0.66	0.39	0.12	0	0	0	0.026667	0.78	0.713333	0.13	0.053333	0.23	0.06	0.03	0.103333	0.343333	0.39	0
Seita.1G084400	PF00560//PF08263//PF13855 - Leucine Rich Repeat (LRR_1) // Leucine rich repeat N-terminal domain (LRRNT_2) // Leucine rich repeat (LRR_8) (1 of 54)	0	0	0	0	0	0	0	0.35	0.4	0	0.24	0.04	0	0	0	0	0	0.07	0.57	0.07	0.55	0.04	0	0.04	0.04	0	0	0	0	0	0.66	0.27	0.46	0.04	0.04	0	0	0	0.25	0.093333	0	0.023333	0.396667	0.026667	0.013333	0	0.463333	0.026667
Seita.1G084500	PF00560//PF08263//PF13855 - Leucine Rich Repeat (LRR_1) // Leucine rich repeat N-terminal domain (LRRNT_2) // Leucine rich repeat (LRR_8) (1 of 54)	0.5	1.03	2.16	4.6	4.5	4.5	3.98	1.95	1.75	0.36	1.39	1.09	1.29	1.26	2.24	4.25	3.14	2.92	3.63	2.84	2.21	1.02	1.37	0.59	2	3.56	2.11	3.84	4.32	6.48	3	2.7	3.23	3.33	3.57	1.95	1.23	4.53333	2.56	0.946667	1.59667	3.43667	2.89333	0.993333	2.55667	4.88	2.97667	2.95
Seita.1G084600	PF00560//PF08263 - Leucine Rich Repeat (LRR_1) // Leucine rich repeat N-terminal domain (LRRNT_2) (1 of 15)	3.31	2.96	4.96	0.08	0.2	0.32	1.28	0.51	0.39	0.34	0.43	0.64	3.98	2.03	1.23	1.9	1.79	0.25	3.6	0.32	0.26	0.34	2.16	0.39	6.06	7.07	6.61	0.21	0.04	0.12	4.16	4.5	0.46	0.84	0.13	0.18	3.74333	0.2	0.726667	0.47	2.41333	1.31333	1.39333	0.963333	6.58	0.123333	3.04	0.383333
Seita.1G084700	KOG0472 - Leucine-rich repeat protein (1 of 98)	1.76	1.99	2.04	0.66	2.21	3.52	1.81	0.71	0.4	0.08	0.07	0.07	1.06	1.77	1.02	3.68	2.93	2.72	0.94	1.34	0.79	0	0	0	0.79	1.84	2.14	3.3	3.06	2.68	1.17	0.29	1.14	0	0	0	1.93	2.13	0.973333	0.073333	1.28333	3.11	1.02333	0	1.59	3.01333	0.866667	0
Seita.1G084800	PF08263 - Leucine rich repeat N-terminal domain (LRRNT_2) (1 of 333)	0	0	0	0.86	1.08	1.4	1.96	0.69	0.4	0	0	0	0	0.04	0	2.52	0.64	1.47	1.31	1.01	0.36	0.1	0.22	0.05	0	0.03	0.1	2.18	3.06	1.1	2.5	3.06	1.24	0	0.1	0	0	1.11333	1.01667	0	0.013333	1.54333	0.893333	0.123333	0.043333	2.11333	2.26667	0.033333
Seita.1G084900	PF08263//PF13855 - Leucine rich repeat N-terminal domain (LRRNT_2) // Leucine rich repeat (LRR_8) (1 of 28)	0.09	0.05	0.1	0.58	0.61	0.86	1.46	0.2	0.52	1.97	1.87	0.79	0.1	0.29	0.31	0.83	0.85	0.36	0.83	0.28	0.53	0.62	1.86	2.89	0.16	0.41	0.4	0.67	1.96	1.04	0.61	0.49	0.66	3.09	4.98	2.68	0.08	0.683333	0.726667	1.54333	0.233333	0.68	0.546667	1.79	0.323333	1.22333	0.586667	3.58333
Seita.1G085000	2.7.11.1//4.1.1.49 - Non-specific serine/threonine protein kinase / Threonine-specific protein kinase // Phosphoenolpyruvate carboxykinase (ATP) / Phosphopyruvate carboxylase (1 of 2)	0	0	0	0	0	0	0	0	0	0	0	0	0	0	0	0	0	0	0	0	0	0	0	0	0	0	0	0	0	0	0	0	0	0	0	0	0	0	0	0	0	0	0	0	0	0	0	0
Seita.1G085100	PF00560//PF08263//PF13855 - Leucine Rich Repeat (LRR_1) // Leucine rich repeat N-terminal domain (LRRNT_2) // Leucine rich repeat (LRR_8) (1 of 54)	0	0	0	0	0	0.06	0	0	0	0.78	0.35	0	0.03	0	0	0	0.05	0	0	0	0.1	0.12	0.06	0.37	0	0	0	0.05	0.25	0	0	0.06	0.06	0.18	0.82	0.37	0	0.02	0	0.376667	0.01	0.016667	0.033333	0.183333	0	0.1	0.04	0.456667
Seita.1G085200	-	0.34	0	0.57	0.19	0.16	0	1.65	0	1.51	6.89	4.95	3.25	0	0	0.33	0.22	0.22	0.47	0.76	1.68	0.44	1.54	3.13	8.27	0	0.27	0.42	0.23	1.55	0.9	1.14	1.3	1.42	6.42	10.44	5.73	0.303333	0.116667	1.05333	5.03	0.11	0.303333	0.96	4.31333	0.23	0.893333	1.28667	7.53
Seita.1G085300	PF00069//PF08263//PF13855 - Protein kinase domain (Pkinase) // Leucine rich repeat N-terminal domain (LRRNT_2) // Leucine rich repeat (LRR_8) (1 of 58)	0.08	0.05	0.1	0.3	0.12	0.2	0.5	0.25	0.28	2.86	3.39	1.78	0.06	0.2	0.13	0.1	0.07	0.25	0	0.17	0.18	1.69	1.28	2.78	0.07	0.24	0.09	0.25	0.35	0.32	0.6	0.52	0.48	3.46	4.73	3.47	0.076667	0.206667	0.343333	2.67667	0.13	0.14	0.116667	1.91667	0.133333	0.306667	0.533333	3.88667
Seita.1G085400	PF00069//PF00560//PF08263//PF13855 - Protein kinase domain (Pkinase) // Leucine Rich Repeat (LRR_1) // Leucine rich repeat N-terminal domain (LRRNT_2) // Leucine rich repeat (LRR_8) (1 of 60)	0.03	0.01	0	0	0	0.06	0.03	0	0.05	0.31	0.05	0.08	0.05	0.02	0.02	0	0	0	0	0	0.03	0.3	0	0.08	0	0.07	0.03	0.03	0	0	0.06	0.03	0	0.06	0.03	0.03	0.013333	0.02	0.026667	0.146667	0.03	0	0.01	0.126667	0.033333	0.01	0.03	0.04
Seita.1G085500	PF00069//PF00560//PF08263//PF13855 - Protein kinase domain (Pkinase) // Leucine Rich Repeat (LRR_1) // Leucine rich repeat N-terminal domain (LRRNT_2) // Leucine rich repeat (LRR_8) (1 of 60)	0.03	0.04	0.18	0.07	0	0.06	0.22	0.05	0.27	0.28	0.19	0.28	0.1	0.34	0.06	0.03	0.03	0.07	0.29	0.5	0.24	0.61	0.22	0.1	0.11	0.3	0.37	0.08	0	0.03	0.39	0.05	0.21	0.3	0.34	0.14	0.083333	0.043333	0.18	0.25	0.166667	0.043333	0.343333	0.31	0.26	0.036667	0.216667	0.26
Seita.1G085600	PF00069//PF00560//PF08263//PF13855 - Protein kinase domain (Pkinase) // Leucine Rich Repeat (LRR_1) // Leucine rich repeat N-terminal domain (LRRNT_2) // Leucine rich repeat (LRR_8) (1 of 60)	0.36	0.28	0.35	0.47	0.48	0.59	0.84	0.35	0.17	0.43	0.16	0.08	0.43	0.69	0.28	0.64	0.46	0.45	0.69	0.37	0.29	0.32	0.2	0.07	0.25	0.86	0.78	0.67	0.33	0.84	1.07	0.34	0.4	0.72	0.58	0.34	0.33	0.513333	0.453333	0.223333	0.466667	0.516667	0.45	0.196667	0.63	0.613333	0.603333	0.546667
Seita.1G085700	PF00069//PF08263//PF13855 - Protein kinase domain (Pkinase) // Leucine rich repeat N-terminal domain (LRRNT_2) // Leucine rich repeat (LRR_8) (1 of 58)	0.68	0.41	0.77	3.47	3.84	5.43	1.65	0.59	1.02	0.03	0.12	0.21	0.59	0.74	0.26	3.96	3.95	5.34	0.36	1.25	1.37	0.17	0.13	0.37	0.73	0.88	0.41	8.76	6.49	5.84	1.09	0.76	1.67	0.54	0.47	0.8	0.62	4.24667	1.08667	0.12	0.53	4.41667	0.993333	0.223333	0.673333	7.03	1.17333	0.603333
Seita.1G085800	PF00069//PF00560//PF08263//PF13855 - Protein kinase domain (Pkinase) // Leucine Rich Repeat (LRR_1) // Leucine rich repeat N-terminal domain (LRRNT_2) // Leucine rich repeat (LRR_8) (1 of 60)	1.24	0.79	1.81	1.49	1.9	3.15	3.09	1.6	1.29	0.53	0.19	0.33	2.46	2.77	1.16	2.79	4.08	4.24	2.35	2.11	2.02	0.19	0.81	0.4	1.21	3.01	1.34	3.3	3.57	3.64	1.84	1.36	2.74	0.67	1.2	0.62	1.28	2.18	1.99333	0.35	2.13	3.70333	2.16	0.466667	1.85333	3.50333	1.98	0.83
Seita.1G085900	-	2.63	1.82	2.64	0	0.11	0	0.23	0.26	0.1	0.24	0.15	0.09	2.05	3.87	1.46	0	0	0.03	0.14	0.18	0.49	0.13	0	0.41	1.68	2.44	1.81	0.3	0.22	0.25	0.64	0.74	0.41	0.59	0.41	0.16	2.36333	0.036667	0.196667	0.16	2.46	0.01	0.27	0.18	1.97667	0.256667	0.596667	0.386667
Seita.1G086000	-	1.54	0.62	2.22	29.15	20.53	23.63	15.2	8.45	6.57	0	0.4	0.28	1.4	1.36	0.55	22.92	14.33	8.31	2.79	5.54	5.48	0.2	0.21	0.64	0.57	3.58	1.13	45.77	49.49	32.25	18.38	14.34	26.95	5.23	0	0.41	1.46	24.4367	10.0733	0.226667	1.10333	15.1867	4.60333	0.35	1.76	42.5033	19.89	1.88
Seita.1G086100	K16251 - DNA-directed RNA polymerase V subunit 1 [EC:2.7.7.6] (NRPE1) (1 of 3)	14.2	10.35	15.85	5.59	6.44	8.67	19.19	15.2	17.15	19.38	24.26	17.92	14.99	22.28	9.95	4.49	3.53	4.39	22.85	12.58	12.81	14.66	12.37	20.25	8.7	17.43	15.63	7.43	7.68	5.88	22.83	18.03	12.47	17	21.54	20.29	13.4667	6.9	17.18	20.52	15.74	4.13667	16.08	15.76	13.92	6.99667	17.7767	19.61
Seita.1G086200	KOG4539 - Uncharacterized conserved protein (1 of 1)	0	0.19	0	0	0	0.02	0	0	0	0.18	0	0	0	0	0	0	0	0.02	0	0	0	0	0	0	0	0	0	0	0.24	0	0	0	0.22	0.21	0	0	0.063333	0.006667	0	0.06	0	0.006667	0	0	0	0.08	0.073333	0.07
Seita.1G086300	PTHR10666:SF150 - POLYUBIQUITIN 3 (1 of 4)	104.1	83.61	111.77	186.37	200.78	241.65	176	202.38	163.39	180.18	203.26	225.3	121.85	175.66	118.17	219.56	513.56	600.69	251.4	196.35	241.45	186.23	196.91	175.26	77.91	166.55	131.35	156.98	183.86	274.13	156.75	167.49	207.01	116.23	133.53	151.15	99.8267	209.6	180.59	202.913	138.56	444.603	229.733	186.133	125.27	204.99	177.083	133.637
Seita.1G086400	KOG0531 - Protein phosphatase 1, regulatory subunit, and related proteins (1 of 5)	0	0	0	0	0	0	0	0	0	0.06	0	0	0	0	0	0	0	0	0	0	0	0.1	0	0	0	0	0	0	0	0	0	0	0	0.05	0.05	0	0	0	0	0.02	0	0	0	0.033333	0	0	0	0.033333
Seita.1G086500	-	0.66	0.59	1.34	0	0	0	0.05	0.05	0.38	0	0	0	1.11	0.99	0.46	0	0	0	0.49	0	0	0.05	0	0	0.83	1.4	0.42	0	0	0	0.11	0.05	0.05	0	0	0	0.863333	0	0.16	0	0.853333	0	0.163333	0.016667	0.883333	0	0.07	0
Seita.1G086600	PTHR21736:SF13 - PROTEIN VERNALIZATION INSENSITIVE 3-RELATED (1 of 1)	30.59	21.55	33.05	28.08	30.98	34.09	69.4	57.1	43.69	63.81	66.57	53.26	33.74	40.35	23.03	29.22	31.84	42.19	71.02	42.62	44.48	49.06	41.83	35.59	18.32	39.61	31.81	21.37	22.27	34.05	45.38	44.36	44.03	34.55	47.18	43.38	28.3967	31.05	56.73	61.2133	32.3733	34.4167	52.7067	42.16	29.9133	25.8967	44.59	41.7033
Seita.1G086700	K01602 - ribulose-bisphosphate carboxylase small chain (rbcS) (1 of 6)	0	0.17	0.2	0	0	0	0.28	0	0	0.38	0	0.91	0.21	0	0	0	0	0	0	0	0	0	0	0	0	0	0	0	0	0	0	0	0	0	1.62	1.35	0.123333	0	0.093333	0.43	0.07	0	0	0	0	0	0	0.99
Seita.1G086800	PF00582//PF07714 - Universal stress protein family (Usp) // Protein tyrosine kinase (Pkinase_Tyr) (1 of 3)	0.03	0	0.06	0	0	0	0	0	0	0	0	0	0.06	0.1	0	0	0	0	0	0	0	0	0	0	0	0.06	0	0	0	0	0	0	0	0	0	0	0.03	0	0	0	0.053333	0	0	0	0.02	0	0	0
Seita.1G086900	PTHR22298//PTHR22298:SF53 - ENDO-1,4-BETA-GLUCANASE // SUBFAMILY NOT NAMED (1 of 1)	0.54	0.36	2.11	1.84	2.18	2.99	1.66	4.27	5.14	3.35	8.15	5.62	1.08	0.86	1	2.24	10.06	7.54	3.81	7.36	7.39	3.73	4.31	4.55	0.88	1.69	1.04	2.64	6.31	3.81	3.15	6.52	3.53	4.92	6.57	6.09	1.00333	2.33667	3.69	5.70667	0.98	6.61333	6.18667	4.19667	1.20333	4.25333	4.4	5.86
Seita.1G087000	PF00069//PF12819 - Protein kinase domain (Pkinase) // Carbohydrate-binding protein of the ER (Malectin_like) (1 of 1)	0	0	0	0	0.02	0	0	0	0	0	0	0	0	0	0.13	0	0	0	0	0	0	0	0	0.23	0	0	0.03	0	0	0	0	0	0	0.04	0	0	0	0.006667	0	0	0.043333	0	0	0.076667	0.01	0	0	0.013333
Seita.1G087100	2.7.10.1//2.7.11.1 - Receptor protein-tyrosine kinase / Receptor protein tyrosine kinase // Non-specific serine/threonine protein kinase / Threonine-specific protein kinase (1 of 48)	0.76	0.53	0.97	0.25	0.45	0.48	1.85	1.01	1.01	1.6	2.43	1.94	0.89	0.99	0.8	0.63	0.82	0.99	2.2	1.19	1.47	1.73	2.37	1.53	0.67	1.38	0.98	0.56	0.75	0.63	2.97	1.66	0.76	2.28	2.07	1.43	0.753333	0.393333	1.29	1.99	0.893333	0.813333	1.62	1.87667	1.01	0.646667	1.79667	1.92667
Seita.1G087200	-	21.2	16.35	24.31	97.4	119.71	167.53	138.24	109.11	81.42	99.34	123.75	142	24.51	59.26	32.05	148.17	496.83	680.08	203.48	203.11	221.82	119.62	97.27	71.96	14.04	26.78	33.02	104.36	102.23	189.02	84.95	72.95	136.94	54.46	42.89	73.72	20.62	128.213	109.59	121.697	38.6067	441.693	209.47	96.2833	24.6133	131.87	98.28	57.0233
Seita.1G087300	-	33.64	24.13	37.95	77.67	85.68	103.44	114.54	93.6	81.98	68.15	88.39	75.26	39.59	54.71	27.31	92.96	112.87	140.46	104.34	89.44	96.44	70.18	51.85	59.96	21.24	44.65	34.09	71.22	77.56	86.82	73.52	68.38	77.85	60.41	47.39	51.95	31.9067	88.93	96.7067	77.2667	40.5367	115.43	96.74	60.6633	33.3267	78.5333	73.25	53.25
Seita.1G087400	PTHR22937//PTHR22937:SF60 - RING FINGER CONTAINING PROTEIN // SUBFAMILY NOT NAMED (1 of 2)	5.83	4.29	4.41	7.19	6.12	7.94	20.61	22.06	15.43	72.83	71.13	70.69	5.1	6.47	4.1	5.6	4.28	5.36	28.02	18.14	15.76	62.93	58.61	40.39	3.49	5.98	6.92	6.99	4.81	7.04	20.45	16.02	15.63	24.83	52.96	59.47	4.84333	7.08333	19.3667	71.55	5.22333	5.08	20.64	53.9767	5.46333	6.28	17.3667	45.7533
Seita.1G087500	PTHR22912:SF180 - 3-PHENYLPROPIONATE/CINNAMIC ACID DIOXYGENASE FERREDOXIN--NAD(+) REDUCTASE COMPONENT (1 of 2)	5.26	5.33	13.17	3.15	3.04	3.2	8.15	11.7	11.35	11.14	10.92	10.96	9.22	13.77	10.41	1.97	2.88	4.87	16.06	12.75	9.87	11.85	8.9	10.66	6.48	17.3	11.95	3.91	2.78	2.57	12.86	9.54	5.82	12.01	9.53	10.3	7.92	3.13	10.4	11.0067	11.1333	3.24	12.8933	10.47	11.91	3.08667	9.40667	10.6133
Seita.1G087600	PF07839 - Plant calmodulin-binding domain (CaM_binding) (1 of 9)	0	0	0.19	0.14	0.07	0.16	0	0	0	0.18	0.23	0.14	0.24	0.31	0.21	0	0	0	0	0	0	0	0	0.21	0	0.1	0.05	0	0.08	0.14	0	0	0	0	0	0.08	0.063333	0.123333	0	0.183333	0.253333	0	0	0.07	0.05	0.073333	0	0.026667
Seita.1G087700	K13116 - ATP-dependent RNA helicase DDX41 [EC:3.6.4.13] (DDX41, ABS) (1 of 1)	10.53	7.24	12.45	21.16	21.75	27.23	34.3	31.71	27.84	27.49	25.89	30.34	12.5	17.73	12.66	23.45	26.45	31.67	36.92	33.75	34.95	28.34	21.48	24.57	8.79	15.99	14.72	26.16	26.67	23.72	32.02	27.38	31.12	26.05	21.39	26.67	10.0733	23.38	31.2833	27.9067	14.2967	27.19	35.2067	24.7967	13.1667	25.5167	30.1733	24.7033
Seita.1G087800	-	0	0	0	0	0	0	0	0	0	0	0	0	0	0	0	0	0	0	0	0	0	0	0	1.94	0	0	0	0	0	0	0	0	0	0	0	0	0	0	0	0	0	0	0	0.646667	0	0	0	0
Seita.1G087900	PF00046//PF02183 - Homeobox domain (Homeobox) // Homeobox associated leucine zipper (HALZ) (1 of 24)	0	0.11	0.13	0	0	0	0	0.4	0.19	4	3.29	6.45	0.13	0.17	0.11	0.58	0	0	0	0	0	6.63	5.88	3.75	0.11	1.64	1.4	0	0	0.36	0	0	0	0.42	2.41	3.99	0.08	0	0.196667	4.58	0.136667	0.193333	0	5.42	1.05	0.12	0	2.27333
Seita.1G088000	PF00046//PF02183 - Homeobox domain (Homeobox) // Homeobox associated leucine zipper (HALZ) (1 of 24)	0.09	0.81	1.42	0.53	0.08	0.26	0	0.08	0	2.35	1.48	4.35	0.68	1.84	0.41	0.23	0	1	0	0	0.08	2.91	4.98	3.98	0.09	2.07	1.23	0.16	0.33	0.75	0	0	0	4.63	3.46	4.64	0.773333	0.29	0.026667	2.72667	0.976667	0.41	0.026667	3.95667	1.13	0.413333	0	4.24333
Seita.1G088100	-	0	0	0	0	0	0	0	0	0	0	0	0	0	0	0	0	0	0	0	0	0	0	0	0	0	0	0	0	0	0	0	0	0	0	0	0	0	0	0	0	0	0	0	0	0	0	0	0
Seita.1G088200	-	0	0	0	0	0	0	0	0	0	0	0	0	0	0	0	0	0	0	0	0	0	0	0	0	0	0	0	0	0	0	0	0	0	0	0	0	0	0	0	0	0	0	0	0	0	0	0	0
Seita.1G088300	-	0	0	0	0	0	0	0	0	0	0	0	0	0	0	0	0	0	0	0	0	0	0	0	0	0	0	0	0	0	0	0	0	0	0	0	0	0	0	0	0	0	0	0	0	0	0	0	0
Seita.1G088400	-	0	0	0	0	0	0	0	0	0	0	0	0	0	0	0	0	0	0	0	0	0	0	0	0	0	0	0	0	0	0	0	0	0	0	0	0	0	0	0	0	0	0	0	0	0	0	0	0
Seita.1G088500	PF04504 - Protein of unknown function, DUF573 (DUF573) (1 of 20)	7.22	3.66	8.22	4.12	0.79	1.16	1.14	5.74	6.05	1.68	2.99	5.15	7.59	9.92	5.3	1.13	2.05	0.68	1.17	3.61	4.85	1	2.14	4.38	5.82	9.34	8.12	3.31	1.19	0.89	2.01	5.38	3.67	4.65	1.33	2.98	6.36667	2.02333	4.31	3.27333	7.60333	1.28667	3.21	2.50667	7.76	1.79667	3.68667	2.98667
Seita.1G088600	-	3.22	2.07	3.88	1.83	2.81	2.12	2.4	2.59	2.33	2.15	2.19	2.02	3.79	4.05	2.72	2.44	2.06	2.17	3.43	2.03	2.43	2.51	2.19	2.54	2.88	5.04	3.59	2.59	2.56	2.5	3.62	2.68	2.19	2.44	2.4	2.7	3.05667	2.25333	2.44	2.12	3.52	2.22333	2.63	2.41333	3.83667	2.55	2.83	2.51333
Seita.1G088700	PTHR13832:SF352 - PROTEIN PHOSPHATASE 2C 59-RELATED (1 of 5)	137.63	88.02	120.98	577.81	614.65	670.53	617.35	528.62	508.7	376.99	452.89	446.74	113.58	166.35	103.6	477.6	503.66	569.83	523.04	415.64	447.93	374.78	337.15	301.73	67.47	105.48	101.52	324.25	339.22	425.03	296.42	251.01	298.06	225.03	240.13	268.53	115.543	620.997	551.557	425.54	127.843	517.03	462.203	337.887	91.49	362.833	281.83	244.563
Seita.1G088800	PTHR12542//PTHR12542:SF23 - EXOCYST COMPLEX PROTEIN EXO70 // SUBFAMILY NOT NAMED (1 of 2)	5.37	4.63	5.83	0.24	0.17	0.45	1	1.71	2.41	0.91	1.17	0.77	6.76	7.02	3.97	0.39	0.25	0.47	1.9	1.14	1.45	0.48	0.66	1.27	4.57	5.75	4.73	0.63	0.49	0.35	2.23	3.39	0.92	1.16	1.33	0.85	5.27667	0.286667	1.70667	0.95	5.91667	0.37	1.49667	0.803333	5.01667	0.49	2.18	1.11333
Seita.1G088900	K03262 - translation initiation factor 5 (EIF5) (1 of 1)	127.64	118.15	169.85	216.05	269.77	264.59	321.35	310.18	269.45	243.73	299.67	288.03	179.47	228.57	148.14	235.98	378.04	409.36	402.08	307	329.77	300.85	260.08	300.07	123.91	228.57	180.6	275.57	326.64	235.72	363.87	328.91	314.17	364.23	224.01	278.22	138.547	250.137	300.327	277.143	185.393	341.127	346.283	287	177.693	279.31	335.65	288.82
Seita.1G089000	PTHR13165//PTHR13165:SF1 - ARSENITE-RESISTANCE PROTEIN 2 // SUBFAMILY NOT NAMED (1 of 1)	0.18	0.17	0.46	0.14	0.07	0.16	0.11	0.77	0.5	0.95	0.68	0.51	0.17	0.33	0.39	0.1	0	0	1.56	0.48	0.66	1.48	0.85	2.41	0.22	0.52	0.2	0.05	0.21	0.04	0.91	0.25	0.46	1.06	0.46	0.86	0.27	0.123333	0.46	0.713333	0.296667	0.033333	0.9	1.58	0.313333	0.1	0.54	0.793333
Seita.1G089100	-	1.47	0.77	3.36	0.44	0.8	1.44	2.15	1.37	3.19	2.93	2.68	3.18	1.64	2.58	2.38	1.13	1.03	1.15	3.44	1.96	1.61	2.63	2.52	1.76	1.87	4.09	3.65	0.86	0.96	0.8	3.62	2.25	2.07	2.93	1.69	3.09	1.86667	0.893333	2.23667	2.93	2.2	1.10333	2.33667	2.30333	3.20333	0.873333	2.64667	2.57
Seita.1G089200	PTHR13343//PTHR13343:SF16 - CREG1 PROTEIN // SUBFAMILY NOT NAMED (1 of 2)	8.17	5.98	11.32	12.58	14.27	12.89	20.78	15.13	19.23	16.47	22.94	24.59	10.47	12.66	10.53	16.6	14.29	12.87	22.38	18.38	17.49	25.79	20.27	25.76	8.6	21.46	16.22	24.43	23.46	18.31	34.98	23.83	26.93	27.78	17.88	24.32	8.49	13.2467	18.38	21.3333	11.22	14.5867	19.4167	23.94	15.4267	22.0667	28.58	23.3267
Seita.1G089300	-	7.49	6.27	6.31	14.75	17.43	23.85	38.82	24.14	21.63	24.22	28.05	17.81	7.16	10.07	6.63	16.14	24	34.13	44.42	27.16	28.03	22.47	20.58	19.95	4.29	7.46	7.21	16.07	17.78	19.23	28.82	20.13	19.55	14.51	15.63	18.79	6.69	18.6767	28.1967	23.36	7.95333	24.7567	33.2033	21	6.32	17.6933	22.8333	16.31
Seita.1G089400	PTHR24055//PTHR24055:SF216 - MITOGEN-ACTIVATED PROTEIN KINASE // SUBFAMILY NOT NAMED (1 of 2)	17.37	15.94	13.78	22.74	28.52	36.2	42.41	33.57	29.36	8.95	19.17	12.37	13.94	11.34	28.49	30.08	35.05	45.69	47.25	30.07	31.34	13.32	14.42	13.74	12.41	12.62	22.46	33.8	21.27	28.06	30.69	20.42	26.51	13.98	3.97	7.57	15.6967	29.1533	35.1133	13.4967	17.9233	36.94	36.22	13.8267	15.83	27.71	25.8733	8.50667
Seita.1G089500	-	2.55	1.71	3.76	674.09	597.67	532.21	291.25	198.83	95.19	0	2.16	0.96	7.84	9.97	2.35	686.33	351.95	285.21	55.29	120.89	116.57	3.33	0.13	4.66	12.8	28.15	10.01	1117.83	1107.28	996.98	253.66	160.28	403.95	39.99	0.13	8.07	2.67333	601.323	195.09	1.04	6.72	441.163	97.5833	2.70667	16.9867	1074.03	272.63	16.0633
Seita.1G089600	PTHR34810:SF1 - DNA-BINDING PROTEIN BIN4 (1 of 1)	17.32	15.02	28.71	7.78	10.77	12.32	22.06	19.91	19.08	38.72	44.49	40.05	20.49	29.73	16.96	12.55	9.27	8.21	29.91	19.54	18.15	36.77	44.76	26.94	19.31	43.97	24.31	20.31	24.43	12.74	42.04	33.16	26.8	37.89	44.3	45.18	20.35	10.29	20.35	41.0867	22.3933	10.01	22.5333	36.1567	29.1967	19.16	34	42.4567
Seita.1G089700	K03028 - 26S proteasome regulatory subunit N1 (PSMD2, RPN1) (1 of 2)	95.99	83.47	114.31	90.08	99.39	132.4	188.04	145.05	152.32	141.95	159.86	147.1	118.81	149.42	90.03	96.07	121.56	156.13	230.24	135.96	141.93	155.78	134.99	154.15	73.28	135.41	101.06	105.56	113.36	105.88	183.72	148.82	125.63	160.01	142.6	161.48	97.9233	107.29	161.803	149.637	119.42	124.587	169.377	148.307	103.25	108.267	152.723	154.697
Seita.1G089800	K08237 - hydroquinone glucosyltransferase [EC:2.4.1.218] Glc b1- hydroquinone (E2.4.1.218) (1 of 9)	0.03	0	0	0	0	0	0	0	0	0.07	0	0	0	0.05	0	0	0	0	0	0	0	0	0	0	0.03	0	0	0	0	0	0	0	0	0.18	0	0	0.01	0	0	0.023333	0.016667	0	0	0	0.01	0	0	0.06
Seita.1G089900	K03257 - translation initiation factor 4A (EIF4A) (1 of 3)	50.54	47.83	107.31	45.66	53.07	71.49	114.17	94.35	98.89	369.85	226.37	139.67	87.58	120.13	72.41	64.68	56.01	61.32	117.22	88.37	89.98	220.99	283	241.32	62.51	145.71	82.27	103.24	120.08	61.65	168.67	147.31	92.7	271.77	395.25	267.64	68.56	56.74	102.47	245.297	93.3733	60.67	98.5233	248.437	96.83	94.99	136.227	311.553
Seita.1G090000	K00902 - dolichol kinase (E2.7.1.108) (1 of 1)	10.15	9.96	11.15	16.81	18.1	23.52	29.21	16.32	14.97	30.11	38.81	27.89	10.26	16.79	11.28	20.98	26.17	34.18	31.1	22.4	25.4	30.42	47.62	23.99	9.36	14.58	13.51	16.36	19.64	24.38	16.9	19.42	20.13	26.44	30.86	34.86	10.42	19.4767	20.1667	32.27	12.7767	27.11	26.3	34.01	12.4833	20.1267	18.8167	30.72
Seita.1G090100	K12828 - splicing factor 3B subunit 1 (SF3B1, SAP155) (1 of 1)	19.85	14.84	25.94	42.97	45.93	55.56	76.53	67.19	61.85	56.93	62.13	51.89	24.93	32.02	22.9	46.75	43.72	48.64	78.91	64.81	63.24	54.01	49.41	50.35	18.31	36.44	28.22	53.45	60.09	54	81.37	69.41	59.75	62.19	50.47	57.86	20.21	48.1533	68.5233	56.9833	26.6167	46.37	68.9867	51.2567	27.6567	55.8467	70.1767	56.84
Seita.1G090200	K13102 - DNA/RNA-binding protein KIN17 (KIN) (1 of 1)	7.11	6.38	9.16	10.2	10.01	9.54	13.33	15.02	15.43	9.78	10.71	12.86	9.63	13.27	7.43	11.59	12.76	12.65	14.32	12.71	14.14	13.1	8.79	10.96	6.77	10.77	8.62	11.95	12.17	10.58	15.05	14.48	13.08	12.17	11.47	11.97	7.55	9.91667	14.5933	11.1167	10.11	12.3333	13.7233	10.95	8.72	11.5667	14.2033	11.87
Seita.1G090300	K14488 - SAUR family protein (SAUR) (1 of 35)	0	0	0	0	0.11	0.12	0	0.11	0	0	0	0	0	0	0	0	0	0	0	0	0	0.46	0	0	0	0	0	0	0	0	0	0	0	0	0	0	0	0.076667	0.036667	0	0	0	0	0.153333	0	0	0	0
Seita.1G090400	K14488 - SAUR family protein (SAUR) (1 of 35)	0.6	0.32	3.37	0	0.34	0.13	0	0.24	0.93	0.72	0.25	0.58	2.22	3.3	0.2	0	0.12	0	0.72	0	0.25	0.37	0.51	0.46	0.39	5.38	1.17	0	0.13	0.23	0.25	1.24	0.12	0.64	0.73	0.38	1.43	0.156667	0.39	0.516667	1.90667	0.04	0.323333	0.446667	2.31333	0.12	0.536667	0.583333
Seita.1G090500	KOG1877 - Putative transmembrane protein cmp44E (1 of 5)	11.17	8.04	10.71	12.61	12.79	14.23	21.13	10.14	8.22	5.14	8.78	6.5	11.19	14.83	10.17	6.03	7.79	7.22	12.34	9.12	8.49	6.62	6	4.76	5.91	10.47	10.48	4.48	4.58	9.43	8.26	5.14	6.05	4.16	3.66	5.47	9.97333	13.21	13.1633	6.80667	12.0633	7.01333	9.98333	5.79333	8.95333	6.16333	6.48333	4.43
Seita.1G090600	K14303 - nuclear pore complex protein Nup160 (NUP160, NUP120) (1 of 1)	8.52	6.72	11.49	7.93	8.27	12.94	22.6	12.71	13.79	22.92	26.16	21.52	9.5	12.29	8.61	7.09	7.89	9.59	21.38	14.86	15.98	21.15	19.53	17.94	7.84	15.43	10.13	10.87	13.03	9.04	25.86	16.51	15.02	24.23	22.47	24.05	8.91	9.71333	16.3667	23.5333	10.1333	8.19	17.4067	19.54	11.1333	10.98	19.13	23.5833
Seita.1G090700	-	7.91	6.69	11.57	10.35	10.89	11.13	11.31	10.3	9.41	16.93	17.29	16.23	8.35	11.46	8.8	10.09	12.09	14.35	12.86	8.09	15.15	16.81	19.32	16.13	8.47	15.78	12.95	12.41	11.23	11.65	10.17	10.95	12.58	15.8	18.68	19.23	8.72333	10.79	10.34	16.8167	9.53667	12.1767	12.0333	17.42	12.4	11.7633	11.2333	17.9033
Seita.1G090800	K12446 - L-arabinokinase (E2.7.1.46) (1 of 2)	14.78	9.07	19.97	37.44	37.54	49.58	97.4	56.58	38.37	51.67	55.7	51.29	21.84	56.46	18.2	44.6	80.05	94.86	60.9	60.83	62.85	53.75	49.02	29.75	12.59	34.73	24.27	34.33	37.48	40.48	37.3	35.56	62.21	37.83	26.38	45.95	14.6067	41.52	64.1167	52.8867	32.1667	73.17	61.5267	44.1733	23.8633	37.43	45.0233	36.72
Seita.1G090900	PF02309//PF02362//PF06507 - AUX/IAA family (AUX_IAA) // B3 DNA binding domain (B3) // Auxin response factor (Auxin_resp) (1 of 15)	23.82	10.13	14.64	12.25	14.94	25.35	141.21	213.4	149.57	47.47	138.21	88.53	31.29	22.91	16.8	15.41	22.47	33.41	259.54	153.26	137.51	39.76	52.93	80.33	8.71	16.86	25.86	14.74	16.26	16.43	239.6	143.7	74.6	61.03	28.59	46.12	16.1967	17.5133	168.06	91.4033	23.6667	23.7633	183.437	57.6733	17.1433	15.81	152.633	45.2467
Seita.1G091000	-	7.2	6.07	6.69	5.79	5.62	5.1	7.67	9.14	8.67	14.25	12.44	16.51	10.55	9.4	8.35	8.66	5.25	3.89	6.39	7.87	7.93	13.82	13.75	15.7	8.54	7.23	10.6	8.49	5.29	5.81	8.12	8.86	6.29	9.45	12.15	11.13	6.65333	5.50333	8.49333	14.4	9.43333	5.93333	7.39667	14.4233	8.79	6.53	7.75667	10.91
Seita.1G091100	2.8.1.12 - Molybdopterin synthase / MPT synthase (1 of 2)	1.04	0.93	3.05	2.68	1.4	3.1	2.68	1.34	1.77	0.63	1.58	3.16	1.25	2.75	0.7	2.34	4.01	3.72	1.41	2.44	3.94	0.82	1.52	1.62	1.73	4.55	2.26	3.02	3.19	3.34	1.21	1.53	1.25	1.54	1.77	2.98	1.67333	2.39333	1.93	1.79	1.56667	3.35667	2.59667	1.32	2.84667	3.18333	1.33	2.09667
Seita.1G091200	-	0.04	0.04	0	0.29	0.22	0.41	1.24	0.38	0.5	1.7	0.7	0.8	0	0.06	0	0.15	0.29	0.25	2.2	0.14	0	2.07	0.48	1.22	0	0	0.05	0.15	0.24	0.43	0.4	0.15	0.69	0.4	0.38	0.8	0.026667	0.306667	0.706667	1.06667	0.02	0.23	0.78	1.25667	0.016667	0.273333	0.413333	0.526667
Seita.1G091300	PTHR11764//PTHR11764:SF23 - LANOSTEROL SYNTHASE // SUBFAMILY NOT NAMED (1 of 4)	3.93	2.83	6.07	5.09	4.15	6.72	6.93	4.52	5.23	6.47	8.44	8.38	4.67	7.56	5.56	3.73	3.51	4.31	7.17	4.35	4.92	8.85	7.04	9.44	6.14	9.65	7.3	3.98	3.59	5.02	8.66	6.53	4.11	7.9	5.04	8.52	4.27667	5.32	5.56	7.76333	5.93	3.85	5.48	8.44333	7.69667	4.19667	6.43333	7.15333
Seita.1G091400	PTHR11764//PTHR11764:SF23 - LANOSTEROL SYNTHASE // SUBFAMILY NOT NAMED (1 of 4)	0	0	0	0	0	0	0	0	0	0	0	0	0	0	0	0	0	0	0	0	0	0	0	0	0	0	0	0	0	0	0	0	0	0	0	0	0	0	0	0	0	0	0	0	0	0	0	0
Seita.1G091500	-	0	0	0	0	0	0	0	0	0	0	0	0	0	0	0	0	0	0	0	0	0	0	0	0	0	0	0	0	0	0	0	0	0	0	0	0	0	0	0	0	0	0	0	0	0	0	0	0
Seita.1G091600	-	1.49	1.11	1.7	2.9	2.87	2.96	4.24	3.95	4.1	0.96	2.07	1.54	1.93	1.33	1.74	1.6	1.3	2.63	5.41	1.92	3.33	1.86	1.84	1.45	1.72	3.07	3	1.93	1.14	2.56	4.02	4.36	2.99	1.61	1.15	1.56	1.43333	2.91	4.09667	1.52333	1.66667	1.84333	3.55333	1.71667	2.59667	1.87667	3.79	1.44
Seita.1G091700	5.4.99.8 - Cycloartenol synthase / 2,3-epoxysqualene--cycloartenol cyclase (1 of 3)	82.76	66.51	56.37	82.62	84.36	112.25	132.27	81.89	88.55	70.88	103.43	73.46	77.3	95.5	37.61	93.69	88.41	109.96	122.99	98.39	95.59	100.13	84.5	111.82	38.23	61.99	54.28	97.68	85.89	84.2	106.43	76.2	73.37	38.96	35.67	43.19	68.5467	93.0767	100.903	82.59	70.1367	97.3533	105.657	98.8167	51.5	89.2567	85.3333	39.2733
Seita.1G091800	K01876 - aspartyl-tRNA synthetase (DARS, aspS) (1 of 3)	0.7	0.54	1.19	0.45	0.66	0.89	1.03	1.83	2.8	3.9	2.59	3.7	1.09	1.42	1.2	1.01	0.64	0.47	2.58	1.32	1.97	2.14	1.68	3.88	0.77	3.02	0.99	0.45	1.36	0.44	2.39	3.61	1.79	5.02	5.02	5.53	0.81	0.666667	1.88667	3.39667	1.23667	0.706667	1.95667	2.56667	1.59333	0.75	2.59667	5.19
Seita.1G091900	PF03110 - SBP domain (SBP) (1 of 19)	6.01	3.02	6.52	50.89	57.24	45.92	34.24	27.28	21.91	8.68	12.35	10.02	6.72	9.01	4.57	30.8	18.02	19.17	21.15	15.86	18.03	8.48	6.4	9.49	3.67	8.56	6.64	25.96	23.51	45.14	24.61	17.41	20.01	11.35	5.69	7.59	5.18333	51.35	27.81	10.35	6.76667	22.6633	18.3467	8.12333	6.29	31.5367	20.6767	8.21
Seita.1G092000	-	12.35	12.57	25.13	3.23	3.34	4.53	6.76	15.98	12.51	6.17	6.21	7.71	24.79	32.45	11.48	3.75	2.89	4.9	18.7	7.57	10.15	5.81	5.73	10.05	14.5	24.3	14.91	2.94	3.25	5.61	13.07	16.49	8.96	6.56	6.44	8.11	16.6833	3.7	11.75	6.69667	22.9067	3.84667	12.14	7.19667	17.9033	3.93333	12.84	7.03667
Seita.1G092100	K02516 - protein arginine N-methyltransferase 5 (PRMT5, HSL7) (1 of 1)	15.24	12.41	33.21	5.96	7.43	9.96	22.72	18.04	20.84	35.01	39.25	34.73	24.11	34.14	16.42	5.74	4.74	4.76	26.69	16.68	16.98	32.44	31.24	29.95	16.12	39.1	25.47	16.43	16.06	9.62	34.86	25.86	23.38	40.09	38.84	38.72	20.2867	7.78333	20.5333	36.33	24.89	5.08	20.1167	31.21	26.8967	14.0367	28.0333	39.2167
Seita.1G092200	-	0	0.41	0.39	0	0.31	0	0	0	0	1.15	0.45	0	0	0	0.24	0	0	0.17	0.13	0.21	0	0.66	0.38	0.2	0.06	0	0.13	0	0	0	0	0.11	0.11	0	0	0	0.266667	0.103333	0	0.533333	0.08	0.056667	0.113333	0.413333	0.063333	0	0.073333	0
Seita.1G092300	-	45.47	39.1	116.06	22.56	24.33	29.24	47.29	44.05	54.3	84.46	88.38	108.54	64.31	84.28	80.42	28.77	18.82	19.91	56.42	48.89	47.79	77.33	79.71	89.27	64.37	181.71	142.96	65.67	63.34	29.18	83.69	71.61	62.4	111.69	123.5	116.16	66.8767	25.3767	48.5467	93.7933	76.3367	22.5	51.0333	82.1033	129.68	52.73	72.5667	117.117
Seita.1G092400	PTHR13009//PTHR13009:SF5 - HEAT SHOCK PROTEIN 90 HSP90 CO-CHAPERONE AHA-1 // SUBFAMILY NOT NAMED (1 of 2)	31.05	25.97	44.05	54.56	60.91	53.27	49.34	68.24	64.88	164.66	134.3	97.2	44.34	68.05	21.8	97.49	70.28	54.42	71.33	72.04	74.23	121.87	171.68	89.04	25.24	59.06	31.76	82.26	76.06	59.79	50	68.01	77.63	71.82	110.96	103.75	33.69	56.2467	60.82	132.053	44.73	74.0633	72.5333	127.53	38.6867	72.7033	65.2133	95.51
Seita.1G092500	PF00249//PF14379 - Myb-like DNA-binding domain (Myb_DNA-binding) // MYB-CC type transfactor, LHEQLE motif (Myb_CC_LHEQLE) (1 of 17)	32.07	11.83	24.31	180.13	213.53	319.56	315.02	164.71	117.35	281.44	318.93	427.32	27.06	118.13	40.88	278.1	347.26	489.3	283.2	284.94	261.53	332.22	247.32	152.67	18.02	33.3	38.5	158.95	136.63	164.77	99.13	91.6	171.53	77.35	75.93	179.62	22.7367	237.74	199.027	342.563	62.0233	371.553	276.557	244.07	29.94	153.45	120.753	110.967
Seita.1G092600	K07300 - Ca2+:H+ antiporter (chaA, CAX) (1 of 6)	0	0.02	0.09	0.25	0.33	0.58	0.72	0.04	0.25	0.21	0.23	0.69	0.03	0.22	0.05	0.35	0.47	1.09	0.28	0.3	0.54	0.41	0.24	0.33	0	0.18	0.14	0.31	0.41	0.25	0.14	0.09	0.36	0.19	0.09	0.24	0.036667	0.386667	0.336667	0.376667	0.1	0.636667	0.373333	0.326667	0.106667	0.323333	0.196667	0.173333
Seita.1G092700	PTHR23099 - TRANSCRIPTIONAL REGULATOR (1 of 1)	11.36	7.28	23.35	17.4	20.2	22.11	25.6	18.46	18.31	23.43	23.1	26.66	11.83	20.97	16.91	13.21	16.03	17.69	23.9	20.33	18.69	21.33	22.17	22.76	11.96	40	33.22	20.55	20.79	15.13	31.73	19.79	19.68	27.42	22.53	25.66	13.9967	19.9033	20.79	24.3967	16.57	15.6433	20.9733	22.0867	28.3933	18.8233	23.7333	25.2033
Seita.1G092800	-	1.48	0.83	0.97	138.22	103.37	96.77	35.88	21.19	12.94	0	1.77	0.25	0.43	2.24	0.65	85.75	46.63	38.37	3.99	13.82	16.19	0.62	0	0	1.45	0.82	0.74	68.64	54.55	80.55	5.54	3.52	21.27	0.31	0	0	1.09333	112.787	23.3367	0.673333	1.10667	56.9167	11.3333	0.206667	1.00333	67.9133	10.11	0.103333
Seita.1G092900	PTHR32093:SF36 - EXTENSIN-LIKE PROTEIN (1 of 3)	17.34	15.01	21.31	0	0	0	0	0.05	0.07	0.06	0	0	41.9	40.84	12.99	0	0	0	0.22	0	0.1	0.03	0	0	21.3	18.94	14.95	0	0	0	0.05	0.48	0.05	0.4	0.18	0.35	17.8867	0	0.04	0.02	31.91	0	0.106667	0.01	18.3967	0	0.193333	0.31
Seita.1G093000	PTHR13710:SF94 - ATP-DEPENDENT DNA HELICASE RECQ FAMILY PROTEIN (1 of 1)	2.49	1.88	3.37	1.09	1.22	1.53	2.44	1.8	2.21	1.32	2.12	1.89	3.34	4.91	2.01	0.84	1.61	1.77	2.84	1.65	2.06	1.71	1.21	1.59	1.54	4.45	2.74	0.84	1.83	0.97	2.75	2.09	1.25	1.83	1.43	1.79	2.58	1.28	2.15	1.77667	3.42	1.40667	2.18333	1.50333	2.91	1.21333	2.03	1.68333
Seita.1G093100	PF00631 - GGL domain (G-gamma) (1 of 5)	8.57	6.58	10.2	30.17	28.8	27.26	25.53	18.6	18.98	40.74	34.05	22.66	9.1	11.32	5.56	31.47	21.4	22.66	14.17	19.29	21.29	25.94	37.39	21.46	6.35	11.95	9.9	32.76	35.96	24.85	16.29	21.21	28.38	35.68	29.7	32.5	8.45	28.7433	21.0367	32.4833	8.66	25.1767	18.25	28.2633	9.4	31.19	21.96	32.6267
Seita.1G093200	1.1.1.354 - Farnesol dehydrogenase (NAD(+)) / NAD(+)-farnesol dehydrogenase (1 of 3)	2.1	0.78	1.33	808.8	795.24	745.22	262.2	166.49	82.35	0.28	2.88	0.63	2.7	6.26	0.91	539.86	308.47	403.75	21.05	76.35	107.27	0.68	0.33	0.47	2.22	6.46	2.49	708.59	593.41	889.44	57.23	34.51	210.81	1.37	0.36	0.23	1.40333	783.087	170.347	1.26333	3.29	417.36	68.2233	0.493333	3.72333	730.48	100.85	0.653333
Seita.1G093300	-	1.34	0.87	2.52	2.41	2.3	2.76	5.2	1.34	2.93	5.97	7.36	8.56	1.8	2.12	1.9	1.57	1.01	0.65	5.97	3.71	2.97	5.39	5.53	5.38	0.93	3.6	2.53	1.66	1.44	3.4	7.93	5.42	6.72	8.65	5.82	7.18	1.57667	2.49	3.15667	7.29667	1.94	1.07667	4.21667	5.43333	2.35333	2.16667	6.69	7.21667
Seita.1G093400	PF00569//PF02135//PF08214 - Zinc finger, ZZ type (ZZ) // TAZ zinc finger (zf-TAZ) // Histone acetylation protein (HAT_KAT11) (1 of 1)	21.02	16.02	19.21	61.43	75.76	94.74	122.97	79.06	65.32	74.57	82.1	66.32	24.6	35.51	17.69	60.99	84.9	119.25	126.48	79.03	79.79	69.83	64.65	63.99	14.68	24.87	22.41	59.44	62.54	83.88	91.69	63.47	70.08	59.5	65.16	71.84	18.75	77.31	89.1167	74.33	25.9333	88.38	95.1	66.1567	20.6533	68.62	75.08	65.5
Seita.1G093500	-	0	0	0	0.73	0.23	0.51	0.23	0	0.25	0	0	0.24	0.16	0.21	0	0.24	0	0	0	0	0	0.25	0.26	0.47	0	0.17	0	0	0	0.22	0.5	0.26	0	0	0.25	0	0	0.49	0.16	0.08	0.123333	0.08	0	0.326667	0.056667	0.073333	0.253333	0.083333
Seita.1G093600	PF07893 - Protein of unknown function (DUF1668) (DUF1668) (1 of 90)	0	0.09	0.05	0	0	0	0	0.17	0	0.2	0.09	0	0	0.07	0	0	0	0	0	0	0	0	0	0.41	0	0.06	0	0	0.09	0	0	0	0	0	0	0	0.046667	0	0.056667	0.096667	0.023333	0	0	0.136667	0.02	0.03	0	0
Seita.1G093700	PF07893 - Protein of unknown function (DUF1668) (DUF1668) (1 of 90)	0	0	0.06	0	0.09	0	0	0.09	0	0	0.19	0.09	0.31	0.23	0.11	0	0	0.08	0.11	0	0	0.1	0.2	0	0.05	0.19	0.18	0	0.19	0	0	0	0	0.3	0.09	0.1	0.02	0.03	0.03	0.093333	0.216667	0.026667	0.036667	0.1	0.14	0.063333	0	0.163333
Seita.1G093800	K12830 - splicing factor 3B subunit 3 (SF3B3, SAP130, RSE1) (1 of 3)	3.98	2.7	4.88	10.72	10.87	13.04	13.7	11.78	10.65	11.01	11.22	11.86	5.48	6	4.08	9.06	8.78	10.53	14.22	10.61	10.32	10.23	7	9.79	3.66	8.05	5.9	10.31	10.52	14.62	11.55	10.52	12.31	9.44	8.84	10.8	3.85333	11.5433	12.0433	11.3633	5.18667	9.45667	11.7167	9.00667	5.87	11.8167	11.46	9.69333
Seita.1G093900	PTHR11229:SF5 - 50S RIBOSOMAL PROTEIN L3-1, CHLOROPLASTIC (1 of 1)	12.06	5.93	23.79	349.47	314.26	261.22	88.04	83.32	65.95	16.57	17.9	27.43	15.37	24.23	9	267.3	154.57	102.09	28.91	71.47	66.94	17.57	11	13.03	12.75	34.33	17.62	333.96	293.04	310.54	82.57	60.65	142.69	28.04	9.16	14.2	13.9267	308.317	79.1033	20.6333	16.2	174.653	55.7733	13.8667	21.5667	312.513	95.3033	17.1333
Seita.1G094000	3.4.17.23 - Angiotensin-converting enzyme 2 / Angiotensin converting enzyme-2 (1 of 8)	42.63	32.74	37.13	53.38	56.18	71.77	116.75	114.26	84.5	185.62	224.6	222.43	40.18	48.63	39.15	60.17	86.55	116.83	156.99	106.19	121.6	236.61	254.7	103.23	31.46	53.39	52.22	41.5	43.01	64.65	69.07	82.12	102.9	106.59	159.87	204.95	37.5	60.4433	105.17	210.883	42.6533	87.85	128.26	198.18	45.69	49.72	84.6967	157.137
Seita.1G094100	-	9.04	6.47	8.79	12.38	13.42	17.68	28.2	18.62	18.42	25.93	25.05	24.87	10.02	12.7	8.26	11.84	17.43	21.68	29.73	19.17	21.64	23.48	22.38	20.57	8.04	12.22	10.37	15.01	19.1	16.04	29.13	22.03	19.05	18.22	18.69	24.24	8.1	14.4933	21.7467	25.2833	10.3267	16.9833	23.5133	22.1433	10.21	16.7167	23.4033	20.3833
Seita.1G094200	PF07714//PF08263 - Protein tyrosine kinase (Pkinase_Tyr) // Leucine rich repeat N-terminal domain (LRRNT_2) (1 of 9)	0.09	0	0.24	0.08	0	0	0.09	0.17	0.16	1.29	2.42	2.13	0.11	0.24	0.02	0	0.08	0	0.46	0.08	0.21	1.49	0.22	1.3	0	0.14	0.05	0.04	0	0	0.31	0.21	0.04	0.18	0.63	0.8	0.11	0.026667	0.14	1.94667	0.123333	0.026667	0.25	1.00333	0.063333	0.013333	0.186667	0.536667
Seita.1G094300	PF00564//PF02042 - PB1 domain (PB1) // RWP-RK domain (RWP-RK) (1 of 7)	4.67	4.25	4.95	0.03	0.06	0	0.03	0.5	0.06	1.01	0.82	0.98	6.23	3.77	7	0.06	0.03	0.11	0.08	0.16	0.61	0.84	0.73	0.44	26.44	3.95	2.71	0.03	0.14	0.11	0.35	0.27	0.3	2.2	1.8	1.96	4.62333	0.03	0.196667	0.936667	5.66667	0.066667	0.283333	0.67	11.0333	0.093333	0.306667	1.98667
Seita.1G094400	PTHR11932//PTHR11932:SF86 - CULLIN // SUBFAMILY NOT NAMED (1 of 2)	4.09	2.88	0.64	0	0	0.21	0.19	0.2	0	0.24	0.21	0	3.69	0.67	0.9	0.19	0	0.16	0.23	0.97	0	0.2	0	0.19	3.66	1.24	2.2	0	0	0.18	0.41	0.42	0	0.64	0	0.21	2.53667	0.07	0.13	0.15	1.75333	0.116667	0.4	0.13	2.36667	0.06	0.276667	0.283333
Seita.1G094500	2.7.11.31 - [Hydroxymethylglutaryl-CoA reductase (NADPH)] kinase / Reductase kinase (1 of 1)	80.69	76.17	43.13	50.58	55.66	55.67	43.89	25.44	24.75	7.78	11.58	11.17	61.94	46.47	58.9	34.49	27.15	31.91	23.07	20.72	17.68	8.93	4.92	6.73	43.01	36.16	52.16	34.49	31.94	53.69	23.24	16.65	29.24	11.95	4.69	6.47	66.6633	53.97	31.36	10.1767	55.77	31.1833	20.49	6.86	43.7767	40.04	23.0433	7.70333
Seita.1G094600	PF02845 - CUE domain (CUE) (1 of 6)	0.37	0.48	0.36	0	0	0.12	0.23	0	0.32	0	0	0.32	0.15	0.19	0.32	0	0	0	0.27	0	0.12	0.23	0	0	0.42	0	0.29	0	0	0	0.12	0	0	0	0	0.12	0.403333	0.04	0.183333	0.106667	0.22	0	0.13	0.076667	0.236667	0	0.04	0.04
Seita.1G094700	K13103 - tuftelin-interacting protein 11 (TFIP11) (1 of 3)	3.45	2.74	3.57	3.64	3.49	4.72	8.89	8.83	7.97	4.2	6.56	6.01	4.22	5.47	3.11	3.99	3.23	3.17	10.48	8.31	8.11	5.05	4.64	5.22	2.36	4.7	2.92	5.42	6.14	5.01	12.63	8.67	7.86	6.44	3.29	4.91	3.25333	3.95	8.56333	5.59	4.26667	3.46333	8.96667	4.97	3.32667	5.52333	9.72	4.88
Seita.1G094800	K02331 - DNA polymerase phi [EC:2.7.7.7] (POL5, MYBBP1A) (1 of 1)	4.3	3.6	10.94	2.58	2.48	4.73	8.3	5.47	6.79	13.55	13.7	10.08	7.8	11.45	7.22	3.43	3.07	2.86	10.13	8.19	7.78	11.04	10.53	12.47	6.39	18.29	12.23	10.63	12.12	5.7	19.46	14.87	11.09	22.65	17.5	17.1	6.28	3.26333	6.85333	12.4433	8.82333	3.12	8.7	11.3467	12.3033	9.48333	15.14	19.0833
Seita.1G094900	-	54.74	50.87	68.57	12.55	12.67	22.58	38.75	32.28	42.22	17.94	20.24	19.77	51.81	51.16	53.84	17.11	18.53	17.34	63.68	36.5	34.1	20.23	20.8	35.79	47.26	103.98	82.65	26.46	39.5	13.48	77.08	65.23	30	46	27.26	24.82	58.06	15.9333	37.75	19.3167	52.27	17.66	44.76	25.6067	77.9633	26.48	57.4367	32.6933
Seita.1G095000	PTHR20961//PTHR20961:SF14 - GLYCOSYLTRANSFERASE // SUBFAMILY NOT NAMED (1 of 1)	25.9	19.5	40.97	47.74	77.53	44.21	32.26	54.83	61.13	255.62	182.7	139.26	37.28	53.99	33.58	47.26	57.22	44.41	38.04	53.54	60.72	186.36	204.25	254.47	21.39	42.22	37.57	49.85	60.58	32.36	35.44	48.57	35.16	151.71	188.27	182.61	28.79	56.4933	49.4067	192.527	41.6167	49.63	50.7667	215.027	33.7267	47.5967	39.7233	174.197
Seita.1G095100	K06632 - wee1-like protein kinase (WEE1) (1 of 1)	16.52	13.44	19.96	0.03	0.04	0.12	0.27	0.08	0.14	0.22	0.15	0.11	19.95	24.11	11.19	0.18	0.11	0.03	0.83	0.07	0.11	0.19	0.16	2.1	11.07	19.56	12.49	0.11	0.35	0.29	0.48	0.3	0.19	0.16	0.3	0.36	16.64	0.063333	0.163333	0.16	18.4167	0.106667	0.336667	0.816667	14.3733	0.25	0.323333	0.273333
Seita.1G095200	-	0	0.09	0	0	0.16	0.18	0	0	0	0	0	0	0	0.14	0.19	0.32	0.16	0.14	0.19	0	0.17	0	0	0	0.09	0.23	0.11	0.17	0.52	0.46	0	0	0.17	0	0	0	0.03	0.113333	0	0	0.11	0.206667	0.12	0	0.143333	0.383333	0.056667	0
Seita.1G095300	PTHR24055//PTHR24055:SF202 - MITOGEN-ACTIVATED PROTEIN KINASE // SUBFAMILY NOT NAMED (1 of 1)	5.62	5.49	7.28	5.79	8.29	11.76	15.31	12.69	8.87	6.39	9.98	8.82	9.11	11.95	5.49	7.72	13.82	19.61	18.14	13.75	12.41	4.67	5.79	7.99	4.89	7.72	6.49	8.85	11.94	9.73	17.76	10.25	7.05	9.06	7.21	7.87	6.13	8.61333	12.29	8.39667	8.85	13.7167	14.7667	6.15	6.36667	10.1733	11.6867	8.04667
Seita.1G095400	PTHR11615//PTHR11615:SF147 - NITRATE, FROMATE, IRON DEHYDROGENASE // SUBFAMILY NOT NAMED (1 of 1)	19.95	13.71	17.9	28.25	26.41	25.74	27.41	34.42	33.81	14.12	22.06	22.12	27.17	26.72	13.23	33.49	26.25	23.04	27.72	30	34.07	16.47	14.82	33.85	18.26	18.68	14.76	23.65	23.9	17.35	23.06	31.17	24.5	30.13	22.21	25.03	17.1867	26.8	31.88	19.4333	22.3733	27.5933	30.5967	21.7133	17.2333	21.6333	26.2433	25.79
Seita.1G095500	-	6.55	4.85	7.5	86.05	96.04	95.53	35.85	34.08	32.82	25.59	31.6	15.2	7.17	12.41	6.85	39.01	80.6	89.69	32.47	27.84	33.95	14.47	22.29	16.3	4.11	9.25	6.38	38.68	31.9	46.87	19.75	21.98	18.87	22.37	29.04	21.91	6.3	92.54	34.25	24.13	8.81	69.7667	31.42	17.6867	6.58	39.15	20.2	24.44
Seita.1G095600	PF07816 - Protein of unknown function (DUF1645) (DUF1645) (1 of 12)	2.6	2.12	2.02	31.21	94.09	3.51	2.07	9.72	2.69	280.46	143.26	113.7	2.32	5.22	2.33	5.03	11.37	10.65	2.38	3.01	6.34	166.79	157.9	325.08	2.12	2.67	1.55	3	3.96	4.72	2.36	3.94	2.55	165.24	243.63	300.85	2.24667	42.9367	4.82667	179.14	3.29	9.01667	3.91	216.59	2.11333	3.89333	2.95	236.573
Seita.1G095700	2.7.7.3 - Pantetheine-phosphate adenylyltransferase / PPAT (1 of 2)	5.56	3.59	5.49	7.09	5.85	7.63	7.87	4.43	4.19	3.04	3.4	2.7	4.54	4.07	4.85	8.78	3.51	4.23	6.26	6.29	5.9	2.89	3.97	3.21	6.11	10.92	6.06	15.3	18.25	7.56	12.29	14.99	9.87	8.88	8.58	7.04	4.88	6.85667	5.49667	3.04667	4.48667	5.50667	6.15	3.35667	7.69667	13.7033	12.3833	8.16667
Seita.1G095800	KOG2521 - Uncharacterized conserved protein (1 of 4)	0.65	2.18	5.98	4.14	3.45	6.55	11.56	8.22	5.72	9.92	10.94	8.6	6.91	9.08	5.21	3.48	7.75	12.72	10.56	9.63	10.51	9.09	9.14	8.76	3.36	7.38	6.75	4.12	0.73	4.73	12.7	9.95	7.9	9.28	7.08	7.55	2.93667	4.71333	8.5	9.82	7.06667	7.98333	10.2333	8.99667	5.83	3.19333	10.1833	7.97
Seita.1G095900	PF03629 - Domain of unknown function (DUF303) (DUF303) (1 of 6)	0	0	0.05	0.07	0	0	0.16	0	0	0	0	0.07	0.05	0	0	0.08	0.08	0.07	0	0	0	0	0	0	0	0.12	0.13	0	0.16	0	0	0.09	0.08	0	0	0	0.016667	0.023333	0.053333	0.023333	0.016667	0.076667	0	0	0.083333	0.053333	0.056667	0
Seita.1G096000	PF07762 - Protein of unknown function (DUF1618) (DUF1618) (1 of 123)	18.47	11.44	20.89	45.49	46.11	51.12	67.33	79.51	64.98	50.95	74.64	50.02	29.57	33.17	21.98	53.47	44.63	46.2	86.62	60.97	56.79	59.11	45.02	59.04	17.43	32.52	31.06	58.73	61.89	52.64	83.39	69.68	54.84	58.54	52.18	55.94	16.9333	47.5733	70.6067	58.5367	28.24	48.1	68.1267	54.39	27.0033	57.7533	69.3033	55.5533
Seita.1G096100	PTHR13683//PTHR13683:SF375 - ASPARTYL PROTEASES // SUBFAMILY NOT NAMED (1 of 4)	3.14	2.21	5.48	12.28	11.56	12.42	10.31	6.39	6.21	6.14	5.68	6.5	4.03	6.81	5.38	9.07	8.61	10.13	7.48	6.2	7.84	7.74	6.49	9.36	3.59	8.16	7.66	10.56	11.14	10.42	6.3	8.22	6.79	7.89	5.47	6.9	3.61	12.0867	7.63667	6.10667	5.40667	9.27	7.17333	7.86333	6.47	10.7067	7.10333	6.75333
Seita.1G096200	K02725 - 20S proteasome subunit alpha 6 (PSMA1) (1 of 2)	51.75	37.25	84.71	81.43	69.08	80.88	87.25	105.23	112.81	110.98	112.89	138.73	89.75	118.92	54.87	103.76	85.72	69.83	90.24	105.49	99.72	111.44	101.77	151.13	50.73	122.74	71.25	106.83	111.73	72.48	133.1	135.37	108.56	141.46	105.47	128.95	57.9033	77.13	101.763	120.867	87.8467	86.4367	98.4833	121.447	81.5733	97.0133	125.677	125.293
Seita.1G096300	PTHR23324:SF55 - PHOSPHATIDYLINOSITOL/PHOSPHATIDYLCHOLINE TRANSFER PROTEIN SFH10-RELATED (1 of 1)	0.02	0.02	0.06	0	0	0	0	0	0	0.05	0	0	0	0.07	0	0	0	0.04	0	0.04	0	0.04	0.09	0.04	0	0.21	0.03	0	0	0	0	0.13	0.09	0	0	0	0.033333	0	0	0.016667	0.023333	0.013333	0.013333	0.056667	0.08	0	0.073333	0
Seita.1G096400	-	57.8	54.84	69.17	12.8	15.91	17	37.54	29.29	38.86	46.32	48.18	30.19	63.44	72.2	52.03	14.82	18.09	16.19	52.59	24.65	32.22	39.23	51.12	47.59	35.85	64.14	52.46	18.62	28.05	17.25	50.7	43.97	27.89	40.39	46.55	40.44	60.6033	15.2367	35.23	41.5633	62.5567	16.3667	36.4867	45.98	50.8167	21.3067	40.8533	42.46
Seita.1G096500	PTHR10026//PTHR10026:SF76 - CYCLIN // SUBFAMILY NOT NAMED (1 of 1)	20.08	19.15	13.95	7.43	22.3	17.89	16.5	10.66	10.31	211.36	129.19	30.78	16.69	20.22	19.8	24.51	35.75	35.74	23.44	12.97	16.57	137.65	273.59	174.19	12.99	15.45	21.49	28.23	38.27	23.8	24.71	22.88	18.61	132.56	241	164.74	17.7267	15.8733	12.49	123.777	18.9033	32	17.66	195.143	16.6433	30.1	22.0667	179.433
Seita.1G096600	PF01535 - PPR repeat (PPR) (1 of 414)	9.56	7.07	13.83	7.21	6.41	9.01	12.45	9.53	10.65	12.31	14.88	11.77	12.22	16.23	10.53	6.72	5.08	4.7	13.49	7.27	9.09	12.1	11.7	12.36	7.44	16.18	12.86	8.84	9.24	5.9	14.88	11.86	9.5	14.73	13.8	15.6	10.1533	7.54333	10.8767	12.9867	12.9933	5.5	9.95	12.0533	12.16	7.99333	12.08	14.71
Seita.1G096700	-	0.18	0.07	0.37	0	0.1	0	0.25	0	0.1	0	0.12	0	0.09	0	0.08	0	0.01	0	0	0	0.26	0	0.66	0	0	0.33	0.24	0.07	0	0	0	0.26	0	0.13	0	0.19	0.206667	0.033333	0.116667	0.04	0.056667	0.003333	0.086667	0.22	0.19	0.023333	0.086667	0.106667
Seita.1G096800	-	0	0	0	0	0	0	0	0	0	0	0	0	0	0	0	0	0	0	0	0	0	0	0	0	0	0	0	0	0	0	0	0	0	0	0	0	0	0	0	0	0	0	0	0	0	0	0	0
Seita.1G096900	PTHR22952//PTHR22952:SF182 - CAMP-RESPONSE ELEMENT BINDING PROTEIN-RELATED // SUBFAMILY NOT NAMED (1 of 1)	23.28	16.89	26.05	6.55	7.4	6.83	21.61	54.28	49.86	6.51	9.58	9.89	33.09	33.3	42.41	4.73	4.36	6.19	47.89	30.84	33.24	6.47	6.45	26.46	17.9	26.64	38.61	6.92	4.58	4.64	38.18	49.58	22.5	10.32	20.98	13.45	22.0733	6.92667	41.9167	8.66	36.2667	5.09333	37.3233	13.1267	27.7167	5.38	36.7533	14.9167
Seita.1G097000	-	0	0	0	0	0	0	0	0	0	0	0	0	0	0	0	0	0	0	0	0	0	0	0	0	0	0	0	0	0	0	0	0	0	0	0	0	0	0	0	0	0	0	0	0	0	0	0	0
Seita.1G097100	PTHR23012//PTHR23012:SF65 - MEMBRANE ASSOCIATED RING FINGER // SUBFAMILY NOT NAMED (1 of 1)	4.26	4.58	6.04	4.67	5	7.33	9.92	6.52	8.56	12.83	18.86	16.07	6.54	6.09	5.81	4.37	3.43	4.48	14.94	6.53	7.94	16.59	16.11	21.21	3.81	9.31	7.02	6.95	9.39	8.11	11.35	11.42	10.05	12.76	9.48	11.31	4.96	5.66667	8.33333	15.92	6.14667	4.09333	9.80333	17.97	6.71333	8.15	10.94	11.1833
Seita.1G097200	-	11.72	10.19	18.1	15.16	14.97	17.64	25.9	18.16	18.86	19.56	21.13	21.94	17.27	22.32	13.11	15.26	13.65	15.49	23.34	16.75	17.49	23.1	17.8	25.48	10.04	19.81	13.99	14.58	16.86	18.33	23.56	20.4	20.17	21.99	18.89	21.29	13.3367	15.9233	20.9733	20.8767	17.5667	14.8	19.1933	22.1267	14.6133	16.59	21.3767	20.7233
Seita.1G097300	PF01535//PF12854//PF13041 - PPR repeat (PPR) // PPR repeat (PPR_1) // PPR repeat family (PPR_2) (1 of 31)	1.91	1.65	2.18	2.37	2.96	3.55	6.98	3.74	6.1	8.46	8.5	5.93	2.5	3.67	2.14	1.97	2.52	2.37	6.48	5.8	5.32	5.99	5.63	6.71	2.06	3.52	2.04	3.5	4.88	2.28	7.41	6.18	4.52	7.54	7.11	7.28	1.91333	2.96	5.60667	7.63	2.77	2.28667	5.86667	6.11	2.54	3.55333	6.03667	7.31
Seita.1G097400	-	2.32	1.18	3.24	1.98	1.07	1.8	1.88	1.82	3.13	3.69	6.03	4.42	2.68	2.14	2.78	2.58	1.06	0.84	1.45	2	2.66	5.68	10.17	12.29	2.84	5.07	5.24	2.12	3.17	1.03	1.93	4.78	2.5	3.59	4.03	3.98	2.24667	1.61667	2.27667	4.71333	2.53333	1.49333	2.03667	9.38	4.38333	2.10667	3.07	3.86667
Seita.1G097500	-	1.3	1.39	2.42	0.97	2.1	2.67	3.2	1.03	1.74	1.23	1.81	2.05	2.37	3.2	1.07	1.67	0.95	1.5	1.97	2.14	1.35	1.69	1.45	2.21	1.57	3.4	1.77	3.2	3.15	2.65	2.47	2.23	2.31	2.66	2.95	1.67	1.70333	1.91333	1.99	1.69667	2.21333	1.37333	1.82	1.78333	2.24667	3	2.33667	2.42667
Seita.1G097600	-	0	0	0.18	0.14	0.14	0	0	0	0	0.68	0.6	1.66	0	0	0.16	0.42	0	0.24	0	0	0	1.17	0.46	0.14	0.08	0.99	0.09	0	0	0	0	0	0	0.31	0.44	0.15	0.06	0.093333	0	0.98	0.053333	0.22	0	0.59	0.386667	0	0	0.3
Seita.1G097700	-	1.5	0.98	1.18	3.41	3.7	3.56	2.35	2.16	2.4	7.01	4.92	4.55	1.65	1.08	1.12	1.94	1.17	3.09	3.96	1.89	0.97	7.82	8.69	3.76	0.74	1.6	0.93	2.07	1.54	4.36	1.55	1.01	2.24	1.63	4.06	6.64	1.22	3.55667	2.30333	5.49333	1.28333	2.06667	2.27333	6.75667	1.09	2.65667	1.6	4.11
Seita.1G097800	-	37.05	15.06	16.68	188.53	245.68	300.73	358.35	246.88	192.81	95.81	176.86	114.97	31.71	62.2	20.32	196.88	152.58	210.6	352.17	153.19	163.95	106.71	91.4	110.85	14.51	22.45	37.51	156.54	112.16	178.4	192.57	157.11	154.56	104.65	47.68	108.38	22.93	244.98	266.013	129.213	38.0767	186.687	223.103	102.987	24.8233	149.033	168.08	86.9033
Seita.1G097900	PTHR11922:SF1 - ANTHRANILATE PHOSPHORIBOSYLTRANSFERASE-RELATED (1 of 1)	8.26	7.07	10.4	12.14	13.1	15.18	28.44	20.69	22.54	31.16	31.88	29.53	9	10.24	9.98	11.29	9.84	10.69	32.02	19.88	21.12	29.91	26.85	33.89	8.18	15.59	12.68	17.39	16.6	14.24	29.05	25.03	21.68	30.39	36.43	31.43	8.57667	13.4733	23.89	30.8567	9.74	10.6067	24.34	30.2167	12.15	16.0767	25.2533	32.75
Seita.1G098000	PF15704 - Mitochondrial ATP synthase subunit (Mt_ATP_synt) (1 of 1)	152.29	145.85	271.36	76.01	81.02	107.54	168.12	148.06	179.58	116.03	122.23	152.06	178.53	228.4	142.79	93.14	93.77	92.89	232.94	161.94	167.13	141.92	136.02	184.29	164.69	374.23	226.68	127.58	140.91	92.79	300.01	207.04	160.96	247.21	165.44	176.43	189.833	88.19	165.253	130.107	183.24	93.2667	187.337	154.077	255.2	120.427	222.67	196.36
Seita.1G098100	K03322 - manganese transport protein (mntH) (1 of 1)	0.24	0.25	0.37	0.03	0.16	0.09	0.29	0.11	0.13	0.39	0.57	0.32	0.36	0.41	0.11	0	0.08	0	0.27	0.03	0.14	0.36	0.2	0.21	0.09	0.32	0.23	0	0	0.03	0.15	0.14	0.11	0.38	0.36	0.29	0.286667	0.093333	0.176667	0.426667	0.293333	0.026667	0.146667	0.256667	0.213333	0.01	0.133333	0.343333
Seita.1G098200	-	0.23	0.1	0.02	0	0	0	0	0	0	0	0	0	0.2	0.03	0	0	0	0	0	0	0	0	0	0	0.2	0.05	0.12	0	0	0	0	0	0	0	0.08	0	0.116667	0	0	0	0.076667	0	0	0	0.123333	0	0	0.026667
Seita.1G098300	PTHR30620//PTHR30620:SF23 - PERIPLASMIC BETA-GLUCOSIDASE-RELATED // SUBFAMILY NOT NAMED (1 of 5)	0.02	0.02	0	0	0	0	0	0	0	0.09	0	0	0	0.13	0	0	0	0	0	0.04	0	0	0	0	0.02	0	0.05	0	0	0	0	0	0	0	0	0	0.013333	0	0	0.03	0.043333	0	0.013333	0	0.023333	0	0	0
Seita.1G098400	PTHR30620//PTHR30620:SF23 - PERIPLASMIC BETA-GLUCOSIDASE-RELATED // SUBFAMILY NOT NAMED (1 of 5)	0.08	0.06	0	0	0	0	0	0	0	0	0	0	0.07	0.03	0	0	0	0	0	0	0	0	0	0	0.06	0	0.05	0	0	0	0	0	0	0	0	0	0.046667	0	0	0	0.033333	0	0	0	0.036667	0	0	0
Seita.1G098500	PTHR30620//PTHR30620:SF23 - PERIPLASMIC BETA-GLUCOSIDASE-RELATED // SUBFAMILY NOT NAMED (1 of 5)	1.47	0.85	0.51	0.04	0	0	0	0.18	0.41	0.12	0	0	1.13	0.71	0.25	0	0	0	0.13	0	0.11	0	0	0	1.27	0.65	0.81	0	0	0	0.04	0.32	0.16	0.04	0.24	0.29	0.943333	0.013333	0.196667	0.04	0.696667	0	0.08	0	0.91	0	0.173333	0.19
Seita.1G098600	-	1	2.84	17.12	0	0	0	0	0	0	0	0	0	1.5	32.12	16.36	0	0	0	0	0	0	0	0	0	4.12	21.19	3.19	0	0	0	0	0	0	0	0	0	6.98667	0	0	0	16.66	0	0	0	9.5	0	0	0
Seita.1G098700	-	1.33	1.56	34.67	0	0	0	0	0	0	0	0	0	12.66	42.83	10.94	0	0	0	0	0	0	0	0	0	2.68	35.35	19.55	0	0.19	0	0	0	0.19	0	0	0	12.52	0	0	0	22.1433	0	0	0	19.1933	0.063333	0.063333	0
Seita.1G098800	PTHR23155//PTHR23155:SF504 - LEUCINE-RICH REPEAT-CONTAINING PROTEIN // SUBFAMILY NOT NAMED (1 of 7)	4.51	2.73	22.17	50.19	62.45	58.39	42.48	21.16	16.28	8.05	14.48	11.67	8.5	21.2	4.08	55.73	42.54	52.18	20.36	25.26	23.71	5.7	4.48	7.48	1.74	23.67	8.08	38.26	47.2	61.44	18.99	15.31	25.55	8.24	2.17	6.02	9.80333	57.01	26.64	11.4	11.26	50.15	23.11	5.88667	11.1633	48.9667	19.95	5.47667
Seita.1G098900	-	4.95	3.71	7.7	8.33	8.42	13.88	14.61	9.25	8.31	5.28	1.59	5.97	7.57	9.83	2.8	21.42	23.68	36.29	11.21	19.24	14.68	8.46	5.19	2.59	2.52	6.49	5.38	6.96	6.13	7.75	9.23	6.54	6.44	1.86	1.38	3.15	5.45333	10.21	10.7233	4.28	6.73333	27.13	15.0433	5.41333	4.79667	6.94667	7.40333	2.13
Seita.1G099000	PTHR10044//PTHR10044:SF105 - INHIBITOR OF APOPTOSIS // SUBFAMILY NOT NAMED (1 of 1)	37.2	31.98	38.32	14.76	16.2	17.26	17.59	20.97	17.76	18.22	19.93	25.19	40.23	52.84	31.6	20.33	42.03	46.44	24.58	23.68	27.47	24.72	21.82	20.55	27.58	44.04	34.49	14.68	18.19	19.86	17.91	20.18	20.09	13.66	14.14	16.68	35.8333	16.0733	18.7733	21.1133	41.5567	36.2667	25.2433	22.3633	35.37	17.5767	19.3933	14.8267
Seita.1G099100	PTHR31375:SF29 - PECTIN LYASE-LIKE PROTEIN-RELATED (1 of 1)	27.56	24.33	11.35	0	0	0	0	0	0	0.1	0	0.04	19.79	8.78	23.23	0	0	0.04	0	0.04	0	0	0	0	23.99	5.56	21.1	0	0	0	0	0	0	0.05	0	0	21.08	0	0	0.046667	17.2667	0.013333	0.013333	0	16.8833	0	0	0.016667
Seita.1G099200	K08681 - 5'-phosphate synthase pdxT subunit (pdxT, pdx2) (1 of 1)	43.78	33.16	47.68	117.04	111.07	109.49	97.2	63.15	58.29	78.15	89.84	89.31	42.87	48.82	22.94	92.05	66.79	71.23	73.84	49.77	51.52	75.61	76.78	55.23	26.36	77.18	49.34	96.13	75.32	122.54	54.6	44.08	58.49	66.11	93.95	78.74	41.54	112.533	72.88	85.7667	38.21	76.69	58.3767	69.2067	50.96	97.9967	52.39	79.6
Seita.1G099300	PTHR13844:SF8 - EXPRESSED PROTEIN (1 of 2)	46.39	35.14	88.39	9.98	9.57	10.13	17.09	30.93	45.59	68.38	60.94	87.95	53.46	70.07	43.2	14.6	9.44	6.33	24.71	40.51	38.13	55.18	45.49	75.66	52.2	133.44	94.85	27.05	31.77	12.68	48.46	61.47	43.9	64.89	75.43	67.12	56.64	9.89333	31.2033	72.4233	55.5767	10.1233	34.45	58.7767	93.4967	23.8333	51.2767	69.1467
Seita.1G099400	PTHR15495//PTHR15495:SF17 - NEGATIVE REGULATOR OF VESICLE FORMATION-RELATED // SUBFAMILY NOT NAMED (1 of 1)	11.46	5.84	9.12	262.36	239.33	205.31	133.84	119.74	91	7.37	21.02	17.26	9.03	14.09	9.13	190.55	103.99	109	72.87	79.1	89.47	12.24	8.98	16.16	8.59	14.75	10.33	163.35	142.15	245.02	75.96	67.37	123.57	17.55	6.95	12.61	8.80667	235.667	114.86	15.2167	10.75	134.513	80.48	12.46	11.2233	183.507	88.9667	12.37
Seita.1G099500	-	5.64	2.86	5.27	221.11	127.17	109.17	85.97	52.96	34	0	0.42	0.47	3.23	3.12	5.64	125.75	40.2	40.03	10.13	43.23	34.34	0.33	0.35	0.08	6.26	6.52	3.45	103.66	122.86	89.97	22.78	25.91	59.64	1.04	0	0.09	4.59	152.483	57.6433	0.296667	3.99667	68.66	29.2333	0.253333	5.41	105.497	36.11	0.376667
Seita.1G099600	-	6.16	2.4	3.64	21.04	28.71	38.54	43.27	26.38	23.95	31.92	49.9	44.39	5.79	9.9	5.32	37.67	53.79	82.98	56.03	38.57	39.71	38.87	36.51	20.45	2.65	5.1	5.31	25.78	26.78	33.05	21.34	28.55	23.59	8.36	10.37	19.19	4.06667	29.43	31.2	42.07	7.00333	58.1467	44.77	31.9433	4.35333	28.5367	24.4933	12.64
Seita.1G099700	-	1.28	0.13	0.79	0	0	0	0	2.83	0.3	2.81	0.12	2.1	0.23	5.28	0.98	9.36	5.94	0	0	5.12	8.87	0	12.47	1.65	0.09	2.83	1.89	1.23	0	2.85	0	0	0	1.73	2.43	0	0.733333	0	1.04333	1.67667	2.16333	5.1	4.66333	4.70667	1.60333	1.36	0	1.38667
Seita.1G099800	PTHR31352:SF8 - BETA-AMYLASE 8 (1 of 1)	4.03	2.82	3.67	8.74	9.64	10.8	17.72	11.95	11.62	10.69	12.52	12.33	4.43	4.59	4.07	10.15	5.75	7.53	19.14	11.37	11.66	10.14	10.5	9.49	2.98	6.48	5.09	10.6	10.9	8.47	15.44	12.24	11.79	11.33	9.09	11.11	3.50667	9.72667	13.7633	11.8467	4.36333	7.81	14.0567	10.0433	4.85	9.99	13.1567	10.51
Seita.1G099900	PF01535//PF13041 - PPR repeat (PPR) // PPR repeat family (PPR_2) (1 of 170)	0	0	0	0	0	0	0.46	0	0	1.24	0	0.08	0	0	0	0	0	0	0	0	0	0.2	0	0	0	0	0	0	0	0	0	0.81	0	0	0	0.61	0	0	0.153333	0.44	0	0	0	0.066667	0	0	0.27	0.203333
Seita.1G100000	PF09353 - Domain of unknown function (DUF1995) (DUF1995) (1 of 7)	12.71	5.35	5.02	121.74	135.46	89.8	99.08	57.53	46.49	10.78	14.94	10.15	6.37	4.34	3.42	56.48	28.33	26.65	42.68	25.17	27.48	9.3	8.21	8.48	4.87	5.15	8.36	40.71	40.17	150.94	33.53	20.59	75.47	12.04	7.65	8.15	7.69333	115.667	67.7	11.9567	4.71	37.1533	31.7767	8.66333	6.12667	77.2733	43.1967	9.28
Seita.1G100100	PF09353 - Domain of unknown function (DUF1995) (DUF1995) (1 of 7)	4.96	0.53	2.1	26.79	29.33	24.56	2.45	17.54	12.29	0.71	9.03	1.83	3.5	1.27	2.66	14.74	3.89	8.75	4.52	0.65	8.84	5.01	6.07	4.6	2.41	1.88	1.83	7.54	4.78	27.04	10.66	6.36	26.62	6.47	3.32	7.09	2.53	26.8933	10.76	3.85667	2.47667	9.12667	4.67	5.22667	2.04	13.12	14.5467	5.62667
Seita.1G100200	-	0.63	0.53	0.47	0.35	0.94	0.53	1.44	3.39	1.58	0.88	2.42	2.6	0.11	1.01	0.97	0.66	0.16	0.14	7.86	1.45	1.35	2.34	1.38	2.54	0.16	1.99	2.33	0.7	2.42	0	5.59	2.47	2.98	5.08	3.6	3.18	0.543333	0.606667	2.13667	1.96667	0.696667	0.32	3.55333	2.08667	1.49333	1.04	3.68	3.95333
Seita.1G100300	PTHR22950//PTHR22950:SF254 - AMINO ACID TRANSPORTER // SUBFAMILY NOT NAMED (1 of 3)	0	0	0	0	0	0	0	0	0	0	0	0	0	0	0	0	0	0	0	0	0	0	0	0	0	0	0	0	0	0	0	0	0	0	0	0	0	0	0	0	0	0	0	0	0	0	0	0
Seita.1G100400	PTHR10315:SF34 - E3 UBIQUITIN-PROTEIN LIGASE SINAT3-RELATED (1 of 2)	0.41	0.62	3.13	0.65	0.26	0.45	0.21	0.28	0.19	0.08	0.07	0.13	1.57	4.51	1.17	0.2	0.53	0.17	0.08	0.39	0.07	0.07	0	0.19	4.92	4.21	7.34	0.63	1.28	0.26	1.67	0.83	1.25	0.29	0.07	0.22	1.38667	0.453333	0.226667	0.093333	2.41667	0.3	0.18	0.086667	5.49	0.723333	1.25	0.193333
Seita.1G100500	-	0	0	0	0	0	0	0	0.17	0	0	0	0.16	0	0.42	0.09	0.32	0	0	0	0.32	0	0	0	0	0	0	0	0	0	0.14	0.14	0	0	0	0.17	0.18	0	0	0.056667	0.053333	0.17	0.106667	0.106667	0	0	0.046667	0.046667	0.116667
Seita.1G100600	PTHR11711:SF200 - ADP-RIBOSYLATION FACTOR B1B (1 of 1)	26.82	21.26	27.78	38.23	40.77	52.56	57.93	56.26	60.14	65.82	81.47	85.99	26.19	46.14	28.99	50.25	100.9	120.56	76.35	72.15	74.48	81.97	73.33	52.42	22.77	48.39	35.36	50.39	56.52	50.81	53.52	56.63	55.22	60.42	58.36	63.4	25.2867	43.8533	58.11	77.76	33.7733	90.57	74.3267	69.24	35.5067	52.5733	55.1233	60.7267
Seita.1G100700	PTHR24078:SF317 - DNAJ HEAT SHOCK PROTEIN-RELATED (1 of 1)	10.5	7.19	13.37	6.32	8.6	8.27	9.71	9.98	8.24	14.48	16.35	20.39	10.99	15.88	8.71	8.79	10.88	13.52	15.78	11.53	12.29	14.35	15.75	15.05	8.8	19.7	17.98	10.5	10.72	9.15	10.92	12.72	10.34	14.84	8.7	14.81	10.3533	7.73	9.31	17.0733	11.86	11.0633	13.2	15.05	15.4933	10.1233	11.3267	12.7833
Seita.1G100800	-	4.53	3.7	5.65	4.6	5.55	6.08	14.56	8.66	6.18	14.68	14.67	10.31	4.96	6.05	4.43	6.22	3.53	7.1	12.15	7.68	8.46	11.27	12.32	12.49	4.87	9.1	5.34	13.89	10.35	10.22	15.75	13.84	13.69	13.6	12.44	11.78	4.62667	5.41	9.8	13.22	5.14667	5.61667	9.43	12.0267	6.43667	11.4867	14.4267	12.6067
Seita.1G100900	-	2.76	2.99	4.03	4.37	5.79	6.74	8.97	5.77	5.25	10.12	10.01	10.59	4.71	6.65	3.2	6.03	8.02	8.31	7.29	6.84	5.07	7.4	6.31	5.87	2.84	5.74	4.41	6.9	7.85	6.01	8.02	9.11	7.27	7.51	8.55	9.1	3.26	5.63333	6.66333	10.24	4.85333	7.45333	6.4	6.52667	4.33	6.92	8.13333	8.38667
Seita.1G101000	PTHR22952//PTHR22952:SF132 - CAMP-RESPONSE ELEMENT BINDING PROTEIN-RELATED // SUBFAMILY NOT NAMED (1 of 1)	8.05	4.23	7.53	33.85	42.39	35.19	35.64	22.9	16.86	30.73	28.72	31.38	7.19	19.47	6.9	34.21	33.26	36.54	24.63	19.76	20.25	34.61	28.92	15.74	5.34	11.51	9.86	26.1	29.93	56.11	20.71	17.58	37.75	20.33	25.63	31.69	6.60333	37.1433	25.1333	30.2767	11.1867	34.67	21.5467	26.4233	8.90333	37.38	25.3467	25.8833
Seita.1G101100	-	18.15	15.7	28.58	18.24	17.57	17.85	19.7	26.53	30.59	21.38	29.45	39.84	18.05	25.61	17.33	27.21	19.54	20.96	32.08	27.72	24.87	23.86	21.82	32.84	20.01	43.09	34.32	28.07	24.21	21.76	27.89	32.69	34.56	32.7	27.59	30.74	20.81	17.8867	25.6067	30.2233	20.33	22.57	28.2233	26.1733	32.4733	24.68	31.7133	30.3433
Seita.1G101200	PTHR11527:SF172 - 17.6 KDA CLASS I HEAT SHOCK PROTEIN 2 (1 of 1)	0.62	0	1.88	30.13	41.32	48.4	50.02	26.49	64.34	37.67	57.69	85.51	1.47	1.89	0.2	40.08	29.4	23.83	35.14	41.3	30.49	91.37	101.99	155.16	4.17	3.1	3.81	95.68	67.03	49.69	105.26	132.2	42.35	77.19	36.21	59.54	0.833333	39.95	46.95	60.29	1.18667	31.1033	35.6433	116.173	3.69333	70.8	93.27	57.6467
Seita.1G101300	-	22.73	20.79	31.4	20.96	21.46	29.99	24.65	29.49	30.55	22.99	30.19	29.93	36.08	45.55	28.69	30.87	34.36	38.22	34.76	33.04	31.06	28.98	25.45	38.85	18.37	39.3	27.96	35.3	33.35	24	40.02	42.64	26.55	32.74	24.6	31.11	24.9733	24.1367	28.23	27.7033	36.7733	34.4833	32.9533	31.0933	28.5433	30.8833	36.4033	29.4833
Seita.1G101400	K08235 - xyloglucan:xyloglucosyl transferase (E2.4.1.207) (1 of 26)	0	0	0	0.09	0.28	0.11	0	0	0	0	0	0.09	0	0	0	0	0	0	0	0	0.1	0	0	0	0	0	0	0	0	0.09	0	0	0	0	0	0	0	0.16	0	0.03	0	0	0.033333	0	0	0.03	0	0
Seita.1G101500	PTHR10210//PTHR10210:SF56 - RIBOSE-PHOSPHATE PYROPHOSPHOKINASE // SUBFAMILY NOT NAMED (1 of 1)	12.21	10.65	17.14	38.73	42.04	59.82	79.27	37.51	43.52	47.08	57.45	60.17	15.41	19.99	15.02	32.67	28.03	26.18	54.49	44.84	38.08	51.98	40.17	48.93	12.87	25.71	16.21	49.73	49.2	37.11	93.61	54.71	50.7	85.43	48.31	57.62	13.3333	46.8633	53.4333	54.9	16.8067	28.96	45.8033	47.0267	18.2633	45.3467	66.34	63.7867
Seita.1G101600	PF01535//PF13041//PF13812 - PPR repeat (PPR) // PPR repeat family (PPR_2) // Pentatricopeptide repeat domain (PPR_3) (1 of 62)	3.41	2.52	6.3	14.12	13.61	16.66	17.35	13.07	12.04	13.74	12.52	10.7	5.2	6.97	4.08	9.68	13.52	14.85	16.33	12.55	13.28	13.72	9.67	11.72	2.89	7.7	4.17	12.68	11.83	14.67	15.22	13.1	11.88	14.5	13.54	13.89	4.07667	14.7967	14.1533	12.32	5.41667	12.6833	14.0533	11.7033	4.92	13.06	13.4	13.9767
Seita.1G101700	PTHR13773:SF3 - PHOSPHATIDATE CYTIDYLYLTRANSFERASE (1 of 1)	9.68	7.01	11.56	18.77	20.72	23.25	26.16	18.2	15.71	17.41	18.2	16.95	12.93	17.41	8.9	19.6	14.9	17.62	26.13	14.9	17.22	16.59	14.89	17.21	8.17	17.72	10.51	25.26	25.45	25.12	23.13	16.92	19.86	16.68	16.52	19.3	9.41667	20.9133	20.0233	17.52	13.08	17.3733	19.4167	16.23	12.1333	25.2767	19.97	17.5
Seita.1G101800	K08495 - golgi SNAP receptor complex member 1 (GOSR1, GOS1) (1 of 2)	9.22	6.59	10.88	12.67	12.5	12.35	20.32	24.94	25.86	23.99	27.69	23.7	12.54	18.64	8.5	19.18	17.64	16.43	18.95	21.11	23.69	22.77	23.38	28.01	8.2	18.4	12.24	19.27	20.68	12.38	25.86	30.35	21.28	24.21	21.35	22.4	8.89667	12.5067	23.7067	25.1267	13.2267	17.75	21.25	24.72	12.9467	17.4433	25.83	22.6533
Seita.1G101900	-	0	0.02	0.17	0.05	0	0	0	0	0.17	0	0	0	0.04	0.15	0.03	0.14	0.15	0	0.34	0	0.21	0	0.09	0.05	0.12	0.24	0	0.33	0.99	0.21	0	0.37	0	0	0.19	0.35	0.063333	0.016667	0.056667	0	0.073333	0.096667	0.183333	0.046667	0.12	0.51	0.123333	0.18
Seita.1G102000	PF01535 - PPR repeat (PPR) (1 of 414)	0.62	0.38	0.18	0.71	11.18	0.35	0.31	0.81	0.32	28.5	20.82	3.53	0.13	0.33	0.09	0.5	0.6	0.4	0.46	0.24	0.68	18.59	18.03	14.62	0.2	0.25	0.19	0.46	0.48	0.34	0.25	0.41	0.78	19.26	20.38	15.25	0.393333	4.08	0.48	17.6167	0.183333	0.5	0.46	17.08	0.213333	0.426667	0.48	18.2967
Seita.1G102100	PTHR24349//PTHR24349:SF137 - SERINE/THREONINE-PROTEIN KINASE // SUBFAMILY NOT NAMED (1 of 1)	26.36	16.71	22.89	78.41	130.81	84.2	95.42	84.45	70.61	293.34	256.49	109.87	27.27	36.11	20.52	109.22	175.02	90.48	87.14	74.01	82.29	201.14	414.26	146.37	15.95	27.46	25.39	63.24	65.82	72.46	62.79	63.35	70.6	130.62	138.26	137.19	21.9867	97.8067	83.4933	219.9	27.9667	124.907	81.1467	253.923	22.9333	67.1733	65.58	135.357
Seita.1G102200	PTHR19321//PTHR19321:SF13 - PROTEIN REGULATOR OF CYTOKINESIS 1 PRC1-RELATED // SUBFAMILY NOT NAMED (1 of 1)	0	0.03	0.03	0	0	0	0	0	0	0.13	0.22	0.05	0	0	0	0.05	0	0	0	0	0.06	0.11	0.29	0	0	0	0	0.06	0.06	0	0	0	0	0	0.16	0	0.02	0	0	0.133333	0	0.016667	0.02	0.133333	0	0.04	0	0.053333
Seita.1G102300	-	0	0	0	0	0	0	0	0	0	0	0	0	0	0	0	0	0	0	0	0	0	0	0	0	0	0	0	0	0	0	0	0	0	0	0	0	0	0	0	0	0	0	0	0	0	0	0	0
Seita.1G102400	K03143 - transcription initiation factor TFIIH subunit 3 (TFIIH3, GTF2H3, TFB4) (1 of 1)	11.45	10.59	23.04	11.34	13.53	12.96	16.72	13.42	13.54	12.2	12.99	11.21	19.15	26.19	12.03	12.08	8.76	10.95	21.03	11.34	13.78	11.34	9.91	12.76	9.35	26.87	16.75	13.79	17.23	12.6	16.28	16.52	14.2	15.82	14.13	12.96	15.0267	12.61	14.56	12.1333	19.1233	10.5967	15.3833	11.3367	17.6567	14.54	15.6667	14.3033
Seita.1G102500	PTHR14154//PTHR14154:SF14 - UPF0041 BRAIN PROTEIN 44-RELATED // SUBFAMILY NOT NAMED (1 of 1)	37.28	27.73	43.62	318.82	255.1	228.4	151.92	79.31	81.66	13.25	15.31	14.61	40.39	32.65	15.41	149.02	75.04	47.99	24.88	52.23	54.62	6.62	6.59	15.95	29.75	35.54	19.07	161.78	178.33	203.83	75.63	59.27	165.9	36.86	11.21	10.55	36.21	267.44	104.297	14.39	29.4833	90.6833	43.91	9.72	28.12	181.313	100.267	19.54
Seita.1G102600	PF00646 - F-box domain (F-box) (1 of 322)	0.29	0.07	0.08	0.75	0.62	1.69	1.04	0.27	0.51	0	0.27	0.13	0.26	0	0.07	0.38	0.25	0.32	0.31	0.13	0.27	0.13	0.14	0.12	0.07	0.09	0.08	0.54	0.41	1.71	0.14	0.14	0	0.14	0.4	0	0.146667	1.02	0.606667	0.133333	0.11	0.316667	0.236667	0.13	0.08	0.886667	0.093333	0.18
Seita.1G102700	3.2.1.26 - Beta-fructofuranosidase / Saccharase (1 of 17)	0.41	0.34	1.03	0.28	0.4	0.42	0.79	1.03	1.03	0.22	0.43	0.35	0.76	1.42	1.35	0.4	0	0.15	0.65	1.7	0.94	0.5	0.16	0.5	0.63	1.69	1.46	0.27	0.19	0.18	1.85	1.1	0.64	0.4	0.53	0.64	0.593333	0.366667	0.95	0.333333	1.17667	0.183333	1.09667	0.386667	1.26	0.213333	1.19667	0.523333
Seita.1G102800	-	0	0	0	0	0	0	0	0	0	0	0	0	0	0	0	0	0	0	0	0	0	0	0	0	0	0	0	0	0	0	0.4	0.88	0	0	0	0	0	0	0	0	0	0	0	0	0	0	0.426667	0
Seita.1G102900	-	6.77	4.65	8.54	30.9	36.08	33.95	35.25	28.14	23	22.61	25.09	20.21	7.31	8.94	8.69	28.84	29.69	36.8	28.9	21.2	24.08	18.84	18.5	15.94	5.94	9.49	12.47	22.24	24.04	43.18	21.79	17.3	26.31	13.87	29.13	21.24	6.65333	33.6433	28.7967	22.6367	8.31333	31.7767	24.7267	17.76	9.3	29.82	21.8	21.4133
Seita.1G103000	PF03478//PF12937 - Protein of unknown function (DUF295) (DUF295) // F-box-like (F-box-like) (1 of 6)	0.05	0.05	0.16	0	0	0	0	0	0	0	0	0	0.22	0.49	0.29	0.08	0.08	0	0	0.08	0	0	0.09	0.08	0.27	0.23	0.05	0.09	0.09	0	0.09	0	0	0	0.09	0	0.086667	0	0	0	0.333333	0.053333	0.026667	0.056667	0.183333	0.06	0.03	0.03
Seita.1G103100	PTHR12616:SF6 - RING ZINC FINGER-CONTAINING PROTEIN (1 of 1)	5	3.72	4.48	9.08	10.98	12.39	18.26	12.65	11.1	14.71	16.14	12.19	5.11	5.84	4.24	9.09	8.2	11.11	19.23	11.62	12.02	13.07	12.2	11.86	3.71	5.99	5.45	9.78	10.9	11.23	14.61	12.86	11.73	12.2	13.14	13.9	4.4	10.8167	14.0033	14.3467	5.06333	9.46667	14.29	12.3767	5.05	10.6367	13.0667	13.08
Seita.1G103200	PTHR19308//PTHR19308:SF11 - PHOSPHATIDYLCHOLINE TRANSFER PROTEIN // SUBFAMILY NOT NAMED (1 of 1)	49.69	32.48	59.08	235.92	231.09	149.49	173.48	175.56	152	37.15	48.25	44.27	56.1	44.77	36.36	152.98	83.66	75.2	112.49	85.84	107.21	34.43	37.12	46.82	32.51	75.36	56.41	116.8	134.05	178.85	120.71	162.38	178.89	77.79	45.37	43.93	47.0833	205.5	167.013	43.2233	45.7433	103.947	101.847	39.4567	54.76	143.233	153.993	55.6967
Seita.1G103300	-	4.21	2.57	5.01	29.66	22.85	21.97	16.18	9.4	12.02	6.69	9.91	7.15	4.26	4.85	3.19	18.69	9.98	9.19	6.48	9.34	10.1	4.97	3.73	6.64	3.32	7.44	4.95	25.5	27.36	24.92	15.23	16.01	20.02	11.28	6.68	7.68	3.93	24.8267	12.5333	7.91667	4.1	12.62	8.64	5.11333	5.23667	25.9267	17.0867	8.54667
Seita.1G103400	PTHR10071//PTHR10071:SF198 - TRANSCRIPTION FACTOR GATA GATA BINDING FACTOR // SUBFAMILY NOT NAMED (1 of 2)	0	0	0	0	0	0	0	0	0	0	0	0	0	0	0	0	0	0	0	0	0	0	0	0	0	0	0	0	0	0	0	0	0	0	0	0	0	0	0	0	0	0	0	0	0	0	0	0
Seita.1G103500	K01703 - 3-isopropylmalate/(R)-2-methylmalate dehydratase large subunit (leuC) (1 of 1)	174.97	163.04	272.59	106.68	108.36	135.71	133.96	81.73	89.57	90.92	92.9	97.92	272.86	299.37	140.55	110.33	77.58	89.42	109.1	93.22	90.11	95.34	81.02	99.2	153.39	256.31	166.52	148.41	161.43	114.97	168.9	113.67	109.42	132.39	100.53	108.03	203.533	116.917	101.753	93.9133	237.593	92.4433	97.4767	91.8533	192.073	141.603	130.663	113.65
Seita.1G103600	PF03479 - Domain of unknown function (DUF296) (DUF296) (1 of 27)	2.12	2.39	4.14	0.2	0	0.06	0.28	0.48	0.45	17.4	9.34	12.47	3.57	3.14	2.47	0.1	0	0.13	0.71	0.85	0.81	10.59	7.76	18.99	2.84	3.98	3.43	0.11	0.05	0.05	0.17	0.64	0.54	15.08	21.3	16.65	2.88333	0.086667	0.403333	13.07	3.06	0.076667	0.79	12.4467	3.41667	0.07	0.45	17.6767
Seita.1G103700	PTHR23291:SF34 - BAX INHIBITOR 1 (1 of 3)	36.28	34.85	36.9	6.54	5.38	5.65	3.3	3.74	4.03	5.66	2.35	2.41	39.83	43.84	38.02	6.24	6.77	11.71	3.23	3.58	2.66	10.51	1.67	36.46	29.08	38.69	35.06	2.89	2.85	5.66	1.66	1.44	3.74	6.32	3.73	5.91	36.01	5.85667	3.69	3.47333	40.5633	8.24	3.15667	16.2133	34.2767	3.8	2.28	5.32
Seita.1G103800	KOG1674 - Cyclin (1 of 7)	0.85	0.86	2.56	0.13	0.06	0.07	0	0.68	0.25	0.08	0.55	0.06	1.14	3.82	1.52	0	0.07	0	0.33	0.13	0.21	0.14	0	0.7	2.05	4.59	1.17	0	0.14	0.13	0.29	0.54	0.07	0.85	0.14	0.07	1.42333	0.086667	0.31	0.23	2.16	0.023333	0.223333	0.28	2.60333	0.09	0.3	0.353333
Seita.1G103900	PTHR10288//PTHR10288:SF169 - KH DOMAIN CONTAINING RNA BINDING PROTEIN // SUBFAMILY NOT NAMED (1 of 1)	0.14	0.32	0.54	0	0	0	0	0	0	0	0	0	0.76	2.36	0.54	0	0	0	0	0	0	0.1	0	0	0.22	1	0.36	0	0	0	0	0.05	0.05	0	0.05	0.05	0.333333	0	0	0	1.22	0	0	0.033333	0.526667	0	0.033333	0.033333
Seita.1G104000	PTHR10724 - S1 RNA-BINDING DOMAIN-CONTAINING PROTEIN 1 (1 of 2)	0.41	0.38	0.46	2.27	0	1.32	0	0	0	0.88	0	0	0	0.64	0.4	0.72	2.67	0.51	0	0	0	0	0	0	0	1.03	0.94	0.78	1.52	1.16	1.36	0	0	0	0	0	0.416667	1.19667	0	0.293333	0.346667	1.3	0	0	0.656667	1.15333	0.453333	0
Seita.1G104100	-	0	0	0	0	0	0	0	0	0	0	0	0	0	0	0	0	0	0	0	0	0	0	0	0	0	0	0	0	0	0	0	0	0	0	0	0	0	0	0	0	0	0	0	0	0	0	0	0
Seita.1G104200	PF14368 - Probable lipid transfer (LTP_2) (1 of 110)	0	0	0	0	0	0	0	0	0	0	0	0	0	0	0	0	0	0	0	0	0	0	0	0	0	0	0	0	0	0	0	0	0	0	0	0	0	0	0	0	0	0	0	0	0	0	0	0
Seita.1G104300	PF14368 - Probable lipid transfer (LTP_2) (1 of 110)	0	0	0	0	0	0	0	0	0	0	0	0	0	0	0	0	0	0	0	0	0	0	0	0	0	0	0	0	0	0	0	0	0	0	0	0	0	0	0	0	0	0	0	0	0	0	0	0
Seita.1G104400	1.1.3.37 - D-arabinono-1,4-lactone oxidase / D-arabinono-gamma-lactone oxidase (1 of 9)	0	0	0	0	0	0	0	0	0	0	0.08	0	0	0	0	0	0	0	0	0	0	0	0	0	0	0	0	0	0	0	0	0	0	0	0	0	0	0	0	0.026667	0	0	0	0	0	0	0	0
Seita.1G104500	-	0	0	0	0	0	0	0	0	0	0	0	0	0	0	0	0	0	0	0	0	0	0	0	0	0	0	0	0	0	0	0	0	0	0	0	0	0	0	0	0	0	0	0	0	0	0	0	0
Seita.1G104600	PF00280 - Potato inhibitor I family (potato_inhibit) (1 of 26)	0	0	0	0	0	0	0	0	0	0	0	0	0	0	0	0	0	0	0	0	0	0	0	0	0	0	0	0	0	0	0	0	0	0	0	0	0	0	0	0	0	0	0	0	0	0	0	0
Seita.1G104700	PF00280 - Potato inhibitor I family (potato_inhibit) (1 of 26)	0	0	0	0	0	0	0	0	0	0	0	0	0	0	0	0	0	0	0	0	0	0	0	0	0	0	0	0	0	0	0	0	0	0	0	0	0	0	0	0	0	0	0	0	0	0	0	0
Seita.1G104800	PF00280 - Potato inhibitor I family (potato_inhibit) (1 of 26)	0	0	0	0	0	0	0	0	0	0	0	0	0	0	0	0	0	0	0	0	0	0	0	0	0	0	0	0	0	0	0	0	0	0	0	0	0	0	0	0	0	0	0	0	0	0	0	0
Seita.1G104900	PF00280 - Potato inhibitor I family (potato_inhibit) (1 of 26)	0	0	0	0	0	0	0	0	0	0	0	0	0	0	0	0	0	0	0	0	0	0	0	0	0	0	0	0	0	0	0	0	0	0	0	0	0	0	0	0	0	0	0	0	0	0	0	0
Seita.1G105000	PTHR12565:SF155 - TRANSCRIPTION FACTOR BHLH144 (1 of 3)	0	0	0	0	0	0	0	0	0	0	0	0	0	0	0	0	0	0	0	0	0	0	0	0	0	0	0	0	0	0	0	0	0	0	0	0	0	0	0	0	0	0	0	0	0	0	0	0
Seita.1G105100	PTHR12565//PTHR12565:SF113 - STEROL REGULATORY ELEMENT-BINDING PROTEIN // SUBFAMILY NOT NAMED (1 of 2)	1.27	0.79	1.49	1.88	1.55	1.95	1.5	3.97	3.97	5.5	7.19	6.73	1.26	1.24	2.05	2.32	1.71	2.14	3.16	3.06	1.94	6.86	5.34	9.13	1.37	1.11	1.89	1.52	2.06	1.49	2.33	2.26	2.45	5.83	10.49	8.38	1.18333	1.79333	3.14667	6.47333	1.51667	2.05667	2.72	7.11	1.45667	1.69	2.34667	8.23333
Seita.1G105200	-	0	0.7	0	0	0	0	0.92	0	0	1.67	0	3.22	0	0	0	0	0	0	0	0	0	0	0	3.27	0.37	0	0.91	0	2.97	0	0	0	0	0	0	0	0.233333	0	0.306667	1.63	0	0	0	1.09	0.426667	0.99	0	0
Seita.1G105300	PF00280 - Potato inhibitor I family (potato_inhibit) (1 of 26)	0	0	0	0	0	0	0	0	0	0	0	0	0	0	0	0	0	0	0	0	0	0	0	0	9.3	0	0	0	0	0	0	0	0	0	0	0	0	0	0	0	0	0	0	0	3.1	0	0	0
Seita.1G105400	PF00280 - Potato inhibitor I family (potato_inhibit) (1 of 26)	0	0	0	0	0	0	0	0	0	0	0	0	0	0	0	0	0	0	0	0	0	0	0	0	0	0	0	0	0	0	0	0	0	0	0	0	0	0	0	0	0	0	0	0	0	0	0	0
Seita.1G105500	PF00280 - Potato inhibitor I family (potato_inhibit) (1 of 26)	0	0	0	0	0	0	0	0	0	0	0	0	0	0	0	0	0	0	0	0	0	0	0	0	0	0	0	0	0	0	0	0	0	0	0	0	0	0	0	0	0	0	0	0	0	0	0	0
Seita.1G105600	PF00280 - Potato inhibitor I family (potato_inhibit) (1 of 26)	0	0	0	0	0	0	0	0	0	0	0	0	0	0	0	0	0	0	0	0	0	0	0	0	0	0	0	0	0	0	0	0	0	0	0	0	0	0	0	0	0	0	0	0	0	0	0	0
Seita.1G105700	PF00280 - Potato inhibitor I family (potato_inhibit) (1 of 26)	0	0	0	0	0	0	0	0	0	0	0	0	0	0	0	0	0	0	0	0	0	0	0	0	0	0	0	0	0	0	0	0	0	0	0	0	0	0	0	0	0	0	0	0	0	0	0	0
Seita.1G105800	PF00280 - Potato inhibitor I family (potato_inhibit) (1 of 26)	0	0	0	0	0	0	0	0	0	0	0	0	0	0	0	0	0	0	0	0	0	0	0	0	0	0	0	0	0	0	0	0	0	0	0	0	0	0	0	0	0	0	0	0	0	0	0	0
Seita.1G105900	PTHR22298//PTHR22298:SF32 - ENDO-1,4-BETA-GLUCANASE // SUBFAMILY NOT NAMED (1 of 1)	0.14	0.03	2.03	0	0	0	0	0	0	0	0	0	1.46	2.71	0	0.05	0.1	0	0	0	0	0	0	0	0.03	1.45	0.43	0	0	0	0	0	0.05	0	0.1	0.05	0.733333	0	0	0	1.39	0.05	0	0	0.636667	0	0.016667	0.05
Seita.1G106000	-	0	0	0	0	0	0	0	0	0	0	0	0	0	0	0	0	0	0	0	0	0	0	0	0	0	0	0	0	0	0	0	0	0	0	0	0	0	0	0	0	0	0	0	0	0	0	0	0
Seita.1G106100	1.1.1.224 - Mannose-6-phosphate 6-reductase / NADPH-mannose-6-P reductase (1 of 3)	23.61	19.52	33.63	105.38	113.3	121.43	82.24	54.03	55.83	28.63	36.64	35.08	26.83	33.12	28.71	99.16	84.64	88.4	52.33	55.25	58.84	30.21	27.12	39.61	29.07	53.87	41.46	105.47	111.1	149.19	78.27	61.24	99.09	59.54	23.71	29.44	25.5867	113.37	64.0333	33.45	29.5533	90.7333	55.4733	32.3133	41.4667	121.92	79.5333	37.5633
Seita.1G106200	1.1.1.224 - Mannose-6-phosphate 6-reductase / NADPH-mannose-6-P reductase (1 of 3)	0	0	0	0	0	0	0	0	0	0	0	0	0	0	0	0	0	0	0	0	0	0	0	0	0	0	0	0	0	0	0	0	0	0	0	0	0	0	0	0	0	0	0	0	0	0	0	0
Seita.1G106300	-	0	0	0	0	0	0	0	0	0	0	0	0	0	0	0	0	0	0	0	0	0	0	0	0	0	0	0	0	0	0	0	0	0	0	0	0	0	0	0	0	0	0	0	0	0	0	0	0
Seita.1G106400	PTHR13299:SF0 - PEROXISOMAL MEMBRANE PROTEIN PEX16 (1 of 2)	0.08	0	0.09	0	0	0	0	0	0	0	0	0.18	0	0	0	0	0	0	0	0	0	0.44	0	0.27	0	0	0	0	0	0	0.19	0	0	0.19	0.55	0	0.056667	0	0	0.06	0	0	0	0.236667	0	0	0.063333	0.246667
Seita.1G106500	1.1.1.224 - Mannose-6-phosphate 6-reductase / NADPH-mannose-6-P reductase (1 of 3)	0	0	0.05	0	0	0	0	0.08	0	0.2	0	0.16	0	0	0	0	0	0	0	0	0	0	0.09	0	0	0	0.11	0	0	0	0.09	0	0	0	0	0	0.016667	0	0.026667	0.12	0	0	0	0.03	0.036667	0	0.03	0
Seita.1G106600	-	15.16	11.97	16.17	25.26	26	34.44	48.81	41.04	37.59	37	36.31	38.14	17.16	21.73	12.33	28.06	27.87	29.85	46.58	36.15	37.28	31.35	25.5	30.43	11.98	20.7	15.7	27.64	29.48	26.98	44.03	36.67	35	36.24	29.14	32.52	14.4333	28.5667	42.48	37.15	17.0733	28.5933	40.0033	29.0933	16.1267	28.0333	38.5667	32.6333
Seita.1G106700	K13335 - peroxin-16 (PEX16) (1 of 1)	26.99	19.09	32.92	32.33	34.14	43.79	65.95	54.69	57.47	64.77	68.23	82.22	30.18	36.54	25.61	45.15	53.4	63.91	68.58	62.14	65.12	67.28	56.89	52.44	23.2	50.66	40.38	38.55	49.99	40.81	47.45	60.72	54.22	49.73	42.06	58.24	26.3333	36.7533	59.37	71.74	30.7767	54.1533	65.28	58.87	38.08	43.1167	54.13	50.01
Seita.1G106800	K02206 - cyclin-dependent kinase 2 (CDK2) (1 of 2)	29.17	17.18	28.8	51.42	52.53	57.8	43.66	47.43	51.94	6.45	15.23	9.68	35.21	37.07	13.94	50.28	25	25.87	42.76	23.76	28.85	7.26	4.09	7.19	15.54	26.54	18.64	36.02	34.25	38.65	32.42	30.8	33.2	12.65	3.42	7.63	25.05	53.9167	47.6767	10.4533	28.74	33.7167	31.79	6.18	20.24	36.3067	32.14	7.9
Seita.1G106900	PTHR11727:SF11 - DIMETHYLADENOSINE TRANSFERASE (1 of 1)	4.37	2.73	5.61	27.46	27.65	33.09	29.75	18.32	17.41	9.65	12.03	11.66	5.81	6.47	3.03	25.35	17.1	20.33	19.82	16.62	12.82	12.43	8.63	6.85	3.27	7.56	4.8	26.06	25.65	38.52	19.39	14.87	18.18	9.66	7.74	9.31	4.23667	29.4	21.8267	11.1133	5.10333	20.9267	16.42	9.30333	5.21	30.0767	17.48	8.90333
Seita.1G107000	K12893 - splicing factor, arginine/serine-rich 4/5/6 (SFRS4_5_6) (1 of 3)	57.41	45.82	100.61	87.9	92.61	87.66	119.14	134.75	120.76	119.31	130.36	127.13	86.7	108.18	60.48	92.03	72.05	74.11	112.57	121.14	133.29	109.28	120.69	112.89	54.92	112.97	77.47	95.62	104.35	79.67	126.31	127.97	132.35	134.77	127.16	129.52	67.9467	89.39	124.883	125.6	85.12	79.3967	122.333	114.287	81.7867	93.2133	128.877	130.483
Seita.1G107100	PTHR10615:SF112 - HISTONE-LYSINE N-METHYLTRANSFERASE ATXR5 (1 of 2)	3.08	2.36	6.01	0.47	0.71	0.22	1.13	4.13	3.36	1.14	1.43	2.34	6.1	9.15	3	0.29	0.19	0.32	2.88	3.14	3	0.82	0.53	2.41	3.63	9.06	4.23	0.68	1.08	0.39	1.39	3.27	2.03	1.26	4.39	3.87	3.81667	0.466667	2.87333	1.63667	6.08333	0.266667	3.00667	1.25333	5.64	0.716667	2.23	3.17333
Seita.1G107200	PTHR10891//PTHR10891:SF626 - EF-HAND CALCIUM-BINDING DOMAIN CONTAINING PROTEIN // SUBFAMILY NOT NAMED (1 of 1)	6.96	4.9	13.83	16.41	28.56	20.11	21.87	60.52	52.85	29.43	18.61	35.7	14.53	26.97	9.42	29.66	10.58	13.62	49.27	43.79	40.77	15.33	10.48	21.94	10.62	42.51	27.47	19.23	21.08	19.8	20.91	49.17	32.77	14.42	4.79	11	8.56333	21.6933	45.08	27.9133	16.9733	17.9533	44.61	15.9167	26.8667	20.0367	34.2833	10.07
Seita.1G107300	-	0	0	0	0	0	0	0	0	0	0	0	0	0	0	0	0	0	0	0	0	0	0	0	0	0	0	0	0	0	0	0	0	0	0	0	0	0	0	0	0	0	0	0	0	0	0	0	0
Seita.1G107400	PF13301 - Protein of unknown function (DUF4079) (DUF4079) (1 of 2)	8.83	3.73	6.66	278.89	236.32	186.25	60.2	66.83	61.37	12.65	15.14	22.05	8.57	16.04	4.16	222.78	132.02	95.82	19.23	47.93	48.65	24.07	11.19	63.92	4.9	8.49	4.59	171.01	127.6	163.97	37.99	35.78	55.77	28.28	2.95	8.1	6.40667	233.82	62.8	16.6133	9.59	150.207	38.6033	33.06	5.99333	154.193	43.18	13.11
Seita.1G107500	PTHR33925:SF3 - PROTEIN ACCUMULATION AND REPLICATION OF CHLOROPLASTS 6, CHLOROPLASTIC (1 of 1)	7.35	6.35	16.63	1.34	1.48	2.51	3.24	2.42	2.38	2.35	1.84	1.97	15.99	19.98	5.17	2.1	1.77	1.52	3.51	2.53	2.88	1.99	1.55	3.51	7.14	16.2	8.89	3.69	4.32	2.93	5.2	5.36	4.23	4.59	2.28	2.4	10.11	1.77667	2.68	2.05333	13.7133	1.79667	2.97333	2.35	10.7433	3.64667	4.93	3.09
Seita.1G107600	K03245 - translation initiation factor 3 subunit J (EIF3J) (1 of 1)	30.14	28.94	59.74	34.55	36.76	51.13	61.15	48.3	54.84	70.47	69.53	63.48	51.95	69.39	30.53	41.42	34.36	37.2	62.68	50.51	56.08	70.14	70.3	71.2	35.46	65.81	39.36	50.4	56	44.03	71.85	69.36	50.39	92.22	74.06	78.24	39.6067	40.8133	54.7633	67.8267	50.6233	37.66	56.4233	70.5467	46.8767	50.1433	63.8667	81.5067
Seita.1G107700	K15535 - phosphoglucan, water dikinase (PWD) (1 of 1)	12.43	7.63	11.45	67.07	71.14	85.56	80.92	45.36	42.84	22.33	28.42	23.14	10.14	11.29	9.8	54.85	42.44	49.92	52.43	36.41	38.47	22.55	19.02	18.76	7.34	12.24	10.62	59.41	58.39	92.29	60.44	39.23	44.72	24.52	11.55	17.11	10.5033	74.59	56.3733	24.63	10.41	49.07	42.4367	20.11	10.0667	70.03	48.13	17.7267
Seita.1G107800	-	0	0	0	0	0	0	0	0	0	0	0	0	0	0	0	0	0	0	0	0	0	0	0	0	0	0	0	0	0	0	0	0	0	0	0	0	0	0	0	0	0	0	0	0	0	0	0	0
Seita.1G107900	-	8.04	5.65	8.25	19.25	21.09	22.79	33.73	23.98	26.41	25.55	30.31	28.33	10.27	12.39	7.63	23.47	24.34	28.65	37.6	22.79	26.25	28.32	27.83	27.56	6.51	14.89	10.87	21.21	22.91	25.13	27.35	26.98	25.98	23.97	20.19	26.53	7.31333	21.0433	28.04	28.0633	10.0967	25.4867	28.88	27.9033	10.7567	23.0833	26.77	23.5633
Seita.1G108000	PTHR11206:SF116 - ENHANCED DISEASE SUSCEPTIBILITY 5-RELATED (1 of 1)	14.26	7.98	11.33	115.21	114.96	121.71	121.89	54.49	54.67	29.03	42.42	35.51	14.47	16.54	6.94	104.05	60.18	76.95	53	54.19	54.4	29.32	27.79	20.84	6.82	15.77	10.68	98.09	92.72	104.09	57.07	48.63	77.31	29.63	16.68	26.85	11.19	117.293	77.0167	35.6533	12.65	80.3933	53.8633	25.9833	11.09	98.3	61.0033	24.3867
Seita.1G108100	PTHR12271//PTHR12271:SF53 - POLY A POLYMERASE CID PAP -RELATED // SUBFAMILY NOT NAMED (1 of 2)	4.31	3.73	12.74	0.2	0.36	0.31	0.34	0.52	0.44	0.46	0.34	0.38	9.02	15.44	2.07	0.04	0.14	0.24	0.32	0.49	0.44	0.14	0.15	0.69	3.18	12.28	6.03	0.21	0.07	0.06	1.04	0.71	0.24	0.6	0.14	0.35	6.92667	0.29	0.433333	0.393333	8.84333	0.14	0.416667	0.326667	7.16333	0.113333	0.663333	0.363333
Seita.1G108200	K14324 - histone deacetylase complex subunit SAP18 (SAP18) (1 of 1)	51.96	38.07	93.93	55.6	53.43	64.92	71.69	66.39	63.82	85.31	90.16	105.31	58.15	84.68	48.57	60.07	48.07	42.94	62.37	80.28	75.29	80.77	70.97	86.53	58.04	145.59	90.62	81.48	82.68	57.74	75.33	79.39	90.58	106.28	78.03	89.32	61.32	57.9833	67.3	93.5933	63.8	50.36	72.6467	79.4233	98.0833	73.9667	81.7667	91.21
Seita.1G108300	PF01535//PF12854//PF13041//PF13812 - PPR repeat (PPR) // PPR repeat (PPR_1) // PPR repeat family (PPR_2) // Pentatricopeptide repeat domain (PPR_3) (1 of 7)	1.36	0.94	1.46	0.96	1.21	1.51	2.19	2.92	3.04	1.38	2.06	1.83	2.39	1.89	1.22	1.09	1.28	1.16	2.4	2.5	2.59	1.88	1.4	3.04	1.18	2.56	2.05	2.24	1.92	1.45	4.53	2.81	1.68	2.48	2.27	2.74	1.25333	1.22667	2.71667	1.75667	1.83333	1.17667	2.49667	2.10667	1.93	1.87	3.00667	2.49667
Seita.1G108400	-	0.23	0.23	0.18	0	0	0	0.14	0	0	0.17	0.15	0.27	0.19	0.47	0	0.14	0	0	0	0	0.15	0.43	0	0.53	0.15	0.39	0.18	0	0	0.13	0	0	0	0.15	0	0.15	0.213333	0	0.046667	0.196667	0.22	0.046667	0.05	0.32	0.24	0.043333	0	0.1
Seita.1G108500	4.2.3.48 - (3S,6E)-nerolidol synthase / Nerolidol synthase (1 of 2)	0.08	0.15	0.11	0.13	0	0.05	0.1	0	0	0	0	0	0.09	0	0.03	0.05	0.22	0	0.06	0.04	0	0	0	0	0.07	0.37	0.03	0.19	4.63	0.48	0.05	0.05	0	0	0	0	0.113333	0.06	0.033333	0	0.04	0.09	0.033333	0	0.156667	1.76667	0.033333	0
Seita.1G108600	-	0	0	0	0	0	0	0	0	0	0	0	0	0	0	0	0	0	0	0	0	0	0	0	0	0	0	0	0	0.12	0.07	0.16	0	0	0	0	0	0	0	0	0	0	0	0	0	0	0.063333	0.053333	0
Seita.1G108700	-	0.17	0.18	0.17	0	0.02	0.09	0	0.04	0	0.31	0.23	0.19	0.16	0.4	0.2	0.02	0	0.02	0.05	0.06	0.16	0.45	0.51	0.25	0.09	0.34	0.14	0.02	0.04	0.02	0.11	0.2	0.02	0.79	0.39	0.73	0.173333	0.036667	0.013333	0.243333	0.253333	0.013333	0.09	0.403333	0.19	0.026667	0.11	0.636667
Seita.1G108800	-	0	0	0	0	0	0	0	0	0	0	0	0	0	0	0	0	0	0	0	0	0	0	0	0	0	0	0	0	0	0	0	0	0	0	0	0	0	0	0	0	0	0	0	0	0	0	0	0
Seita.1G108900	-	29.52	17.34	22.37	63.94	65.28	72.92	101.99	100.41	72.48	79.37	86.44	95.57	31.3	41.34	27.79	69.89	72.05	90.46	87.03	83.73	88.01	70.2	65.6	69.31	16.93	29.67	34.72	55.04	59.84	65.59	74.75	56.86	75.77	69.1	67.45	82.32	23.0767	67.38	91.6267	87.1267	33.4767	77.4667	86.2567	68.37	27.1067	60.1567	69.1267	72.9567
Seita.1G109000	-	41.24	31.23	37.86	36.43	43.31	33.75	59.43	78.3	52.82	32.62	43.5	36.33	42.13	47.33	29.17	50.91	37.38	47.34	69.64	48.05	48.19	30.9	32.58	39.46	22.95	26.32	36.68	34.2	36.24	77.29	56.75	64.78	73.07	36.98	41.01	41.61	36.7767	37.83	63.5167	37.4833	39.5433	45.21	55.2933	34.3133	28.65	49.2433	64.8667	39.8667
Seita.1G109100	-	12.28	9.82	10.51	27.2	23.17	18.16	12.46	17.67	15.98	35.03	35.27	34.4	11.21	11.09	6.93	24.49	16.82	13.3	10.2	17.03	19.93	30.79	32	25.09	11.17	10.62	10.46	23.16	22.01	19.71	7.87	14.67	15.88	19.03	19.15	22.8	10.87	22.8433	15.37	34.9	9.74333	18.2033	15.72	29.2933	10.75	21.6267	12.8067	20.3267
Seita.1G109200	-	1.04	1.57	1.2	1.53	1.44	1.33	2.88	2.02	1.71	4.25	4.1	6.08	1.67	1.95	1.29	1.74	1.74	1.34	3.63	2.88	2.14	3.26	2.51	2.95	0.71	1.75	1.71	2.42	2.35	2.23	1.9	3.09	3.55	3.31	4.11	3.51	1.27	1.43333	2.20333	4.81	1.63667	1.60667	2.88333	2.90667	1.39	2.33333	2.84667	3.64333
Seita.1G109300	K01802 - peptidylprolyl isomerase (E5.2.1.8) (1 of 8)	34.36	27.3	53.59	106.36	155.84	161.83	180.69	205.72	193.6	107.2	129.62	216.04	57.35	72.95	91.29	129.86	239.58	235.3	199.36	238.61	185.63	209.32	217.09	188.88	45.22	80.95	79.81	189	192.62	200.66	299.85	230.8	199.77	171.71	130.27	171.95	38.4167	141.343	193.337	150.953	73.8633	201.58	207.867	205.097	68.66	194.093	243.473	157.977
Seita.1G109400	2.1.1.181 - 23S rRNA (adenine(1618)-N(6))-methyltransferase / rRNA large subunit methyltransferase F (1 of 1)	5.74	3.52	7.26	8.57	9.8	11.09	19.33	17.41	14.47	16.36	17.7	17.41	5.74	8.17	5.49	9.05	6.06	8.39	21.6	12.13	13.95	15.38	14.93	12.57	4.11	10.04	8.02	9.78	9.52	9.79	16.69	15.34	12.33	15.3	14.11	16.32	5.50667	9.82	17.07	17.1567	6.46667	7.83333	15.8933	14.2933	7.39	9.69667	14.7867	15.2433
Seita.1G109500	PTHR11544 - COLD SHOCK DOMAIN CONTAINING PROTEINS (1 of 1)	31.52	26.67	79.96	71.39	65.2	51.6	72.16	113.52	148.87	134.61	119.29	155.62	55.92	95.54	31.36	68.79	59.32	43.95	70.55	150.86	147.26	132.02	126.79	126.54	37.65	105.26	51.8	99.22	96.55	55.91	110.21	173.56	135.47	158.91	144.28	138.67	46.05	62.73	111.517	136.507	60.94	57.3533	122.89	128.45	64.9033	83.8933	139.747	147.287
Seita.1G109600	6.1.1.17 - Glutamate--tRNA ligase / Glutamyl-tRNA synthetase (1 of 4)	18.5	14.83	33.18	54.41	51.01	62.53	61.86	31.27	29.16	28.59	34.02	35.23	25.97	37.43	14.48	45.69	37.68	43.66	33.27	30.98	33.24	27.59	27.43	22.1	16.53	31.12	17.61	67.95	73.8	65.49	54.3	39.61	55.24	35.53	24.21	27.72	22.17	55.9833	40.7633	32.6133	25.96	42.3433	32.4967	25.7067	21.7533	69.08	49.7167	29.1533
Seita.1G109700	PTHR10025 - TETRAHYDROFOLATE DEHYDROGENASE/CYCLOHYDROLASE FAMILY MEMBER (1 of 4)	8.68	7.67	16.02	10.52	10.02	16.25	22.5	17.12	26.08	10.73	11.87	10.4	13.15	15.06	10.47	10.91	9.88	9.96	28.24	22.52	25.66	13.01	9.84	23.32	10.54	23.27	14.86	23.11	22.4	13.84	40.65	33.01	19.68	30.17	16.92	13.51	10.79	12.2633	21.9	11	12.8933	10.25	25.4733	15.39	16.2233	19.7833	31.1133	20.2
Seita.1G109800	PTHR24072//PTHR24072:SF170 - RHO FAMILY GTPASE // SUBFAMILY NOT NAMED (1 of 1)	42.43	38.07	49.28	31.9	35.33	36.02	40.66	47.46	50.96	27.76	34.71	30.14	53.81	73.21	32.79	33.51	30.08	31.43	59.17	39.24	43.37	29.7	24.45	44.81	28.14	54.15	39	28.37	35.65	37.21	48.37	47.71	44.76	33.72	32.19	31.05	43.26	34.4167	46.36	30.87	53.27	31.6733	47.26	32.9867	40.43	33.7433	46.9467	32.32
Seita.1G109900	K06689 - ubiquitin-conjugating enzyme E2 D/E (UBE2D_E, UBC4, UBC5) (1 of 8)	17.09	8.18	4.63	69.27	85.23	168.04	84.42	178.94	171.24	14.94	28.61	62.95	15.89	20.52	9.76	104.4	396.63	402.57	179.46	173.85	178.78	19.76	34.8	76.74	13.44	16.29	21.27	228.02	242.41	195.34	191.07	285.08	180.4	112.38	204.12	100.04	9.96667	107.513	144.867	35.5	15.39	301.2	177.363	43.7667	17	221.923	218.85	138.847
Seita.1G110000	PTHR10788//PTHR10788:SF27 - TREHALOSE-6-PHOSPHATE SYNTHASE // SUBFAMILY NOT NAMED (1 of 1)	43.09	37.47	52.89	0	0	0	0	0	0	0	0	0	59.46	57.22	33.33	0	0	0	0	0	0	0	0	0	50.33	35.82	29.88	0	0	0	0	0	0	0	0	0	44.4833	0	0	0	50.0033	0	0	0	38.6767	0	0	0
Seita.1G110100	-	0.02	0	0.09	0	0	0	0	0	0	0	0	0	0	0	0.05	0	0	0	0	0	0	0	0	0	0.02	0.07	0.12	0	0	0	0	0	0.05	0	0	0	0.036667	0	0	0	0.016667	0	0	0	0.07	0	0.016667	0
Seita.1G110200	PTHR13651:SF0 - PROTEIN FAM206A (1 of 1)	9.06	7.31	14.09	7.59	8.96	10.44	14.09	11.43	10.69	10.52	9.92	14.74	11.93	13.25	13.28	9.8	5.64	6.15	12.9	9.54	9.49	10.34	9.97	11.85	8.2	18.63	15.68	11.28	11.3	8.67	14.01	10.12	11.33	14.89	12.4	11.95	10.1533	8.99667	12.07	11.7267	12.82	7.19667	10.6433	10.72	14.17	10.4167	11.82	13.08
Seita.1G110300	PTHR14614:SF2 - METHYLTRANSFERASE-LIKE PROTEIN 23 (1 of 2)	0.86	0.41	1.23	0.48	0.44	0.49	1.03	0.86	0.8	1.3	1.44	1.01	1.31	0.35	0.8	0.77	0.16	0.21	0.64	0.98	1.47	0.57	1.19	1.31	0.53	1.78	0.98	1.03	0.25	0.07	1.17	1.15	1.74	1.55	0.47	1.3	0.833333	0.47	0.896667	1.25	0.82	0.38	1.03	1.02333	1.09667	0.45	1.35333	1.10667
Seita.1G110400	PTHR18896//PTHR18896:SF70 - PHOSPHOLIPASE D // SUBFAMILY NOT NAMED (1 of 1)	0	0	0	0.02	0	0	0	0.03	0	0	0	0	0	0	0	0	0	0	0	0.03	0	0	0	0	0.01	0.02	0	0	0	0	0	0	0.03	0	0	0	0	0.006667	0.01	0	0	0	0.01	0	0.01	0	0.01	0
Seita.1G110500	PTHR23257//PTHR23257:SF471 - SERINE-THREONINE PROTEIN KINASE // SUBFAMILY NOT NAMED (1 of 2)	13.5	14.51	13.94	2.88	4.24	3.85	3.25	0.58	0.53	0.27	0.14	0.12	14.16	16.41	7.33	4.27	7.51	10	1.2	2.1	2.08	0.1	0.14	0.25	11.8	10.54	5.4	2.9	2.94	6.77	0.95	1.22	2.13	0.42	0.34	0.87	13.9833	3.65667	1.45333	0.176667	12.6333	7.26	1.79333	0.163333	9.24667	4.20333	1.43333	0.543333
Seita.1G110600	PF01535 - PPR repeat (PPR) (1 of 414)	1.58	0.82	1.21	17.48	22.57	17.74	15.24	10.9	5.4	2.03	3.16	4	2.17	2.02	1.25	16.71	12.69	11.43	5.77	5.3	6.91	1	1.24	2.64	1.25	2.68	1.98	17.58	18.4	30.88	10.77	6.95	15.57	2.92	1.74	2.73	1.20333	19.2633	10.5133	3.06333	1.81333	13.61	5.99333	1.62667	1.97	22.2867	11.0967	2.46333
Seita.1G110700	PTHR22835//PTHR22835:SF206 - ZINC FINGER FYVE DOMAIN CONTAINING PROTEIN // SUBFAMILY NOT NAMED (1 of 1)	1.93	0.73	1.97	17.36	20.4	19.99	18.22	10.24	5.06	3.07	2.68	3.8	2.4	2.19	1.71	15.2	11.95	12.77	7.78	7.87	8.2	3	1.53	1.86	1.43	2.07	1.95	16.46	20.34	29.71	12.84	7.53	15.39	4.8	3.13	2.9	1.54333	19.25	11.1733	3.18333	2.1	13.3067	7.95	2.13	1.81667	22.17	11.92	3.61
Seita.1G110800	2.7.8.2 - Diacylglycerol cholinephosphotransferase / Phosphorylcholine--glyceride transferase (1 of 2)	8.42	7.59	12.12	33.94	38.23	44.87	67.13	40.44	40.92	28.12	32.79	24.66	14.04	18.01	8.66	30.61	23.39	27.82	70.98	36.7	41.17	26.75	24.07	29.1	7.11	18.18	11.89	33.87	39.53	49.41	66.67	47.38	41.09	34.09	22.28	27.17	9.37667	39.0133	49.4967	28.5233	13.57	27.2733	49.6167	26.64	12.3933	40.9367	51.7133	27.8467
Seita.1G110900	PF13041 - PPR repeat family (PPR_2) (1 of 453)	2.45	1.53	3.82	1.6	0.9	1.79	2.23	2.55	3.29	1.91	2.77	4.63	3.23	4.59	3.95	1.57	1.37	0.58	2.63	3.67	3.48	2.25	1.54	3.26	3.04	6.45	4.8	3.86	3.89	1.39	4.15	5.97	3.01	3.7	3.01	3.44	2.6	1.43	2.69	3.10333	3.92333	1.17333	3.26	2.35	4.76333	3.04667	4.37667	3.38333
Seita.1G111000	PF07762 - Protein of unknown function (DUF1618) (DUF1618) (1 of 123)	4.91	4.65	2.26	4.73	2.74	6.6	4.66	2.53	1.08	3.39	4.38	3.95	3.42	3.69	1.49	1.48	9.22	15.11	17.21	3.66	3.38	2.15	2.89	4.8	1.73	2.93	1.71	3.06	2.99	4.38	4.56	2.85	3.03	3.77	1.42	3.27	3.94	4.69	2.75667	3.90667	2.86667	8.60333	8.08333	3.28	2.12333	3.47667	3.48	2.82
Seita.1G111100	-	0.83	0.66	1.27	8.22	9.47	13.37	4.89	3.29	4.23	7.26	3.71	6.98	1.5	2.3	0.85	13.93	35.2	28.34	2.75	8.76	9.32	4.42	3.66	5.42	0.89	1.08	0.96	10.45	10.25	9.94	1.39	4.36	4.19	5.08	3.28	6.62	0.92	10.3533	4.13667	5.98333	1.55	25.8233	6.94333	4.5	0.976667	10.2133	3.31333	4.99333
Seita.1G111200	-	0.61	0.47	1.2	4.81	3.96	6.14	3.32	1.69	2.28	4.04	2.47	3.16	1.45	2.51	0.88	9.39	10.94	9.49	1.55	4.4	4.73	1.92	2.35	3.02	0.55	1.3	0.81	8.51	8.13	4.6	1.29	3.75	2.22	3.45	2.03	3.38	0.76	4.97	2.43	3.22333	1.61333	9.94	3.56	2.43	0.886667	7.08	2.42	2.95333
Seita.1G111300	-	0.69	0.52	1.21	1.98	0.55	1.69	2.76	1.72	2.61	3.86	6.54	7.44	1.45	0.46	1.3	0.85	0.46	0.56	2.4	3.35	3.37	5.64	3.27	3.19	0.69	2.71	1.82	1.2	0.76	0.24	1.94	4.96	1.31	4.59	4.28	3.56	0.806667	1.40667	2.36333	5.94667	1.07	0.623333	3.04	4.03333	1.74	0.733333	2.73667	4.14333
Seita.1G111400	PTHR11705 - PROTEASE FAMILY M14 CARBOXYPEPTIDASE A,B (1 of 1)	18.67	13.79	16.6	9.23	10.1	15.22	18.92	16.96	15.57	20.34	20.58	21.86	18.78	20.18	13.75	12.48	14.65	17.94	25	17.92	16.71	21	17.99	16.84	13.99	22.35	18.68	11.93	13.82	12.18	19.92	21	16.95	19.16	20.05	23.01	16.3533	11.5167	17.15	20.9267	17.57	15.0233	19.8767	18.61	18.34	12.6433	19.29	20.74
Seita.1G111500	KOG1176 - Acyl-CoA synthetase (1 of 19)	14.04	10.61	27.59	50.59	49.19	51.52	21.91	52.64	64.55	18.98	25.45	35.88	23.64	29.75	7.2	56.16	146.2	100.36	33.56	52.2	57.26	23.17	23.22	34.79	15.56	29.26	11.36	65.24	73.14	60.15	26.28	67.57	49.23	20.02	16.82	25.38	17.4133	50.4333	46.3667	26.77	20.1967	100.907	47.6733	27.06	18.7267	66.1767	47.6933	20.74
Seita.1G111600	K16587 - HAUS augmin-like complex subunit 4 (HAUS4) (1 of 1)	16.1	15.27	18.87	16.88	17.53	21.65	20.78	19.13	17.24	17.13	19.92	18.03	19.16	26.38	17.8	17.98	20.27	19.61	25.69	13.44	18.4	16.2	15.58	15.91	13.41	25.7	22.33	18.36	21.39	23.28	24.04	16.41	21.81	14.24	11.4	15.82	16.7467	18.6867	19.05	18.36	21.1133	19.2867	19.1767	15.8967	20.48	21.01	20.7533	13.82
Seita.1G111700	-	0	0	0	0	0	0	0	0	0	0	0	0	0	0	0	0	0	0	0	0	0	0	0	0	0	0	0	0	0	0	0	0	0	0	0	0	0	0	0	0	0	0	0	0	0	0	0	0
Seita.1G111800	-	0	0.02	0.03	0	0.04	0	0	0	0	0	0	0	0.11	0.1	0.05	0	0.16	0	0	0.04	0.04	0	0	0	0	0.03	0.03	0.04	0	0.08	0	0	0.04	0	0	0	0.016667	0.013333	0	0	0.086667	0.053333	0.026667	0	0.02	0.04	0.013333	0
Seita.1G111900	PTHR11461//PTHR11461:SF169 - SERINE PROTEASE INHIBITOR, SERPIN // SUBFAMILY NOT NAMED (1 of 7)	1.25	0	0.54	0	0	0	0	0	0	0	0	0	0.19	0.24	0.31	0	0	0	0	0	0	0	0	0	0.15	0.2	0	0	0	0	0	0	0	0	0	0	0.596667	0	0	0	0.246667	0	0	0	0.116667	0	0	0
Seita.1G112000	PTHR13713:SF37 - CMP-N-ACETYLNEURAMINATE-BETA-1,4-GALACTOSIDE ALPHA-2,3-SIALYLTRANSFERASE (1 of 1)	9.79	9.73	15.27	0.95	1.69	1.63	4.14	3.76	3.56	5.16	5.37	5.08	13.98	17.33	7.68	1.3	1.55	1.43	7.36	4.22	3.99	7.16	3.43	6.22	8.12	16.64	12.15	2.82	3.22	1.94	6.15	5.84	3.82	6.53	7.8	6.64	11.5967	1.42333	3.82	5.20333	12.9967	1.42667	5.19	5.60333	12.3033	2.66	5.27	6.99
Seita.1G112100	2.7.10.2//2.7.11.1 - Non-specific protein-tyrosine kinase / Cytoplasmic protein tyrosine kinase // Non-specific serine/threonine protein kinase / Threonine-specific protein kinase (1 of 22)	5.46	3.32	6.8	10.94	23.09	11.95	17.84	17.21	14.94	35.49	39.11	25.53	5.63	8.45	5.33	18.33	20.05	13.43	13.3	16.15	15.53	25.62	32.27	20.33	3.8	11.66	6.12	20.89	24.66	12.39	15.63	27.97	17.94	25.41	25.25	29.83	5.19333	15.3267	16.6633	33.3767	6.47	17.27	14.9933	26.0733	7.19333	19.3133	20.5133	26.83
Seita.1G112200	PTHR32285:SF23 - PROTEIN TRICHOME BIREFRINGENCE-LIKE 12 (1 of 2)	0.17	0.21	0.25	0	0	0	0	0	0	0	0	0	0.1	0.39	0	0	0	0	0	0	0	0	0	0	0.09	0	0.05	0	0	0	0	0	0.08	0	0	0	0.21	0	0	0	0.163333	0	0	0	0.046667	0	0.026667	0
Seita.1G112300	K08339 - autophagy-related protein 5 (ATG5) (1 of 1)	8.1	6.29	7.54	11.57	10.17	10.1	16.79	15.32	15.39	19.99	22.57	28.53	8.78	12.66	9.37	12.85	15.89	17.93	17.15	18.21	15.25	19.48	15.67	17.01	6.16	11.2	10.4	12.76	12.17	14.67	16.9	13.54	13.74	15.35	16.17	17.11	7.31	10.6133	15.8333	23.6967	10.27	15.5567	16.87	17.3867	9.25333	13.2	14.7267	16.21
Seita.1G112400	PTHR10378:SF9 - CHIP, ISOFORM B (1 of 4)	0.3	0.08	0	0.59	0.31	0.33	1.57	0.48	0.4	0.25	0.62	0.49	0.09	0.12	0.28	0	0.77	0.13	0.54	0	0	0.61	0	0	0.19	0.19	0	0.16	0	0	0	0.41	0	0	0	0.71	0.126667	0.41	0.816667	0.453333	0.163333	0.3	0.18	0.203333	0.126667	0.053333	0.136667	0.236667
Seita.1G112500	K12849 - pre-mRNA-splicing factor 38A (PRPF38A) (1 of 1)	29.35	24.6	37.56	62.05	66.47	62.46	52.28	75.99	70.01	70.93	78.17	66.79	44.12	54.99	35.59	67.3	60.53	52.49	59.81	62.58	65.91	72.87	67.78	69.87	26.98	50.1	42.18	67.4	64.96	54.13	77.14	71.77	63.46	68.5	65.53	75.66	30.5033	63.66	66.0933	71.9633	44.9	60.1067	62.7667	70.1733	39.7533	62.1633	70.79	69.8967
Seita.1G112600	PTHR11079:SF58 - RNA PSEUDOURIDINE SYNTHASE 4, MITOCHONDRIAL (1 of 2)	4.65	2.68	5.76	9.46	6.27	10.8	12.73	11.62	12.83	12.31	14	15.34	4.32	6.07	3.74	7.27	5.07	4.84	15.36	12.13	12.29	12.72	13.29	12.98	4.03	9.94	5.65	6.29	8.15	5.34	13.9	13.66	10.8	13.16	10.84	12.5	4.36333	8.84333	12.3933	13.8833	4.71	5.72667	13.26	12.9967	6.54	6.59333	12.7867	12.1667
Seita.1G112700	PTHR14614:SF2 - METHYLTRANSFERASE-LIKE PROTEIN 23 (1 of 2)	1.56	1.24	2.35	2.42	1.78	2.27	4.77	5.52	5.39	4.55	5.3	5.33	1.32	3.31	1.27	2.4	2.02	1.28	4.82	4.26	4.71	5.21	5.37	4.22	1.51	2.9	2.1	2.86	2.25	1.84	5.36	3.64	4.32	4.91	5.37	4.4	1.71667	2.15667	5.22667	5.06	1.96667	1.9	4.59667	4.93333	2.17	2.31667	4.44	4.89333
Seita.1G112800	K00963 - UTP--glucose-1-phosphate uridylyltransferase (UGP2, galU, galF) (1 of 2)	3.19	2.27	2.86	0.05	0.05	0	0.1	0.05	0.13	0.06	0.05	0.22	3.41	5.1	0.46	0	0	0.04	0.6	0.26	0.06	0.1	0.2	0.04	0.86	4.2	1.95	0	0.05	0.05	0.28	0.57	0.19	0.31	0.09	0	2.77333	0.033333	0.093333	0.11	2.99	0.013333	0.306667	0.113333	2.33667	0.033333	0.346667	0.133333
Seita.1G112900	PTHR10516:SF319 - PEPTIDYL-PROLYL CIS-TRANS ISOMERASE FKBP18, CHLOROPLASTIC (1 of 1)	1.67	1.75	2.47	24.42	22.09	17.3	5.62	3.7	3.7	0.28	0.59	0.61	2.85	2.98	1.27	13.01	6.89	5.36	1.6	2.12	2.46	0.92	0.31	0.4	2.06	1.5	0.96	16.14	15.24	24.71	4.62	2.87	8.64	0.83	1.66	0.44	1.96333	21.27	4.34	0.493333	2.36667	8.42	2.06	0.543333	1.50667	18.6967	5.37667	0.976667
Seita.1G113000	PTHR18966//PTHR18966:SF198 - IONOTROPIC GLUTAMATE RECEPTOR // SUBFAMILY NOT NAMED (1 of 1)	1.47	1.46	1.91	1.63	2.58	2.25	4.14	3.92	4.28	5.62	6.17	3.15	1.73	3.06	1.73	2.1	1.23	1.5	7.14	2.92	3.9	3.44	4.25	3.54	1.01	2.56	2.26	3.08	3.57	3.13	7.13	6.42	3.62	5.42	4.62	4.63	1.61333	2.15333	4.11333	4.98	2.17333	1.61	4.65333	3.74333	1.94333	3.26	5.72333	4.89
Seita.1G113100	K09595 - minor histocompatibility antigen H13 [EC:3.4.23.-] (HM13) (1 of 1)	59.97	60.38	112.04	49.45	49.86	76.31	127.01	75.62	87.08	77.02	88.2	78.06	97.26	122.45	42.04	61.36	60.92	73.27	111.76	74.46	86.61	79.06	78.21	79.69	69.4	123.9	66.76	78.88	90.02	66.01	107.2	109.37	87.26	103.57	82.22	90.35	77.4633	58.54	96.57	81.0933	87.25	65.1833	90.9433	78.9867	86.6867	78.3033	101.277	92.0467
Seita.1G113200	PTHR31775:SF2 - REMORIN (1 of 1)	5.1	4.91	10.03	0	0	0	0.32	1.07	4.29	7.29	2.57	3.39	8.5	14.27	5.82	0.06	0.83	0.56	3.62	1.47	3.41	5.69	8.7	7.06	8.2	19.72	10.04	1.19	3.67	0.14	5.1	3.15	3.29	7.71	7.27	10.54	6.68	0	1.89333	4.41667	9.53	0.483333	2.83333	7.15	12.6533	1.66667	3.84667	8.50667
Seita.1G113300	PTHR34051:SF2 - PROTEIN LOW PSII ACCUMULATION 3, CHLOROPLASTIC (1 of 2)	2.59	1.47	2.38	8.88	9.13	10.23	8.5	7.96	7.39	5.8	8.21	7.96	1.8	2.27	1.73	11	5.68	6.5	8.39	6.99	7.12	6.11	6.47	5.8	2.08	3.62	3.95	8.24	8.84	12.08	7.23	8.35	8.62	6.26	3.6	5.44	2.14667	9.41333	7.95	7.32333	1.93333	7.72667	7.5	6.12667	3.21667	9.72	8.06667	5.1
Seita.1G113400	K03012 - DNA-directed RNA polymerase II subunit RPB4 (RPB4, POLR2D) (1 of 5)	10.73	11.43	22.56	5.26	1.52	2.76	1.74	4.91	3.21	5.47	5.9	5.67	13.68	20.66	8.26	6.82	1.78	2.11	2.08	4.18	6.26	8.22	7.72	8.96	8.25	30.13	16.71	2.8	9.76	1.45	6.52	3.14	3.62	12.89	8.5	7.14	14.9067	3.18	3.28667	5.68	14.2	3.57	4.17333	8.3	18.3633	4.67	4.42667	9.51
Seita.1G113500	PF03763 - Remorin, C-terminal region (Remorin_C) (1 of 21)	0	0	0	0	0	0	0	0	0	0	0	0	0	0	0	0	0	0	0	0	0	0	0	0	0	0	0	0	0	0	0	0	0	0	0	0	0	0	0	0	0	0	0	0	0	0	0	0
Seita.1G113600	-	0	0	0.02	0.03	0	0	0.04	0	0	0	0.03	0	0.02	0	0.02	0.03	0.03	0	0	0	0	0.03	0	0	0	0	0.02	0	0	0.03	0	0	0	0	0.03	0	0.006667	0.01	0.013333	0.01	0.013333	0.02	0	0.01	0.006667	0.01	0	0.01
Seita.1G113700	-	10.03	8.04	13.15	29.49	33	21.44	17.98	36.17	43.58	18.75	28.52	26.36	18.32	24.19	14.74	33.27	29.13	23.51	24.02	34.19	32.12	23.41	24.2	27.39	9.87	19.54	15.15	32.81	43.02	16.09	36.29	35.74	29.21	38.57	24.59	29.86	10.4067	27.9767	32.5767	24.5433	19.0833	28.6367	30.11	25	14.8533	30.64	33.7467	31.0067
Seita.1G113800	PTHR21297 - DNA-DIRECTED RNA POLYMERASE II (1 of 9)	0	0.27	0.66	0	0	0	0	0	0	0	0	0	0.69	0.9	0	0	0	0	0	0	0	0	0	0	0	0.37	0	0	0	0	0	0	0	0	0	0	0.31	0	0	0	0.53	0	0	0	0.123333	0	0	0
Seita.1G113900	-	0.93	0.48	0.34	15.66	14.58	15.93	14.02	6.45	6.3	3	6.94	4.97	0.73	1.15	0.5	13.23	8.17	8.1	5.87	7.31	7.94	4.7	2.8	2.66	0.44	1.09	0.67	11.46	10.91	15.76	8.74	6.59	9.59	4.37	5.38	3.67	0.583333	15.39	8.92333	4.97	0.793333	9.83333	7.04	3.38667	0.733333	12.71	8.30667	4.47333
Seita.1G114000	PTHR11260//PTHR11260:SF313 - GLUTATHIONE S-TRANSFERASE, GST, SUPERFAMILY, GST DOMAIN CONTAINING // SUBFAMILY NOT NAMED (1 of 5)	1.4	2.59	2.94	0	0	0	0	0	0	0	0	0	3.13	2.67	1.39	0	0	0	0	0	0	0	0	0	2.86	2.52	2.09	0	0	0	0	0	0	0	0	0	2.31	0	0	0	2.39667	0	0	0	2.49	0	0	0
Seita.1G114100	-	0	0	0	0	0	0	0	0	0	0	0	0	0	0	0	0	0	0	0	0	0	0	0	0	0	0	0	0	0	0	0	0	0	0	0	0	0	0	0	0	0	0	0	0	0	0	0	0
Seita.1G114200	PF07762 - Protein of unknown function (DUF1618) (DUF1618) (1 of 123)	0.1	0.12	0.09	0	0	0	0.29	0.36	0.39	0.25	0.95	0.42	0.41	0.33	0	0	0	0	0	0.2	0.07	1.98	0.43	0.5	0.08	0	0.05	0	0	0	0.57	0	0	1.29	0.06	0.51	0.103333	0	0.346667	0.54	0.246667	0	0.09	0.97	0.043333	0	0.19	0.62
Seita.1G114300	K03012 - DNA-directed RNA polymerase II subunit RPB4 (RPB4, POLR2D) (1 of 5)	4.04	5.8	9.62	1.38	0.29	0	0.42	1.05	1.07	0	0.32	0.88	5.42	7.72	2.03	0.5	0	0.2	1.22	0.79	0.81	0	0.6	0	7.24	6.67	6.15	0.11	0.3	0.29	1.88	0.85	0.1	1.53	0.51	0.55	6.48667	0.556667	0.846667	0.4	5.05667	0.233333	0.94	0.2	6.68667	0.233333	0.943333	0.863333
Seita.1G114400	-	1.22	1.26	1.28	3.17	0.48	1.62	1.66	2.31	1.91	0.36	1.51	1.16	0.44	0.94	0.98	3.94	1.52	0.56	4.69	1.59	1.98	1.43	1.59	0.39	0.93	0.86	2.55	3.83	3.4	2.52	3.89	2.29	1.05	0.7	0.73	0.56	1.25333	1.75667	1.96	1.01	0.786667	2.00667	2.75333	1.13667	1.44667	3.25	2.41	0.663333
Seita.1G114500	K03012 - DNA-directed RNA polymerase II subunit RPB4 (RPB4, POLR2D) (1 of 5)	33.42	32.81	55.52	11.66	9.63	10.71	18.2	22.24	21.38	21.77	29.76	27.26	36.66	45.32	22.36	15.11	7.63	5.55	12.69	20.28	18.24	24.7	20.47	18.16	32	59.69	37.13	11.63	13.98	5.3	25.1	23.4	17.64	43.84	27.87	23.78	40.5833	10.6667	20.6067	26.2633	34.78	9.43	17.07	21.11	42.94	10.3033	22.0467	31.83
Seita.1G114600	-	0.49	1.08	0.93	0	0.27	0	0.26	0.3	0.29	0	0.61	0.56	0.77	0.74	0	0	0	0	0	0	0	1.78	0	0.28	1.41	0.2	0.94	0	0	0	0.29	0	0.3	0	0.89	0	0.833333	0.09	0.283333	0.39	0.503333	0	0	0.686667	0.85	0	0.196667	0.296667
Seita.1G114700	PTHR27000:SF42 - LEUCINE-RICH REPEAT RECEPTOR-LIKE PROTEIN KINASE PXL2 (1 of 1)	0.07	0.07	0	0.01	0	0	0	0	0.01	0.02	0	0.01	0.04	0	0.07	0	0	0	0	0	0.03	0.03	0.03	0.11	0.09	0.01	0.05	0	0	0	0	0	0	0.13	0.03	0.04	0.046667	0.003333	0.003333	0.01	0.036667	0	0.01	0.056667	0.05	0	0	0.066667
Seita.1G114800	KOG4150 - Predicted ATP-dependent RNA helicase (1 of 1)	0	0	0	0	0	0	0	0	0	0	0	0	0	0	0	0	0	0	0	0	0	0	0	0	0	0	0	0	0	0	0	0	0	0	0	0	0	0	0	0	0	0	0	0	0	0	0	0
Seita.1G114900	PTHR23515:SF2 - HIGH AFFINITY NITRATE TRANSPORTER 2.3-RELATED (1 of 1)	0.08	0	0	0	0	0	0	0	0	0.06	0	0	0	0.04	0	0	0	0	0	0	0	0	0	0	0	0	0	0	0	0	0	0	0	0.25	0.1	0.15	0.026667	0	0	0.02	0.013333	0	0	0	0	0	0	0.166667
Seita.1G115000	3.1.1.96 - D-aminoacyl-tRNA deacylase / D-tyrosyl-tRNA(Tyr) aminoacylhydrolase (1 of 4)	0.21	0	0.29	1.26	0	0	0	2.53	0.74	0	1.2	0	0	0	0	0.8	0	0	0.73	0	0.64	1.47	0	1.82	0	0	0	1.28	1.57	0	0	0	1.27	0	0.62	0.7	0.166667	0.42	1.09	0.4	0	0.266667	0.456667	1.09667	0	0.95	0.423333	0.44
Seita.1G115100	3.1.1.96 - D-aminoacyl-tRNA deacylase / D-tyrosyl-tRNA(Tyr) aminoacylhydrolase (1 of 4)	9.46	5.23	5.8	4.62	6.59	5.14	8.27	5.5	8.83	7.79	18.85	8.87	11.07	6.33	3.51	5.94	4.99	3.5	6.78	6.89	15.65	11.38	13.44	5.27	4.89	11.19	5.51	7.25	4.89	5.64	12.87	12.49	5.58	5.7	13.93	7.8	6.83	5.45	7.53333	11.8367	6.97	4.81	9.77333	10.03	7.19667	5.92667	10.3133	9.14333
Seita.1G115200	PTHR11390:SF21 - DNA TOPOISOMERASE 3-ALPHA (1 of 2)	0.12	0	0	0	0	0	0	0	0	0	0	0	0	0	0	0	0	0	0	0	0	0	0.12	0	0	0	0.07	0	0	0	0	0	0	0	0	0.12	0.04	0	0	0	0	0	0	0.04	0.023333	0	0	0.04
Seita.1G115300	PF13041 - PPR repeat family (PPR_2) (1 of 453)	0	0	0	0	0	0	0	0	0	0	0	0	0	0	0	0	0	0	0	0	0	0	0	0	0	0	0	0	0	0	0	0	0	0	0	0	0	0	0	0	0	0	0	0	0	0	0	0
Seita.1G115400	K02575 - MFS transporter, NNP family, nitrate/nitrite transporter (NRT, narK, nrtP, nasA) (1 of 8)	0.07	0.03	0.23	0	0	0	0	0	0	0	0	0.11	0.51	0.25	0.44	0	0	0	0	0	0	0	0.19	0.17	0.06	0.49	0.15	0	0	0	0	0	0	0	0	0.06	0.11	0	0	0.036667	0.4	0	0	0.12	0.233333	0	0	0.02
Seita.1G115500	K09716 - D-aminoacyl-tRNA deacylase [EC:3.1.1.96] (dtdA, GEK1) (1 of 1)	43.93	47.76	49.78	28.67	22.88	28.69	27.57	31.29	36.54	21.25	35.38	27.15	36.77	40.49	29.09	30.31	18.6	16.59	27.85	27.57	25.54	19.32	17.66	24.22	30.64	67.6	46.13	31.43	39.82	23.3	36.25	36.28	34.45	34.39	28.03	26.57	47.1567	26.7467	31.8	27.9267	35.45	21.8333	26.9867	20.4	48.1233	31.5167	35.66	29.6633
Seita.1G115600	-	0.12	0.34	0.2	0	0	0	0	0	0	0	0	0	0	0	0.06	0	0	0.09	0	0	0	0	0	0	0.23	0.07	0	0	0	0	0	0	0	0	0	0	0.22	0	0	0	0.02	0.03	0	0	0.1	0	0	0
Seita.1G115700	K02575 - MFS transporter, NNP family, nitrate/nitrite transporter (NRT, narK, nrtP, nasA) (1 of 8)	0.72	0.7	4.96	0	0	0	0	1.01	0.31	8.87	2.16	0.9	0.7	0	8.76	0	0	0	0.46	0	0.31	1.41	0	0.56	2.6	2.28	6.44	0	0	0	0.79	1.86	1.31	21.14	12.39	23.17	2.12667	0	0.44	3.97667	3.15333	0	0.256667	0.656667	3.77333	0	1.32	18.9
Seita.1G115800	K02575 - MFS transporter, NNP family, nitrate/nitrite transporter (NRT, narK, nrtP, nasA) (1 of 8)	0	0	0	0.17	0.06	0.07	1.13	0.44	0	15.37	3.32	2.22	0	0.81	0	0.1	0.06	0.15	0	0.13	0.23	4.25	3.11	1.71	0	0.23	0.24	2.87	2.07	0.93	8.59	9.23	6.48	5.24	3.26	7.13	0	0.1	0.523333	6.97	0.27	0.103333	0.12	3.02333	0.156667	1.95667	8.1	5.21
Seita.1G115900	-	0.41	0.52	1.76	1.2	0.85	1.23	7.44	2.2	2.91	8.57	4.78	9.54	0.64	2.59	0.93	1.16	0.87	1.13	3.99	5.4	4.29	8.12	6.82	3.39	0.4	1.84	2.08	2.37	1.94	1.99	3.09	6.22	7.42	2.06	3.17	4.04	0.896667	1.09333	4.18333	7.63	1.38667	1.05333	4.56	6.11	1.44	2.1	5.57667	3.09
Seita.1G116000	K02575 - MFS transporter, NNP family, nitrate/nitrite transporter (NRT, narK, nrtP, nasA) (1 of 8)	0	0	0	0	0	0	0.16	0	0	5.12	0.29	1.01	0	0	0	0	0	0	0	0	0	0.75	0.16	0.1	0.04	0	0	0	0	0	0.59	0.24	0.17	2.68	0.99	2.23	0	0	0.053333	2.14	0	0	0	0.336667	0.013333	0	0.333333	1.96667
Seita.1G116100	K02575 - MFS transporter, NNP family, nitrate/nitrite transporter (NRT, narK, nrtP, nasA) (1 of 8)	0	0	0	0	0.05	0	0.17	0.12	0.44	52.84	13.82	6.13	0	0.61	0.03	0.07	0.1	0	0.08	0.22	0.16	18.2	10.7	3.89	0.19	0.15	0.11	1.5	1.83	0.23	2.8	8.27	4.08	23.11	11.81	18.2	0	0.016667	0.243333	24.2633	0.213333	0.056667	0.153333	10.93	0.15	1.18667	5.05	17.7067
Seita.1G116200	-	0	0	0.28	0	0	0	0	0	0	0	0	0	0.15	0	0	0	0	0	0.26	0	0.23	0.23	0	0	0	0	0.29	0	0	0	0	0	0	0	0	0	0.093333	0	0	0	0.05	0	0.163333	0.076667	0.096667	0	0	0
Seita.1G116300	-	0.21	0	0.16	0	0	0	0.13	0.13	0	0.61	0.13	0.74	0.08	0.11	0	0.13	0	0	0.61	0.74	0.67	0	0	0	0.21	0.09	0	0	0	0	0.27	0	0	0.41	0	0.27	0.123333	0	0.086667	0.493333	0.063333	0.043333	0.673333	0	0.1	0	0.09	0.226667
Seita.1G116400	K16298 - serine carboxypeptidase-like clade IV [EC:3.4.16.-] (SCPL-IV) (1 of 2)	22.16	16.96	69.56	8.19	8.91	21.42	104.09	33.48	29.57	165.62	98.6	179.73	45.24	114.15	41.81	21.83	54.82	59	116.61	124.45	100.85	311.48	236	62.1	29.08	93.11	31.67	14.24	19.33	19.13	61.87	41.66	53.57	59.67	19.56	74.7	36.2267	12.84	55.7133	147.983	67.0667	45.2167	113.97	203.193	51.2867	17.5667	52.3667	51.31
Seita.1G116500	PF00892 - EamA-like transporter family (EamA) (1 of 63)	0	0	0.09	0	0	0	0	0	0.07	0	0.29	0.14	0	0.24	0.04	0	0.07	0	0.09	0	0	0.22	1.06	0.07	0	0	0.05	0	0	0	0	0	0	0	0.14	0	0.03	0	0.023333	0.143333	0.093333	0.023333	0.03	0.45	0.016667	0	0	0.046667
Seita.1G116600	PF00892 - EamA-like transporter family (EamA) (1 of 63)	0.8	0.72	1.62	0.19	0.28	0.49	0.17	0.95	0.64	0.08	0.59	0.65	0.58	1.5	1.72	0.14	0.45	0.68	0.17	0.4	0.77	0.59	1.4	0.42	0.64	0.97	1.19	0.09	0.15	0.61	0.05	0.32	0.41	0.03	0.68	0.37	1.04667	0.32	0.586667	0.44	1.26667	0.423333	0.446667	0.803333	0.933333	0.283333	0.26	0.36
Seita.1G116700	PTHR15486:SF27 - GLYCEROL-3-PHOSPHATE 2-O-ACYLTRANSFERASE 4-RELATED (1 of 1)	5.7	2.61	5.78	5.2	4.08	3.58	7.03	5.24	5.38	5.04	10.79	11.2	8.72	14.64	4.69	8.88	6.33	4.2	4.5	11	10.41	8.66	10.91	16.77	3.25	8.76	4.76	5.48	8.04	2.93	7.04	8	7.23	5.34	2.51	6.07	4.69667	4.28667	5.88333	9.01	9.35	6.47	8.63667	12.1133	5.59	5.48333	7.42333	4.64
Seita.1G116800	PF00646//PF13418 - F-box domain (F-box) // Galactose oxidase, central domain (Kelch_4) (1 of 1)	29.69	23.51	28.13	29.78	32.51	40.7	66.52	61.06	55.58	45.45	51.25	47.86	31.91	32.89	32.28	34.2	33.87	38.3	81.23	47.62	49.53	55.92	50.08	53.25	19.23	35	32.72	42.04	47.51	34.52	78.27	55.16	49.1	64.23	58.38	59.97	27.11	34.33	61.0533	48.1867	32.36	35.4567	59.46	53.0833	28.9833	41.3567	60.8433	60.86
Seita.1G116900	K11883 - RNA-binding protein NOB1 (NOB1) (1 of 1)	11.85	10.18	28.24	9.61	10.76	15.07	26.66	22.47	21.65	32.33	30.27	32.3	19.34	24.73	17.89	14.8	8.91	10.92	28.62	25.25	26.53	28.46	27.79	31.11	17.61	42.15	29.04	35.23	36.56	18.05	52.36	40.58	32.12	54.47	42.38	40.75	16.7567	11.8133	23.5933	31.6333	20.6533	11.5433	26.8	29.12	29.6	29.9467	41.6867	45.8667
Seita.1G117000	PTHR10641//PTHR10641:SF590 - MYB-LIKE DNA-BINDING PROTEIN MYB // SUBFAMILY NOT NAMED (1 of 1)	0.11	0.14	0.09	0.13	0	0	0	0	0.13	0.16	0.14	0.26	0.53	0.28	0.19	0	0	0.39	0.08	0.25	0	0.34	0.07	0.44	0.04	0.37	0.17	0	0	0	0.21	0	0	0.14	0.34	0.14	0.113333	0.043333	0.043333	0.186667	0.333333	0.13	0.11	0.283333	0.193333	0	0.07	0.206667
Seita.1G117100	K02937 - large subunit ribosomal protein L7e (RP-L7e, RPL7) (1 of 4)	126.49	117.75	313.12	67.06	60.64	74.91	76.82	71.08	83.19	68.6	74.82	97.15	161.3	234.6	139.36	65.74	39.98	35.48	72.14	73.91	80.7	67.77	72.34	84.39	173.21	417.77	290.29	91.33	97.12	57.07	120.77	101.06	87.64	130.23	87.21	105.51	185.787	67.5367	77.03	80.19	178.42	47.0667	75.5833	74.8333	293.757	81.84	103.157	107.65
Seita.1G117200	K10143 - E3 ubiquitin-protein ligase RFWD2 (RFWD2, COP1) (1 of 2)	1.34	0.04	0.42	79.03	59.89	48.68	13.64	21.47	13.18	0	0.23	0	1.12	2.51	1.26	37.33	28.86	21.31	2.34	10.02	11.95	0.08	0	0.14	0.68	2.08	0.72	39.33	33.76	46.07	3.38	5.5	18.94	0.16	0	0.08	0.6	62.5333	16.0967	0.076667	1.63	29.1667	8.10333	0.073333	1.16	39.72	9.27333	0.08
Seita.1G117300	PTHR23270:SF7 - NUCLEIC ACID-BINDING, OB-FOLD-LIKE PROTEIN (1 of 1)	8.87	6.85	11.89	76.05	88.61	93.33	65.8	36.05	22.49	13.44	16.61	12.03	11.86	13.5	6.36	54.8	51.94	61.37	25.58	27.04	29.26	14.3	13.68	9.89	7.74	13.76	9.52	67.49	80.63	117.27	45.74	28.23	71.14	18.11	10.6	15.28	9.20333	85.9967	41.4467	14.0267	10.5733	56.0367	27.2933	12.6233	10.34	88.4633	48.37	14.6633
Seita.1G117400	-	0	0	0	0	0	0.2	0.34	0	0	0	0	0	0	0	0	0	0	0	0	0	0	0.19	0.8	0	0	0.65	0	0	0	0	0	0.17	0	0	0	0	0	0.066667	0.113333	0	0	0	0	0.33	0.216667	0	0.056667	0
Seita.1G117500	PTHR11465//PTHR11465:SF17 - CATALASE // SUBFAMILY NOT NAMED (1 of 1)	202.91	90.27	101.55	94.74	44.94	58.95	492.21	945.12	734.03	900.27	643.7	1151.06	476.65	182.57	131.38	234.95	104.3	126.46	602.47	748.3	680.01	1060.45	580.63	794	147.11	470.17	274.57	128.79	342.14	63.36	565.65	1053.44	1295.22	1870.55	620.36	1271.65	131.577	66.21	723.787	898.343	263.533	155.237	676.927	811.693	297.283	178.097	971.437	1254.19
Seita.1G117600	PTHR19375//PTHR19375:SF228 - HEAT SHOCK PROTEIN 70KDA // SUBFAMILY NOT NAMED (1 of 1)	127.29	137.81	447.98	32.01	32.86	41.63	53.7	67.06	76.27	135.63	114.04	127.83	312.42	423.68	157.92	42.41	32.19	26.13	98.42	66.42	71.09	146.44	127.17	154.14	207.49	358.15	176.65	61.54	87.6	37.98	101.54	118.31	72.62	187.26	140.12	160.53	237.693	35.5	65.6767	125.833	298.007	33.5767	78.6433	142.583	247.43	62.3733	97.49	162.637
Seita.1G117700	PF00646 - F-box domain (F-box) (1 of 322)	0	0	0	0	0	0	0	0	0	0	0	0	0	0	0	0	0	0	0	0	0	0	0	0	0	0	0	0	0	0	0.1	0	0	0	0	0	0	0	0	0	0	0	0	0	0	0	0.033333	0
Seita.1G117800	K09191 - general transcription factor IIIA (GTF3A) (1 of 2)	13.97	10.03	24.65	18.27	18.21	20.85	33.67	26.75	23.36	32.48	34.34	41.53	19.42	26.1	16.02	14.66	8.58	12.06	36.89	30.38	27.66	28.14	23.8	21.06	20.38	34.25	26.95	28.78	39.8	19.2	51.07	37.67	31.4	32.98	31.28	39.63	16.2167	19.11	27.9267	36.1167	20.5133	11.7667	31.6433	24.3333	27.1933	29.26	40.0467	34.63
Seita.1G117900	PF01535//PF13041 - PPR repeat (PPR) // PPR repeat family (PPR_2) (1 of 170)	0.83	0.41	1.05	1.26	1.51	2.22	3.14	1.54	1.74	1.2	2.03	2.43	0.99	1.46	0.97	1.6	0.92	0.91	4.02	2.35	1.75	2.06	2.02	1.79	0.75	4.28	2.46	3.81	4.79	1.39	6.94	4.62	1.99	3.15	2.11	3.43	0.763333	1.66333	2.14	1.88667	1.14	1.14333	2.70667	1.95667	2.49667	3.33	4.51667	2.89667
Seita.1G118000	PF03169 - OPT oligopeptide transporter protein (OPT) (1 of 33)	0.07	0	0.08	0	0	0	0	0	0	0	0	0	0.06	0.04	0.02	0	0	0	0	0	0	0.04	0	0	0.02	0.07	0.03	0	0	0	0	0	0	0	0	0	0.05	0	0	0	0.04	0	0	0.013333	0.04	0	0	0
Seita.1G118100	-	0.32	0.13	0.46	0	0	0	0	0.03	0	0	0	0	0.41	0.92	0.38	0	0	0.02	0	0	0.03	0	0	0	0.2	0.63	0.71	0	0.03	0	0	0.1	0.03	0.03	0	0	0.303333	0	0.01	0	0.57	0.006667	0.01	0	0.513333	0.01	0.043333	0.01
Seita.1G118200	PF03169 - OPT oligopeptide transporter protein (OPT) (1 of 33)	0	0.02	0	0.28	0.16	0	0.04	0	0	0.05	0	0	0.08	0	0	0	0.04	0.14	0.11	0.12	0.09	0	0.05	0.16	0	0	0	0.13	0.04	0	0	0	0.04	0	0	0	0.006667	0.146667	0.013333	0.016667	0.026667	0.06	0.106667	0.07	0	0.056667	0.013333	0
Seita.1G118300	PTHR15852:SF27 - PROTEIN DISULFIDE-ISOMERASE LQY1 (1 of 1)	9.36	6.16	9.37	122.46	99.05	77.97	48.42	42.26	35.71	5.65	6.84	8.43	11.38	12.13	2.88	79.65	37.92	31.93	18.24	25.77	26.84	6.17	4.6	4.82	5.94	11.15	6.24	88.27	83.52	102.41	23.94	17.87	57.67	11.95	1.54	4.49	8.29667	99.8267	42.13	6.97333	8.79667	49.8333	23.6167	5.19667	7.77667	91.4	33.16	5.99333
Seita.1G118400	PTHR24320:SF73 - OXIDOREDUCTASE FEY3-RELATED (1 of 1)	15.97	11.73	24.09	12.63	11.04	17.78	29.39	24.17	26.82	24.96	28.15	27.78	18.48	26.96	15.14	10.23	6.79	7.5	31.07	22.55	22.12	25.3	24.26	25.84	14.7	33.86	23.43	18.42	19.51	13.33	34.08	30.02	25.02	23.1	29.83	27.46	17.2633	13.8167	26.7933	26.9633	20.1933	8.17333	25.2467	25.1333	23.9967	17.0867	29.7067	26.7967
Seita.1G118500	PTHR23042//PTHR23042:SF66 - CIRCADIAN PROTEIN CLOCK/ARNT/BMAL/PAS // SUBFAMILY NOT NAMED (1 of 1)	44.31	40.44	60.3	76.62	86.19	85.46	89.08	76.21	81	61.19	78.21	77.27	55.48	72.16	41.12	78.83	74.42	84.3	92.6	71.97	72.81	69.59	60.19	61.69	34.17	62.96	50.81	78.05	76.5	87.47	83.44	73.5	80.58	62.46	59.75	60.61	48.35	82.7567	82.0967	72.2233	56.2533	79.1833	79.1267	63.8233	49.3133	80.6733	79.1733	60.94
Seita.1G118600	PF00069//PF00560//PF08263//PF13855 - Protein kinase domain (Pkinase) // Leucine Rich Repeat (LRR_1) // Leucine rich repeat N-terminal domain (LRRNT_2) // Leucine rich repeat (LRR_8) (1 of 60)	0.14	0.12	0.15	1.34	1.05	1.14	1.32	5.39	10.15	8.68	8.83	29.77	0.44	0.04	0.1	0.92	0.91	0.84	6.54	2.06	5.35	9.86	3.85	39.75	0.22	0.08	0.05	0.9	1.26	0.6	3.82	3.96	2.86	21.07	30.73	36.18	0.136667	1.17667	5.62	15.76	0.193333	0.89	4.65	17.82	0.116667	0.92	3.54667	29.3267
Seita.1G118700	PF03763 - Remorin, C-terminal region (Remorin_C) (1 of 21)	18.39	15.92	26.56	1.25	1.49	1.92	4.84	4.22	5.54	9.34	8.45	10.92	21.37	27.66	17.46	1.84	1.14	0.79	6.76	2.87	3.74	7.13	7.14	13.7	15.1	32.24	22.55	2.64	1.77	0.88	10.6	7.11	4.04	14.04	17.21	16.14	20.29	1.55333	4.86667	9.57	22.1633	1.25667	4.45667	9.32333	23.2967	1.76333	7.25	15.7967
Seita.1G118800	K03012 - DNA-directed RNA polymerase II subunit RPB4 (RPB4, POLR2D) (1 of 5)	50.41	43.15	76.88	45.37	29.06	33.58	36.25	62.51	71.54	43.94	44.99	61.8	55.46	76.12	52.78	45.44	29.1	28.29	44.94	56.85	61.81	47.94	45.31	52.61	52.25	96.07	68.29	47.53	53.96	26.05	53.01	74.61	65.52	66.59	57.23	49.82	56.8133	36.0033	56.7667	50.2433	61.4533	34.2767	54.5333	48.62	72.2033	42.5133	64.38	57.88
Seita.1G118900	-	0	0	0	0	4.04	10.07	0	5.83	0	0	0	3.13	0	0	0	5.96	3.88	12.58	1.24	0	0	0	8.64	0	0	0	2.59	0	0	15.36	0	8.66	2.95	0	0	0	0	4.70333	1.94333	1.04333	0	7.47333	0.413333	2.88	0.863333	5.12	3.87	0
Seita.1G119000	-	1.92	0.98	1.52	5.11	3.5	5.39	8.09	5.63	5.44	6.59	7.15	5.64	1.69	1.82	1.33	3.06	5.94	5.49	12.08	3.95	5.22	5.32	4.5	5.05	3.96	1.7	1.73	2.85	4.69	7.59	5.02	6.21	4.77	3.21	4.38	4.43	1.47333	4.66667	6.38667	6.46	1.61333	4.83	7.08333	4.95667	2.46333	5.04333	5.33333	4.00667
Seita.1G119100	-	0.84	0.13	0.14	0.84	1.2	0.76	1.93	2.37	1.67	0.57	1.81	0.8	0.36	0.43	0.45	1.29	1.38	1.28	3.69	1.76	1.47	1.31	1.96	0.6	0.22	0.71	0.62	0.72	0.88	1.14	1.74	0.65	1.55	0.55	1.22	0.94	0.37	0.933333	1.99	1.06	0.413333	1.31667	2.30667	1.29	0.516667	0.913333	1.31333	0.903333
Seita.1G119200	-	0.27	0	0	0	0	0	0.32	0.17	0.32	0	0	0	0	0	0	0.16	0	0	0	0.16	0.17	0	0.17	0	0.09	0	0.21	0	0.17	0	0.17	0.17	0	0.17	0	0	0.09	0	0.27	0	0	0.053333	0.11	0.056667	0.1	0.056667	0.113333	0.056667
Seita.1G119300	PF07762 - Protein of unknown function (DUF1618) (DUF1618) (1 of 123)	39.99	31.59	54.36	106.15	146.67	184.66	186.05	198.79	146.98	72.46	93.36	80.27	85.36	93.47	69.87	138.14	162.53	183.05	208.02	129.33	124.27	88.62	65.25	127.97	38.95	68.39	73.13	141.82	167.09	151.13	236.19	132.79	111.13	126.69	78.12	96.32	41.98	145.827	177.273	82.03	82.9	161.24	153.873	93.9467	60.1567	153.347	160.037	100.377
Seita.1G119400	K02922 - large subunit ribosomal protein L37e (RP-L37e, RPL37) (1 of 2)	142.62	151.4	404.42	61.1	48.22	52.46	65.82	97.32	108.4	133.66	146.62	170.83	294.95	372.43	154.76	64.63	38.69	26.48	80.3	109.16	117.59	121.21	147.64	177.16	198.5	457.22	243.24	114.73	130.83	50.74	176.55	199.42	195.25	322.69	229.74	198.09	232.813	53.9267	90.5133	150.37	274.047	43.2667	102.35	148.67	299.653	98.7667	190.407	250.173
Seita.1G119500	PF00176 - SNF2 family N-terminal domain (SNF2_N) (1 of 23)	0	0	0	0	0	20.03	0	0	0	0	46.44	0	0	0	19.62	0	0	29.61	0	0	0	0	0	0	0	0	23.84	80.63	0	48.07	0	0	0	0	0	0	0	6.67667	0	15.48	6.54	9.87	0	0	7.94667	42.9	0	0
Seita.1G119600	-	7.74	4.81	10.22	25.51	27.75	33.72	37.15	30.84	25.22	13.61	30.04	22.53	7.1	12.65	7.06	28.97	20.21	28.35	41.91	26.48	34.31	14.24	18.55	9.14	4.89	9.6	10.33	28.13	27.48	26.79	36.28	30.36	33.97	6.89	6.18	8.42	7.59	28.9933	31.07	22.06	8.93667	25.8433	34.2333	13.9767	8.27333	27.4667	33.5367	7.16333
Seita.1G119700	PF00069//PF07645//PF13947 - Protein kinase domain (Pkinase) // Calcium-binding EGF domain (EGF_CA) // Wall-associated receptor kinase galacturonan-binding (GUB_WAK_bind) (1 of 18)	0.89	0.46	0.72	2.17	13.14	9.54	5.63	3.58	3.12	33.48	26.73	7.86	0.72	1.53	0.69	8.59	7.43	8.58	7.99	4.15	4.96	16	22.55	8.36	0.8	1.22	0.74	2.92	6.76	3.66	2.22	3.06	4.87	14.6	28.67	15.38	0.69	8.28333	4.11	22.69	0.98	8.2	5.7	15.6367	0.92	4.44667	3.38333	19.55
Seita.1G119800	K05286 - phosphatidylinositol glycan, class B (PIGB) (1 of 1)	8.92	6.97	10.9	7.5	9.07	10.42	19.59	14.01	14.48	20.59	21.9	18.56	7.93	12.06	6.05	7.83	8.09	11.2	25.79	10.88	13.99	16.62	16.35	16.44	6.03	18.21	10.22	11.29	12.32	10.54	19.89	20.69	13.71	14.87	18.02	16.53	8.93	8.99667	16.0267	20.35	8.68	9.04	16.8867	16.47	11.4867	11.3833	18.0967	16.4733
Seita.1G119900	PTHR10799:SF742 - GATA ZINC FINGER DOMAIN-CONTAINING PROTEIN 6-RELATED (1 of 1)	3.73	3.11	4.4	0.34	0.42	0.59	1.15	1.31	1.63	2.36	2.38	1.6	4.52	6.22	4.56	0.37	0.22	0.3	3.08	1.09	1.14	2.3	1.82	3.42	3.86	6.19	5.23	0.85	1.05	0.51	4.56	3.29	1.19	3.83	3.41	3.11	3.74667	0.45	1.36333	2.11333	5.1	0.296667	1.77	2.51333	5.09333	0.803333	3.01333	3.45
Seita.1G120000	-	11.5	8.16	10.3	0.98	0.89	0.95	2.64	2.97	5.56	2.7	4.97	2.79	10.99	12.72	10.32	0.7	0.3	0.33	6.28	2.47	3.61	2.82	2.35	4.64	6.15	9.54	10.03	1.1	1.77	0.7	5.87	5.55	2.9	4.2	2.2	3.24	9.98667	0.94	3.72333	3.48667	11.3433	0.443333	4.12	3.27	8.57333	1.19	4.77333	3.21333
Seita.1G120100	PF01535//PF13041 - PPR repeat (PPR) // PPR repeat family (PPR_2) (1 of 170)	3.37	3.08	14.25	1.79	1.22	3.61	4.99	2.62	3.33	5.47	5.65	5.6	10.91	16.06	6.02	2.43	1.69	1.9	4.51	5.09	5.19	5.16	3.11	6.27	6.22	16.96	10.5	9.36	9.93	3.44	13.03	10.21	5.64	12.86	7.28	8.59	6.9	2.20667	3.64667	5.57333	10.9967	2.00667	4.93	4.84667	11.2267	7.57667	9.62667	9.57667
Seita.1G120200	-	0	0	0	0	0	0	0	0	0	0	0	0	0	0	0	0	0	0	0	0	0	0	0	0	0	0	0	0	0	0	0	0	0	0	0.6	0	0	0	0	0	0	0	0	0	0	0	0	0.2
Seita.1G120300	-	0	0	0.15	0	0.22	0.48	0.43	0.47	0.23	0.55	0.97	1.11	0.15	0	0.13	0	0	0.37	0.26	0.67	1.46	0.47	0.98	0.44	0	0.16	0.3	0.24	1.44	0.21	0.24	0.49	0.24	0	0.24	0.98	0.05	0.233333	0.376667	0.876667	0.093333	0.123333	0.796667	0.63	0.153333	0.63	0.323333	0.406667
Seita.1G120400	-	0.03	0	0	0	0	0.12	0	0.27	0.1	0.38	0.88	0.2	0.03	0.04	0	0	0.05	0.05	0.2	0.05	0.05	0.16	0.28	0.3	0	0	0.03	0.05	0.06	0.1	0.23	0.22	0.11	0.23	0.38	0.23	0.01	0.04	0.123333	0.486667	0.023333	0.033333	0.1	0.246667	0.01	0.07	0.186667	0.28
Seita.1G120500	PTHR10641//PTHR10641:SF655 - MYB-LIKE DNA-BINDING PROTEIN MYB // SUBFAMILY NOT NAMED (1 of 2)	4.09	4.69	3.35	0.05	0.04	0	0.37	0.2	0.38	0.08	0.17	0	2.87	2.53	6.68	0.05	0	0.08	0.92	0.08	0.11	0.05	0.25	0.33	4.92	2.93	7.1	0.11	0	0.05	0.65	0.42	0.81	0.18	0	0.03	4.04333	0.03	0.316667	0.083333	4.02667	0.043333	0.37	0.21	4.98333	0.053333	0.626667	0.07
Seita.1G120600	PTHR10768 - 60S RIBOSOMAL PROTEIN L37 (1 of 3)	0	0	0	0	0	0	0	0	0	0	0	0	0	0	0	0	0	0	0	0	0	0	0	0	0	0	0	0	0	0	0	0	0	0	0	0	0	0	0	0	0	0	0	0	0	0	0	0
Seita.1G120700	PF07762 - Protein of unknown function (DUF1618) (DUF1618) (1 of 123)	0	0	0	0	0	0	0	0	0	0	0	0	0	0	0	0	0	0	0	0	0.08	0	0	0	0	0	0	0	0	0	0	0	0	0	0	0	0	0	0	0	0	0	0.026667	0	0	0	0	0
Seita.1G120800	PTHR33101:SF10 - RHO GUANINE NUCLEOTIDE EXCHANGE FACTOR 8-RELATED (1 of 1)	0	0	0	0	0	0	0	0	0	0	0.05	0	0.03	0	0	0	0	0	0	0	0	0.05	0	0	0.02	0	0	0	0	0	0	0	0	0	0	0	0	0	0	0.016667	0.01	0	0	0.016667	0.006667	0	0	0
Seita.1G120900	-	5.87	4.58	7.04	5.98	6.04	5.85	6.98	7.38	8.12	9.13	12.29	13.4	7.25	9.09	5.65	7.35	7.14	8.79	10.25	10.56	7.47	11.03	10.21	10.93	4.03	7.79	5.58	9.66	8.77	6.71	8.13	10.17	9.39	11.22	10.82	12.45	5.83	5.95667	7.49333	11.6067	7.33	7.76	9.42667	10.7233	5.8	8.38	9.23	11.4967
Seita.1G121000	PTHR12889 - GAMMA-SECRETASE SUBUNIT APH-1 (1 of 1)	18.17	15.49	23.69	11.27	11.64	14.11	28.75	24.82	19.89	24.08	23.75	24.9	19.89	24.18	15.28	14.13	11.26	12.93	33.91	20.63	26.11	23.68	26.09	22.31	17.71	33.64	20.27	17.27	18.16	15.01	29.3	23.5	23.37	24.1	19.1	23.42	19.1167	12.34	24.4867	24.2433	19.7833	12.7733	26.8833	24.0267	23.8733	16.8133	25.39	22.2067
Seita.1G121100	K18482 - 4-amino-4-deoxychorismate lyase (ADCL) (1 of 2)	4.74	3.86	6.78	9.26	9.51	8.2	12.53	8.53	12.19	17.34	18.03	16.95	8.16	7.2	5.15	6.05	2.59	2.22	12.49	7.98	6.92	12.08	8.05	12.32	3.12	11.37	7.06	5.03	11.53	2.43	18.12	16.45	9.42	18.63	19.62	15.67	5.12667	8.99	11.0833	17.44	6.83667	3.62	9.13	10.8167	7.18333	6.33	14.6633	17.9733
Seita.1G121200	K15255 - ATP-dependent DNA helicase PIF1 [EC:3.6.4.12] (PIF1) (1 of 2)	0	0	0	0	0	0	0	0	0	0	0	0	0	0	0	0	0	0	0	0	0	0	0	0	0	0	0	0	0	0	0	0	0	0	0	0	0	0	0	0	0	0	0	0	0	0	0	0
Seita.1G121300	PF14214 - Helitron helicase-like domain at N-terminus (Helitron_like_N) (1 of 49)	0	0	0	0	0	0	0	0	0	0	0	0	0	0	0	0	0	0	0	0	0	0	0	0	0	0	0	0	0	0	0	0	0	0	0	0	0	0	0	0	0	0	0	0	0	0	0	0
Seita.1G121400	3.4.22.68 - Ulp1 peptidase / Ulp1 protease (1 of 52)	0.12	0.09	0.24	0	0.03	0	0.05	0	0	0	0	0	0.31	0	0.26	0	0	0	0.05	0	0	0	0	0	0	0.31	0	0	0	0.11	0.04	0	0	0	0	0	0.15	0.01	0.016667	0	0.19	0	0.016667	0	0.103333	0.036667	0.013333	0
Seita.1G121500	-	0	0	0	0	0	0	0.34	1.61	1.23	8.61	13.8	7.62	0	0	0	0	0	0	4.16	0	2.57	7.71	17.35	4.57	0	0	0	1.25	0	0	0	1.74	1.25	9.78	10.18	11.41	0	0	1.06	10.01	0	0	2.24333	9.87667	0	0.416667	0.996667	10.4567
Seita.1G121600	PTHR13856:SF78 - ENTH/VHS/GAT FAMILY PROTEIN (1 of 1)	9.27	6.25	7.38	26.46	31.87	38.36	83.91	82.76	86.72	72.16	103.12	76.34	9.95	12.59	6.54	37.55	32.79	34.8	134.74	45.53	70.37	72.85	82.65	71.81	4.99	9.86	10.28	28	31.53	24.15	68.19	56.53	47.57	64.53	72.84	84.77	7.63333	32.23	84.4633	83.8733	9.69333	35.0467	83.5467	75.77	8.37667	27.8933	57.43	74.0467
Seita.1G121700	PF08268//PF12937 - F-box associated domain (FBA_3) // F-box-like (F-box-like) (1 of 3)	0	0	0	0	0	0	0	0	0	0	0	0	0	0	0	0	0	0	0	0	0	0	0	0	0	0	0	0	0	0	0	0	0	0	0	0	0	0	0	0	0	0	0	0	0	0	0	0
Seita.1G121800	PTHR11260//PTHR11260:SF315 - GLUTATHIONE S-TRANSFERASE, GST, SUPERFAMILY, GST DOMAIN CONTAINING // SUBFAMILY NOT NAMED (1 of 4)	0	0	0	0	0	0	0	0	0	0	0	0	0	0	0	0	0	0	0	0	0	0	0	0	0	0	0	0	0	0	0	0	0	0	0	0	0	0	0	0	0	0	0	0	0	0	0	0
Seita.1G121900	PTHR13547:SF1 - MITOCHONDRIAL RIBONUCLEASE P PROTEIN 3 (1 of 1)	0.49	0.34	0.77	6.85	5.27	7.31	5.67	2.3	2.9	1.58	1.92	1.26	0.6	0.79	0.38	3.6	2.05	1.89	1.9	2.09	1.59	1.41	0.87	1.14	0.29	1.28	0.78	4.97	6.74	7.43	4.37	2.97	5.29	2.01	0.9	1.92	0.533333	6.47667	3.62333	1.58667	0.59	2.51333	1.86	1.14	0.783333	6.38	4.21	1.61
Seita.1G122000	-	7.28	5.36	16.25	18.49	16.58	14.58	11.12	12.76	19.57	24.45	15.23	24.26	12.5	20.62	9.27	19.24	6.74	13.02	16.16	11.94	21.68	9.44	12.78	20.57	11.25	23.94	14.57	18.98	23.19	15.82	29.58	38.55	34.82	35.54	27.51	23.95	9.63	16.55	14.4833	21.3133	14.13	13	16.5933	14.2633	16.5867	19.33	34.3167	29
Seita.1G122100	-	8.47	7.05	13	10	8.77	14.04	17.08	19.46	11.36	10.46	16.81	13.21	15.06	24.46	8.19	5.19	5.89	3.3	19.59	18.82	15.4	17.26	14.39	24.13	6.93	22.25	12.58	19.27	19.55	3.94	18.75	16.15	19.27	24.67	14.11	11.37	9.50667	10.9367	15.9667	13.4933	15.9033	4.79333	17.9367	18.5933	13.92	14.2533	18.0567	16.7167
Seita.1G122200	-	0	0	1.06	0	0	0	0.23	0	0	0	0	0	0.51	1.47	0.13	0	0	0	0	0	0	0	0	0	0.38	0.38	0.56	0.52	0	0	0	0	0.26	0	0	0	0.353333	0	0.076667	0	0.703333	0	0	0	0.44	0.173333	0.086667	0
Seita.1G122300	1.1.1.35//4.2.1.17//5.1.2.3//5.3.3.8 - 3-hydroxyacyl-CoA dehydrogenase / Beta-keto-reductase // Enoyl-CoA hydratase / Unsaturated acyl-CoA hydratase // Dodecenoyl-CoA isomerase / Dodecenoyl-CoA Delta-isomerase (1 of 4)	51.12	42	66.59	91.9	115.52	198.65	226.51	125.39	105.73	102.87	116.65	102.28	65.86	108.22	67.96	162.92	322.19	426.83	220.95	182.48	179.86	158.06	143.84	102.94	51.88	106.15	80.25	170.6	166.19	149.61	152.94	140.53	141.46	104.6	69.49	91.68	53.2367	135.357	152.543	107.267	80.68	303.98	194.43	134.947	79.4267	162.133	144.977	88.59
Seita.1G122400	1.1.1.35//4.2.1.17//5.1.2.3//5.3.3.8 - 3-hydroxyacyl-CoA dehydrogenase / Beta-keto-reductase // Enoyl-CoA hydratase / Unsaturated acyl-CoA hydratase // Dodecenoyl-CoA isomerase / Dodecenoyl-CoA Delta-isomerase (1 of 4)	5.17	2.66	4.69	6.52	5.81	6.65	32.35	24.93	29.7	34.79	48.68	44.31	5.35	8.55	3.3	6.43	9.19	8.87	32.45	29.15	21.94	32.4	29.53	27.61	3.29	6.17	4.56	5.14	8.16	5.56	29.15	22.99	13.65	25.12	27.23	30.38	4.17333	6.32667	28.9933	42.5933	5.73333	8.16333	27.8467	29.8467	4.67333	6.28667	21.93	27.5767
Seita.1G122500	-	0.21	0.17	0.08	0.59	0.24	0.41	1.04	2.03	1.66	1.11	1.23	1.32	0	0.15	0.14	0.61	1.88	0.63	1.3	1.54	2.11	1.33	1.33	0.65	0.1	0.04	0.08	0.19	1.04	0.6	0.86	0.89	1.2	0.73	0.57	2.39	0.153333	0.413333	1.57667	1.22	0.096667	1.04	1.65	1.10333	0.073333	0.61	0.983333	1.23
Seita.1G122600	-	0	0	0	0	0	0	0	0	0	0	0	0	0	0	0	0	0	0	0	0	0	0	0	0	0	0	0	0	0	0	0	0	0	0	0	0	0	0	0	0	0	0	0	0	0	0	0	0
Seita.1G122700	PF08263//PF13855 - Leucine rich repeat N-terminal domain (LRRNT_2) // Leucine rich repeat (LRR_8) (1 of 28)	0.03	0.08	0.28	0.03	0.09	0	0.2	0.19	0.12	0.41	0.23	0.39	0.14	0.31	0.07	0.06	0.06	0	0.16	0.24	0.1	0.45	0.57	0.27	0.08	0.13	0.16	0	0.07	0	0.17	0.19	0.03	0.27	0.41	0.33	0.13	0.04	0.17	0.343333	0.173333	0.04	0.166667	0.43	0.123333	0.023333	0.13	0.336667
Seita.1G122800	PTHR12446//PTHR12446:SF29 - TESMIN/TSO1-RELATED // SUBFAMILY NOT NAMED (1 of 2)	2.49	2.19	1.65	2.22	3.05	3.41	6.31	5.79	5.32	5.99	4.9	4.16	2.2	2.79	1.71	2.26	3.6	4.43	8.93	5.02	5.29	4.28	5.41	5	1.41	2.41	2.83	3.22	4.71	3.61	6.71	5.36	4.67	3.25	3.54	4.36	2.11	2.89333	5.80667	5.01667	2.23333	3.43	6.41333	4.89667	2.21667	3.84667	5.58	3.71667
Seita.1G122900	PF11317 - Protein of unknown function (DUF3119) (DUF3119) (1 of 1)	16.89	13.33	22.06	281.6	261.22	256.05	142.61	74.47	76.07	15.35	23.94	18.1	18.16	19.68	13.24	240.8	121.11	102.85	49.49	66.26	64.76	17.97	17.9	19.02	14.37	37.43	20.57	237.3	224.3	255.67	82.82	69.42	139.2	28.71	9.82	13.97	17.4267	266.29	97.7167	19.13	17.0267	154.92	60.17	18.2967	24.1233	239.09	97.1467	17.5
Seita.1G123000	-	45.79	37.91	58.53	58.4	61.24	87.91	165.73	144	171.06	105.57	147.85	148.21	54.64	65.53	80.18	64.19	56.96	60.85	254.4	128.76	136.42	170.54	141.57	183.97	39.81	69.31	76.47	66.49	86.82	38.99	206.5	171.38	100.38	149.62	85.51	118.79	47.41	69.1833	160.263	133.877	66.7833	60.6667	173.193	165.36	61.8633	64.1	159.42	117.973
Seita.1G123100	2.3.1.199 - Very-long-chain 3-oxoacyl-CoA synthase / Very-long-chain beta-ketoacyl-CoA synthase (1 of 30)	0.23	0.08	0.03	0	0	0	0.27	0.84	0.83	0	0.05	0.05	0.03	0	0.15	0.05	0	0	0.51	1.03	0.48	0	0	0	0.03	0.04	0.07	0	0	0	0.66	0.68	0.05	0	0	0	0.113333	0	0.646667	0.033333	0.06	0.016667	0.673333	0	0.046667	0	0.463333	0
Seita.1G123200	-	0	0	0	0	0	0	0	0	0	0	0	0	0	0	0	0	0	0	0	0	0	0	0	0	0	0	0	0	0	0	0	0	0	0	0	0	0	0	0	0	0	0	0	0	0	0	0	0
Seita.1G123300	K02200 - cytochrome c-type biogenesis protein CcmH (ccmH) (1 of 2)	9.32	7.43	12.94	10.2	8.68	10.65	17	14.1	14.76	15.55	20.28	17.49	10.68	11.92	10.39	7.89	4.49	3.54	16	11.07	11.12	16.22	14.28	16.52	9.08	15.85	12.76	10.02	10.89	5.86	18.73	16.04	10.65	14.06	14.83	15.29	9.89667	9.84333	15.2867	17.7733	10.9967	5.30667	12.73	15.6733	12.5633	8.92333	15.14	14.7267
Seita.1G123400	2.4.1.69 - Galactoside 2-alpha-L-fucosyltransferase / Secretor-type beta-galactoside alpha-1->2 fucosyltransferase (1 of 21)	0.13	0.08	1.13	0.37	0.69	0.53	0.66	1.13	0.91	0.34	0.35	1.62	0.22	0	0.99	0.28	0.23	0.16	0.78	0.55	0.69	0.54	1.23	1.36	0.36	0.79	1.84	0.44	0.55	0.23	0.87	0.78	0.49	0.46	1.07	0.72	0.446667	0.53	0.9	0.77	0.403333	0.223333	0.673333	1.04333	0.996667	0.406667	0.713333	0.75
Seita.1G123500	2.4.1.69 - Galactoside 2-alpha-L-fucosyltransferase / Secretor-type beta-galactoside alpha-1->2 fucosyltransferase (1 of 21)	0.37	0.38	1.79	1.31	2.23	0.53	1.78	4.82	4.05	18.16	13.47	19.9	1.41	0.48	0.61	0.75	0.75	0.52	3.87	1.33	2.04	16.51	15.32	15.87	1.04	3.73	2.09	0.83	0.65	0.55	3.21	5.52	7.24	14.47	44.64	42.73	0.846667	1.35667	3.55	17.1767	0.833333	0.673333	2.41333	15.9	2.28667	0.676667	5.32333	33.9467
Seita.1G123600	-	23.38	28.85	24.65	0	0	0	0	0	0.14	0	0	0	17.48	11.06	11.34	0.39	0	0	0.16	0	0	0	0	0	27.17	25.37	9.93	0.08	0.16	0	0.21	0.34	0.15	0.08	0	0	25.6267	0	0.046667	0	13.2933	0.13	0.053333	0	20.8233	0.08	0.233333	0.026667
Seita.1G123700	KOG4003 - Pyrazinamidase/nicotinamidase PNC1 (1 of 2)	16.77	11.94	16.79	52.65	44.66	45.02	49.38	56.09	58.93	41.83	46.54	43.01	18.17	20.06	11.01	41.12	25.5	23.45	64.25	39.17	40.05	41.95	45.59	44.76	12.37	24.24	19.45	35.81	36.65	47.16	50.6	59.95	59.81	39.27	42.35	42.25	15.1667	47.4433	54.8	43.7933	16.4133	30.0233	47.8233	44.1	18.6867	39.8733	56.7867	41.29
Seita.1G123800	K09834 - tocopherol cyclase (VTE1, SXD1) (1 of 1)	27.72	25.22	27.32	64.75	67.25	77.28	36.14	21.25	21.12	7.31	8.49	8.12	24.23	26.77	30.56	55.12	40.61	35.82	20.19	15.65	17.44	9.24	7.86	7.56	20.62	26.49	28.17	50.4	51	83.57	26	16.44	30.42	8.62	4.31	5.92	26.7533	69.76	26.17	7.97333	27.1867	43.85	17.76	8.22	25.0933	61.6567	24.2867	6.28333
Seita.1G123900	PTHR16223:SF53 - TRANSCRIPTION FACTOR BHLH133-RELATED (1 of 1)	5.96	2.82	3.06	12.52	11.73	14.96	61.7	124.6	157.56	148.86	200.75	205.87	5.81	4.79	5.04	13.79	31.06	33.39	143.17	73.75	81.47	162.09	173.41	210.99	2.36	1.8	5.49	13.33	12.46	14.17	87.27	101.63	70.45	88.07	116.77	120.54	3.94667	13.07	114.62	185.16	5.21333	26.08	99.4633	182.163	3.21667	13.32	86.45	108.46
Seita.1G124000	PF03017 - TNP1/EN/SPM transposase (Transposase_23) (1 of 12)	1.04	0.63	1.35	0	0	0	0	0	0	0	0	0	1.42	0.38	0.73	0	0	0	0	0	0	0	0	0	1.47	1.42	1.72	0	0	0	0	0	0	0	0	0	1.00667	0	0	0	0.843333	0	0	0	1.53667	0	0	0
Seita.1G124100	K18914 - adrenodoxin-NADP+ reductase (FDXR) (1 of 1)	7.21	5.28	12.26	8.57	11.01	12.08	14.85	12.91	12.04	13.4	17.61	17.76	6.38	9.26	11.2	9.58	9.98	13.66	17.02	14.4	12.29	17.49	16.79	12.8	8.24	22.28	16.63	12.67	11.99	10.97	16.53	14.88	12.2	12.07	9.67	17.88	8.25	10.5533	13.2667	16.2567	8.94667	11.0733	14.57	15.6933	15.7167	11.8767	14.5367	13.2067
Seita.1G124200	2.7.11.1 - Non-specific serine/threonine protein kinase / Threonine-specific protein kinase (1 of 1406)	0	0	0	0	0	0	0	0	0	0	0	0	0	0	0	0	0	0	0	0	0.14	0.13	0	0.5	0	0	0	0	0	0	0.14	0	0	0	0.13	0	0	0	0	0	0	0	0.046667	0.21	0	0	0.046667	0.043333
Seita.1G124300	PF00069//PF00560//PF08263//PF13855 - Protein kinase domain (Pkinase) // Leucine Rich Repeat (LRR_1) // Leucine rich repeat N-terminal domain (LRRNT_2) // Leucine rich repeat (LRR_8) (1 of 60)	1.92	1.1	0.85	18.06	26.5	28.32	167.76	79.74	97.51	332.9	288.33	296.19	4.17	2.67	2.22	15.26	24.43	30.99	237.78	134.2	85.96	372.48	359.64	343.69	2.18	1.73	2.36	37.13	37.17	24.34	314.43	185.15	105.7	297.27	375.6	356.57	1.29	24.2933	115.003	305.807	3.02	23.56	152.647	358.603	2.09	32.88	201.76	343.147
Seita.1G124400	PTHR11413//PTHR11413:SF58 - CYSTATIN FAMILY MEMBER // SUBFAMILY NOT NAMED (1 of 3)	0	0	0	0	0	0	0	0	0	0	0	0	1.09	0	0	0	0	0	0	0	0	0	0	0	0	0	0	0	0	0	0	0	0	0	0	0	0	0	0	0	0.363333	0	0	0	0	0	0	0
Seita.1G124500	-	0	0	0	0	0	0	0	0	0	0	0	0	0	0	0	0	0	0	0	0	0	0	0	0	0	0	0	0	0	0	0	0	0	0	0	0	0	0	0	0	0	0	0	0	0	0	0	0
Seita.1G124600	-	0.08	0.25	0	0	0	0	0	0	0	0	0	0	0.1	0	0	0	0	0	0	0	0	0	0	0	0.08	0	0.2	0	0	0	0	0	0	0	0	0	0.11	0	0	0	0.033333	0	0	0	0.093333	0	0	0
Seita.1G124700	2.4.1.203 - Trans-zeatin O-beta-D-glucosyltransferase / Zeatin O-glucosyltransferase (1 of 11)	0	0	0	0	0	0	0	0	0	0	0	0	0	0	0	0	0	0	0	0	0	0	0	0	0	0	0	0	0	0	0	0	0	0	0	0	0	0	0	0	0	0	0	0	0	0	0	0
Seita.1G124800	PTHR11926//PTHR11926:SF302 - GLUCOSYL/GLUCURONOSYL TRANSFERASES // SUBFAMILY NOT NAMED (1 of 7)	0	0.04	0	0	0	0	0	0	0	0	0	0	0	0	0	0	0	0	0	0	0	0	0	0	0.07	0	0	0	0	0	0	0	0	0	0	0	0.013333	0	0	0	0	0	0	0	0.023333	0	0	0
Seita.1G124900	PTHR11926//PTHR11926:SF302 - GLUCOSYL/GLUCURONOSYL TRANSFERASES // SUBFAMILY NOT NAMED (1 of 7)	0	0	0	0	0	0	0	0	0	0.33	0.36	0.13	0	0	0	0	0	0	0	0	0	0.07	0	0	0	0	0	0	0	0	0	0	0	0.29	0.07	0.22	0	0	0	0.273333	0	0	0	0.023333	0	0	0	0.193333
Seita.1G125000	PTHR11926//PTHR11926:SF302 - GLUCOSYL/GLUCURONOSYL TRANSFERASES // SUBFAMILY NOT NAMED (1 of 7)	0.24	0.26	1.37	0.04	0.13	0.05	0.51	0.22	0.04	4.47	2.76	5.7	1.27	0.18	0.35	0.13	0.26	0.04	0.05	0.25	0.31	2.99	1.68	1.33	1.65	1.5	0.82	0.13	0.32	0.17	0.24	0.22	0.4	6.93	3.33	5.79	0.623333	0.073333	0.256667	4.31	0.6	0.143333	0.203333	2	1.32333	0.206667	0.286667	5.35
Seita.1G125100	KOG0594//KOG0659 - Protein kinase PCTAIRE and related kinases // Cdk activating kinase (CAK)/RNA polymerase II transcription initiation/nucleotide excision repair factor TFIIH/TFIIK, kinase subunit CDK7 (1 of 6)	0	0	0	0	0	0	0	0	0	0	0	0	0	0	0	0	0	0	0	0	0	0	0	0	0	0	0	0	0	0	0	0	0	0	0	0	0	0	0	0	0	0	0	0	0	0	0	0
Seita.1G125200	2.4.1.85 - Cyanohydrin beta-glucosyltransferase / Uridine diphosphoglucose:aldehyde cyanohydrin beta-glucosyltransferase (1 of 6)	0.06	0	0.38	4.03	3.36	2.5	1.13	0.38	0.46	10.81	3.29	10.24	0.25	0.53	0.09	3.83	1.47	0.96	0.13	0.15	0.44	10.49	6.55	14.09	0.23	0.22	0.21	9.22	6.06	3.06	1.33	0.38	0.66	4.7	12.14	11.2	0.146667	3.29667	0.656667	8.11333	0.29	2.08667	0.24	10.3767	0.22	6.11333	0.79	9.34667
Seita.1G125300	-	30.78	25.78	37.28	68.31	70.93	91.1	113.4	90.49	96.91	75.07	95.01	78.06	44.91	56.18	31.66	71.14	84.25	90.33	118.85	97.74	95.45	87.83	71.9	72.53	27.4	46.75	36.19	78.3	77.32	74.06	104.05	91.5	92.56	81.99	73.96	75.4	31.28	76.78	100.267	82.7133	44.25	81.9067	104.013	77.42	36.78	76.56	96.0367	77.1167
Seita.1G125400	-	6.06	3.81	10.27	7.02	7.65	9.92	20.22	12.63	14.26	19.84	27.65	24.31	6.34	7.51	7.84	6.79	5.82	5.42	25.25	14.05	13.95	17.9	17.01	16.47	6.59	15.45	12.85	15.21	15.05	9.28	27.27	22.49	17.48	16.86	20.02	20.56	6.71333	8.19667	15.7033	23.9333	7.23	6.01	17.75	17.1267	11.63	13.18	22.4133	19.1467
Seita.1G125500	3.2.1.151 - Xyloglucan-specific endo-beta-1,4-glucanase / Xyloglucanendohydrolase (1 of 10)	0.33	0.48	0.33	0	0	0	0	0.08	0.07	0	0.08	0.14	0.15	0.25	1.18	0	0	0	0	0	0	0.3	0.39	0.42	1	0.15	0.58	0	0	0	0	0	0	0.79	0	0.08	0.38	0	0.05	0.073333	0.526667	0	0	0.37	0.576667	0	0	0.29
Seita.1G125600	-	0.04	0	0	0.3	0.1	0.08	0.04	0.18	0.03	0.17	0.22	0.24	0.02	0	0.04	0.07	0	0.06	0	0	0.07	0.4	0.34	0.1	0	0	0	0	0.07	0.1	0.08	0.04	0.04	0.26	0.4	0.15	0.013333	0.16	0.083333	0.21	0.02	0.043333	0.023333	0.28	0	0.056667	0.053333	0.27
Seita.1G125700	K08235 - xyloglucan:xyloglucosyl transferase (E2.4.1.207) (1 of 26)	0	0	0	0	0	0	0	0	0	0.11	0	0	0	0	0	0	0	0	1.07	0	0.27	0.09	0	0	0	0	0	0	0	0	0.09	0.27	0.09	0	0	0	0	0	0	0.036667	0	0	0.446667	0.03	0	0	0.15	0
Seita.1G125800	-	15.23	10.26	14.83	31.96	36.15	48.05	60.89	39.01	38.5	34.4	42.91	36.76	17.55	24.54	15.37	37.45	46.61	62.46	69.81	36.36	42.19	43.94	41.07	29.41	12.06	21.85	19.2	36.1	38.36	51.18	43.63	34.22	40.07	30.49	30.15	31.79	13.44	38.72	46.1333	38.0233	19.1533	48.84	49.4533	38.14	17.7033	41.88	39.3067	30.81
Seita.1G125900	PTHR10374//PTHR10374:SF12 - LACTOYLGLUTATHIONE LYASE GLYOXALASE I // SUBFAMILY NOT NAMED (1 of 2)	2.4	1.38	3.27	19.75	15.47	12.5	6.93	3.46	6.67	0	0.13	0	2.44	3.08	1.17	14.16	5.06	2.93	8.39	3.21	2.31	1.21	0	0.3	1.83	7.02	3.23	17.27	25.55	15.72	5	2.74	7.82	0.82	0	2.11	2.35	15.9067	5.68667	0.043333	2.23	7.38333	4.63667	0.503333	4.02667	19.5133	5.18667	0.976667
Seita.1G126000	PTHR35772:SF1 - PHOTOSYSTEM II REACTION CENTER PROTEIN I (1 of 3)	0	0	0	0	0	0	0	0	0	0	0	0	0	0	0	0	0	0	0	0	0	0	0	0	0	0	0	0	0	0	0	0	0	0	0	0	0	0	0	0	0	0	0	0	0	0	0	0
Seita.1G126100	K02712 - photosystem II PsbK protein (psbK) (1 of 2)	0	0	0	12.91	10.08	8.17	4.72	2.82	1.48	0	0	0	0.92	0	0	13.83	4.44	2.91	1.96	2.75	1.52	0	0	1.99	0.37	1.96	0.89	2.95	7.94	7.19	1.94	2.35	5.1	12.51	0	0	0	10.3867	3.00667	0	0.306667	7.06	2.07667	0.663333	1.07333	6.02667	3.13	4.17
Seita.1G126200	-	3.05	0.83	1.87	10.76	14.06	13.46	13.23	6.41	3.89	0.28	2.47	0.8	1.58	1.9	0.82	10.37	7.61	9.08	5.08	4.12	5.44	0.13	0.27	0.57	0.92	1.21	1.68	3.34	7.03	11.09	1.6	1.81	6.9	0.3	0.21	0.17	1.91667	12.76	7.84333	1.18333	1.43333	9.02	4.88	0.323333	1.27	7.15333	3.43667	0.226667
Seita.1G126300	2.7.11.1 - Non-specific serine/threonine protein kinase / Threonine-specific protein kinase (1 of 1406)	0	0	0	0	0	0	0	0	0	0	0	0	0	0	0	0	0	0	0	0	0	0	0	0	0	0	0	0	0	0	0	0	0	0	0	0	0	0	0	0	0	0	0	0	0	0	0	0
Seita.1G126400	2.7.11.12 - cGMP-dependent protein kinase / PKG II (1 of 1)	33.16	19.91	20.23	344.45	392.75	460.59	330.04	150.15	127.37	76.68	113.65	70.32	26.56	44.38	23.72	276.99	320.73	409.46	180.15	152.21	158.02	80.63	69.85	72.34	16.47	27.72	25.96	182.41	177.39	362.24	118.31	91.34	138.32	60.5	44.28	58.95	24.4333	399.263	202.52	86.8833	31.5533	335.727	163.46	74.2733	23.3833	240.68	115.99	54.5767
Seita.1G126500	K10268 - F-box and leucine-rich repeat protein 2/20 (FBXL2_20) (1 of 11)	16.48	14.37	22.02	16.48	14.22	23.33	31.86	24.03	26.57	23.03	29.78	29.62	17.78	21.22	19.55	18.39	16.61	19.35	37.87	22.21	24.15	32.18	29.94	24.49	14.18	34.74	30.23	22.25	25.06	17.63	25.36	22.36	24.02	31.12	20.71	26.14	17.6233	18.01	27.4867	27.4767	19.5167	18.1167	28.0767	28.87	26.3833	21.6467	23.9133	25.99
Seita.1G126600	PTHR23155//PTHR23155:SF504 - LEUCINE-RICH REPEAT-CONTAINING PROTEIN // SUBFAMILY NOT NAMED (1 of 7)	0.1	0	0	0.35	0.39	0.42	0.06	0.03	0.05	0	0.09	0.03	0	0	0	0.2	0.14	0.15	0.07	0	0.09	0	0	0.03	0.05	0	0	0.27	0.15	0.31	0.06	0	0	0.12	0	0.06	0.033333	0.386667	0.046667	0.04	0	0.163333	0.053333	0.01	0.016667	0.243333	0.02	0.06
Seita.1G126700	PTHR23155//PTHR23155:SF504 - LEUCINE-RICH REPEAT-CONTAINING PROTEIN // SUBFAMILY NOT NAMED (1 of 7)	0	0	0.02	0	0	0	0	0	0	0	0	0	0	0	0	0	0	0	0	0	0	0.05	0	0	0	0	0	0	0	0	0	0	0	0	0	0	0.006667	0	0	0	0	0	0	0.016667	0	0	0	0
Seita.1G126800	PTHR23155//PTHR23155:SF624 - LEUCINE-RICH REPEAT-CONTAINING PROTEIN // SUBFAMILY NOT NAMED (1 of 10)	6.4	4.55	7.16	17.67	26.06	33.65	31.19	12.47	14.74	10.2	21.16	11.01	7.41	8.36	4.88	30.87	30.8	17.05	24.83	14.02	12.92	9.47	6.63	9.55	4.44	10.48	7.44	16.39	33.47	24	15.26	15.71	17.98	11.57	8.92	9.17	6.03667	25.7933	19.4667	14.1233	6.88333	26.24	17.2567	8.55	7.45333	24.62	16.3167	9.88667
[truncated: 33,316 more rows]

## Sheet: Table S4
Supplementary Table S4. Tissue-specific transcripts in foxtail millet
Gene Name	TPM
	Grain_CK	Grain_DS	Grain_RW	Leaf_CK	Leaf_DS	Leaf_RW	Stem_CK	Stem_DS	Stem_RW	Root_CK	Root_DS	Root_RW	Gene Description
Transcripts specific to root
Seita.1G330800	0.176667	0.43	0.506667	0.106667	0.32	0.29	0	0	0	38.32	71.9767	86.6033	PF00847 - AP2 domain (AP2) (1 of 194)
[truncated: 277 more rows]

## Sheet: Table S5
Supplementary Table S5. DEGs identified in all samples of DS_vs._CK and RW_vs._DS groups
[truncated: 3,181 more rows]

[truncated: 3 more sheets: Table S6, Table S7, Table S8]
